# Supplementary material for: Genetic Insights into Circulating Complement Proteins in Myalgic Encephalomyelitis/Chronic Fatigue Syndrome: A Potential Inflammatory Subgroup
Source: Int J Mol Sci. 2026 Feb 5;27(3):1574. doi: 10.3390/ijms27031574 (PMC12898610; doi:10.3390/ijms27031574)
Supplement: Supplementary file 1 [file ijms-27-01574-s001.zip]

Archive with 2 entries (2 files):
- Supplementary_Figures_IJMS_Complement.pdf
- Supplementary_Tables_IJMS_Complement.xlsx
