# Supplementary material for: Genetic Insights into Circulating Complement Proteins in Myalgic Encephalomyelitis/Chronic Fatigue Syndrome: A Potential Inflammatory Subgroup
Source: Int J Mol Sci. 2026 Feb 5;27(3):1574. doi: 10.3390/ijms27031574 (PMC12898610; doi:10.3390/ijms27031574)
Supplement: Supplementary file 1 [file ijms-27-01574-s001.zip › Supplementary_Tables_IJMS_Complement.xlsx]

## Sheet: S1 Protein Corr Total
Protein1	Protein2	Correlation (Pearson)	P_value		Red indicates significance below 0.05
log2_Bb	log2_C3a	0.246376	0.00116065		Green indicates correlation inclusion in Figure 1L
log2_Bb	log2_C5a	0.0427324	0.578926
log2_BbC3	log2_C3a	-0.0632456	0.412582
log2_BbC3	log2_C5a	-0.117842	0.125901
log2_BbC3	log2_Bb	0.792743	5.89289e-38
log2_BbC3	log2_SC5b9	-0.121534	0.114386
log2_BbC3	log2_C3	-0.510571	1.13604e-12
log2_BbC3	log2_FactorB	-0.178758	0.0212041
log2_BbC3	log2_FactorD	-0.0212746	0.783031
log2_BbC3	log2_FactorH	-0.266364	0.000446456
log2_BbC3	log2_CRP	-0.264747	0.000805894
log2_C3	log2_C3a	0.45653	3.92239e-10
log2_C3	log2_C5a	0.260829	0.000591756
log2_C3	log2_Bb	0.119366	0.121042
log2_C3	log2_SC5b9	0.115376	0.134073
log2_C5a	log2_C3a	0.372259	5.34224e-07
log2_CRP	log2_C3a	0.225021	0.00460558
log2_CRP	log2_C5a	0.30636	9.53009e-05
log2_CRP	log2_Bb	0.11999	0.134428
log2_CRP	log2_SC5b9	0.112889	0.15922
log2_CRP	log2_C3	0.596275	1.73072e-16
log2_CRP	log2_FactorB	0.543498	1.90773e-13
log2_CRP	log2_FactorD	0.270321	0.000617012
log2_CRP	log2_FactorH	0.513552	6.07037e-12
log2_FactorB	log2_C3a	0.281247	0.000241978
log2_FactorB	log2_C5a	0.300189	8.5136e-05
log2_FactorB	log2_Bb	0.279147	0.000270474
log2_FactorB	log2_SC5b9	0.01824	0.815568
log2_FactorB	log2_C3	0.669382	6.29996e-23
log2_FactorD	log2_C3a	-0.0151228	0.844362
log2_FactorD	log2_C5a	0.0884529	0.249961
log2_FactorD	log2_Bb	0.130132	0.0898021
log2_FactorD	log2_SC5b9	0.00627575	0.935072
log2_FactorD	log2_C3	0.218077	0.00427853
log2_FactorD	log2_FactorB	0.182413	0.018661
log2_FactorH	log2_C3a	0.431223	4.34448e-09
log2_FactorH	log2_C5a	0.337133	6.93878e-06
log2_FactorH	log2_Bb	0.198134	0.00959689
log2_FactorH	log2_SC5b9	0.214092	0.00505664
log2_FactorH	log2_C3	0.713342	9.87137e-28
log2_FactorH	log2_FactorB	0.640934	1.39683e-20
log2_FactorH	log2_FactorD	0.257881	0.000685868
log2_SC5b9	log2_C3a	0.479087	3.38794e-11
log2_SC5b9	log2_C5a	0.248989	0.00102362
log2_SC5b9	log2_Bb	-0.0593115	0.440951

## Sheet: S2 Bb Top Hits
Protein	RSID	Gene	Covariates	FvR_Model_P_Value	NegLog10_FvR_Model_P	Bonferroni_P	NegLog10_Bonferroni_P	Full_Model_P_Value	NegLog10_Full_Model_P	Full_Model_R_Squared	Mean_Y	Residual_SE	Y_Intercept	Intercept_SE	Predictor_Beta	Predictor_Beta_SE	t_value	F_Full_Model	F_Full_vs_Reduced_Model	Sample_Size	Minor_Allele	Major_Allele	Minor_Allele_Frequency	Major_Allele_Frequency	Genotype_Major_Count	Genotype_Het_Count	Genotype_Minor_Count	Missing_Genotype_Count
log2_Bb	rs2705881	CASP3	None	7.96088e-05	4.09904	1	0	7.96088e-05	4.09904	0.0908195	-0.0926412	0.441915	-9.60166e-05	0.0412218	-0.289858	0.0716143	-4.0475	16.3822	16.3822	166	A	G	0.159639	0.840361	114	51	1	5
log2_Bb	rs6055670	PLCB1	None	0.000184826	3.73324	1	0	0.000184826	3.73324	0.0809965	-0.0801078	0.446256	0.0116066	0.0419561	-0.237046	0.0619733	-3.82498	14.6304	14.6304	168	C	A	0.193452	0.806548	109	53	6	3
log2_Bb	rs1719147	CCL4	None	0.000210237	3.67729	1	0	0.000210237	3.67729	0.0782903	-0.0838524	0.447347	-0.185001	0.0433936	0.221748	0.0585275	3.78879	14.3549	14.3549	171	A	G	0.22807	0.77193	101	62	8	0
log2_Bb	rs16994436	PLCB1	None	0.000298536	3.525	1	0	0.000298536	3.525	0.0768793	-0.0812278	0.442073	-0.0101057	0.03934	-0.245964	0.066554	-3.69571	13.6582	13.6582	166	T	C	0.144578	0.855422	123	38	5	5
log2_Bb	rs11747104	PDE4D	None	0.000347893	3.45855	1	0	0.000347893	3.45855	0.0739563	-0.0790108	0.446151	0.00388265	0.0411464	-0.233483	0.0639331	-3.65199	13.3371	13.3371	169	A	T	0.177515	0.822485	114	50	5	2
log2_Bb	rs10485722	PLCB1	None	0.000384122	3.41553	1	0	0.000384122	3.41553	0.0720919	-0.0838524	0.448849	-0.0411918	0.0362873	-0.405275	0.111845	-3.62355	13.1301	13.1301	171	G	A	0.0526316	0.947368	153	18		0
log2_Bb	rs315721	LCP2	None	0.00053161	3.27441	1	0	0.00053161	3.27441	0.0691419	-0.085077	0.45063	-0.185017	0.0446645	0.204696	0.0579464	3.53251	12.4786	12.4786	170	G	A	0.244118	0.755882	96	65	9	1
log2_Bb	rs170211	ITGAE	None	0.000653474	3.18477	1	0	0.000653474	3.18477	0.0698218	-0.087055	0.452088	0.0689347	0.0571606	-0.169509	0.0487603	-3.47637	12.0851	12.0851	163	T	A	0.460123	0.539877	50	76	37	8
log2_Bb	rs4601596	DUSP10	None	0.000830472	3.08067	1	0	0.000830472	3.08067	0.0648954	-0.0813941	0.452548	-0.145599	0.0395919	0.258348	0.0758875	3.40436	11.5896	11.5896	169	T	C	0.12426	0.87574	129	38	2	2
log2_Bb	rs2945417	IL10	None	0.00112795	2.94771	1	0	0.00112795	2.94771	0.069828	-0.0646305	0.44281	-0.13973	0.0427441	0.23808	0.071669	3.32194	11.0353	11.0353	149	A	G	0.157718	0.842282	105	41	3	22
log2_Bb	rs224215	MEFV	None	0.00131104	2.88238	1	0	0.00131104	2.88238	0.0594459	-0.0838524	0.451897	0.0337386	0.0498877	-0.154677	0.0473276	-3.26823	10.6813	10.6813	171	C	T	0.380117	0.619883	71	70	30	0
log2_Bb	rs10991925	NFIL3	None	0.00150126	2.82354	1	0	0.00150126	2.82354	0.0583865	-0.0858929	0.452746	-0.175798	0.0445161	0.171729	0.0532069	3.22756	10.4172	10.4172	170	C	T	0.261765	0.738235	96	59	15	1
log2_Bb	rs8177688	IL15RA	None	0.00170672	2.76784	1	0	0.00170672	2.76784	0.0641192	-0.0944322	0.444195	-0.153623	0.0406187	0.255364	0.079925	3.19505	10.2083	10.2083	151	A	T	0.115894	0.884106	118	31	2	20
log2_Bb	rs353274	IL17B	None	0.00172741	2.76261	1	0	0.00172741	2.76261	0.0709071	-0.0687445	0.42922	0.0161474	0.0453798	-0.209915	0.065641	-3.19792	10.2267	10.2267	136	C	T	0.202206	0.797794	86	45	5	35
log2_Bb	rs3134377	YWHAZ	None	0.00200215	2.6985	1	0	0.00200215	2.6985	0.0554053	-0.0846785	0.45409	-0.163146	0.0428692	0.19617	0.062492	3.13912	9.85405	9.85405	170	C	T	0.2	0.8	108	56	6	1
log2_Bb	rs630516	PRKCQ	None	0.00200801	2.69723	1	0	0.00200801	2.69723	0.0556982	-0.0867769	0.454724	0.0587026	0.0580699	-0.157603	0.0502158	-3.13851	9.85024	9.85024	169	C	G	0.461538	0.538462	48	86	35	2
log2_Bb	rs10068809	PDE4D	None	0.00203369	2.69171	1	0	0.00203369	2.69171	0.0552435	-0.0861712	0.453283	-0.151141	0.0404761	0.208395	0.0664894	3.13426	9.8236	9.8236	170	T	C	0.155882	0.844118	122	43	5	1
log2_Bb	rs9332739	C2	None	0.00223364	2.65099	1	0	0.00223364	2.65099	0.0539597	-0.0838524	0.453213	-0.0481011	0.0365209	-0.359616	0.115829	-3.10473	9.63933	9.63933	171	C	G	0.0497076	0.950292	154	17		0
log2_Bb	rs4151667	CFB	None	0.00223364	2.65099	1	0	0.00223364	2.65099	0.0539597	-0.0838524	0.453213	-0.0481011	0.0365209	-0.359616	0.115829	-3.10473	9.63933	9.63933	171	T	A	0.0497076	0.950292	154	17		0
log2_Bb	rs12990357	PPP1R7	None	0.00224451	2.64888	1	0	0.00224451	2.64888	0.0539098	-0.0838524	0.453225	-0.0341235	0.0381844	-0.265739	0.0856336	-3.10321	9.6299	9.6299	171	C	G	0.0935673	0.906433	140	30	1	0
log2_Bb	rs7005312	LYN	None	0.00245081	2.61069	1	0	0.00245081	2.61069	0.0536245	-0.0895534	0.452976	-0.228329	0.057003	0.143884	0.0467739	3.07615	9.46273	9.46273	169	C	T	0.482249	0.517751	50	75	44	2
log2_Bb	rs1921310	TANK	None	0.00273585	2.56291	1	0	0.00273585	2.56291	0.0571576	-0.101565	0.444318	-0.196699	0.0474282	0.171463	0.0562997	3.04553	9.27527	9.27527	155	G	A	0.277419	0.722581	81	62	12	16
log2_Bb	rs425384	PDE4D	None	0.00273639	2.56282	1	0	0.00273639	2.56282	0.0521732	-0.0826615	0.454733	-0.0247034	0.0397443	-0.240314	0.0790252	-3.04098	9.24757	9.24757	170	A	C	0.120588	0.879412	130	39	1	1
log2_Bb	rs10490573	CD28	None	0.00283456	2.54751	1	0	0.00283456	2.54751	0.0515094	-0.0838524	0.453799	-0.0119992	0.0420337	-0.175527	0.0579394	-3.02949	9.17784	9.17784	171	A	G	0.204678	0.795322	111	50	10	0
log2_Bb	rs800292	CFH	None	0.00283896	2.54684	1	0	0.00283896	2.54684	0.0517928	-0.0832608	0.455017	-0.00292357	0.0438317	-0.192357	0.0634994	-3.02927	9.17646	9.17646	170	T	C	0.208824	0.791176	104	61	5	1
log2_Bb	rs16927061	CD44	None	0.00284529	2.54587	1	0	0.00284529	2.54587	0.0514706	-0.0838524	0.453809	-0.129359	0.0378174	0.216156	0.0713788	3.02829	9.17055	9.17055	171	A	G	0.105263	0.894737	141	24	6	0
log2_Bb	rs467300	PDE4D	None	0.00286846	2.54235	1	0	0.00286846	2.54235	0.0513872	-0.0838524	0.453829	-0.0266866	0.0395146	-0.238423	0.0787992	-3.0257	9.15489	9.15489	171	G	A	0.119883	0.880117	131	39	1	0
log2_Bb	rs852977	NR3C1	None	0.0032481	2.48837	1	0	0.0032481	2.48837	0.0506964	-0.086394	0.456123	0.0110503	0.0479139	-0.158347	0.0530232	-2.98638	8.91844	8.91844	169	G	A	0.307692	0.692308	82	70	17	2
log2_Bb	rs4129625	KCNH8	None	0.00327471	2.48483	1	0	0.00327471	2.48483	0.0551274	-0.0710407	0.449006	-0.117162	0.0392299	0.297865	0.0996959	2.98774	8.92659	8.92659	155	C	T	0.0774194	0.922581	131	24		16
log2_Bb	rs2855814	MICB	None	0.00378169	2.42231	1	0	0.00378169	2.42231	0.0524985	-0.0712948	0.455017	-0.00820203	0.0420823	-0.231829	0.0788537	-2.93999	8.64354	8.64354	158	C	T	0.136076	0.863924	116	41	1	13
log2_Bb	rs2970848	PPARGC1A	None	0.00379744	2.42051	1	0	0.00379744	2.42051	0.0527828	-0.0867333	0.461691	0.0194029	0.0515938	-0.166634	0.056699	-2.93892	8.63723	8.63723	157	G	A	0.318471	0.681529	72	70	15	14
log2_Bb	rs17469413	ALS2	None	0.00384356	2.41527	1	0	0.00384356	2.41527	0.0486635	-0.083638	0.455822	-0.12519	0.0377241	0.294325	0.100401	2.93149	8.59366	8.59366	170	A	T	0.0705882	0.929412	146	24		1
log2_Bb	rs4647610	CASP3	None	0.00384926	2.41462	1	0	0.00384926	2.41462	0.0483666	-0.0838524	0.454551	-0.0265095	0.0398887	-0.204284	0.0697033	-2.93077	8.58939	8.58939	171	A	G	0.140351	0.859649	127	40	4	0
log2_Bb	rs315724	LCP2	None	0.00411032	2.38612	1	0	0.00411032	2.38612	0.0485365	-0.0894369	0.456634	-0.186816	0.0485899	0.16525	0.0567869	2.91	8.46807	8.46807	168	T	C	0.294643	0.705357	81	75	12	3
log2_Bb	rs12450996	SECTM1	None	0.00433353	2.36316	1	0	0.00433353	2.36316	0.0477037	-0.0883515	0.454877	-0.185972	0.0486158	0.147302	0.0509284	2.89233	8.36558	8.36558	169	A	G	0.331361	0.668639	78	70	21	2
log2_Bb	rs2227484	IL22	None	0.00433809	2.3627	1	0	0.00433809	2.3627	0.0471403	-0.0838524	0.454843	-0.0119854	0.0427503	-0.180724	0.0625017	-2.89151	8.36084	8.36084	171	T	C	0.19883	0.80117	109	56	6	0
log2_Bb	rs10918228	MGST3	None	0.00438264	2.35826	1	0	0.00438264	2.35826	0.0511865	-0.071569	0.457519	0.0397101	0.0530486	-0.164819	0.0569973	-2.8917	8.36193	8.36193	157	A	G	0.33758	0.66242	66	76	15	14
log2_Bb	rs10137035	TRAF3	None	0.00444768	2.35187	1	0	0.00444768	2.35187	0.0474341	-0.0794652	0.455732	-0.157601	0.0443069	0.176066	0.0610547	2.88374	8.31595	8.31595	169	T	C	0.221893	0.778107	101	61	7	2
log2_Bb	rs3919734	PDE3A	None	0.00449754	2.34703	1	0	0.00449754	2.34703	0.0467702	-0.0838524	0.454932	-0.143856	0.0405526	0.186556	0.0647857	2.87958	8.29198	8.29198	171	A	C	0.160819	0.839181	122	43	6	0
log2_Bb	rs3742609	AKAP5	None	0.00451696	2.34515	1	0	0.00451696	2.34515	0.0505319	-0.0849173	0.454608	-0.113794	0.0375295	0.350962	0.121802	2.88141	8.30252	8.30252	158	G	A	0.0411392	0.958861	146	11	1	13
log2_Bb	rs2945375	KSR1	None	0.00461627	2.33571	1	0	0.00461627	2.33571	0.0467741	-0.0814391	0.455229	0.000996477	0.0452036	-0.177393	0.0617841	-2.87118	8.24365	8.24365	170	A	G	0.232353	0.767647	97	67	6	1
log2_Bb	rs12720699	PLA2G4A	None	0.00485531	2.31378	1	0	0.00485531	2.31378	0.0527062	-0.0819292	0.457455	-0.129058	0.0409394	0.270086	0.0944399	2.85988	8.17889	8.17889	149	C	T	0.0872483	0.912752	124	24	1	22
log2_Bb	rs745686	AKAP5	None	0.00486602	2.31283	1	0	0.00486602	2.31283	0.0459632	-0.0838524	0.455124	-0.182829	0.0491377	0.153863	0.0539223	2.85342	8.14202	8.14202	171	G	A	0.321637	0.678363	77	78	16	0
log2_Bb	rs6140549	PLCB1	None	0.00501459	2.29976	1	0	0.00501459	2.29976	0.0481682	-0.0999432	0.441553	0.0117275	0.0523798	-0.14951	0.0525423	-2.84551	8.09693	8.09693	162	G	A	0.373457	0.626543	61	81	20	9
log2_Bb	rs12184413	MMP7	None	0.00505255	2.29649	1	0	0.00505255	2.29649	0.0455779	-0.0838524	0.455216	-0.031568	0.039377	-0.218064	0.0767598	-2.84086	8.07051	8.07051	171	T	C	0.119883	0.880117	132	37	2	0
log2_Bb	rs7144686	TRAF3	None	0.0051024	2.29223	1	0	0.0051024	2.29223	0.0454774	-0.0838524	0.45524	-0.14257	0.0404987	0.200813	0.0707693	2.83758	8.05186	8.05186	171	G	A	0.146199	0.853801	124	44	3	0
log2_Bb	rs395544	CFH	None	0.00511813	2.29089	1	0	0.00511813	2.29089	0.0454459	-0.0838524	0.455248	-0.203198	0.0546098	0.139781	0.0492786	2.83655	8.04601	8.04601	171	T	C	0.426901	0.573099	57	82	32	0
log2_Bb	rs2945391	KSR1	None	0.00513994	2.28904	1	0	0.00513994	2.28904	0.0454023	-0.0838524	0.455258	0.0366741	0.0549482	-0.139257	0.0491185	-2.83513	8.03794	8.03794	171	T	C	0.432749	0.567251	56	82	33	0
log2_Bb	rs639949	DDX58	None	0.00514428	2.28868	1	0	0.00514428	2.28868	0.0459262	-0.086185	0.457199	-0.213868	0.0571392	0.1332	0.0469794	2.83529	8.03888	8.03888	169	G	T	0.47929	0.52071	51	74	44	2
log2_Bb	rs1047266	TNFRSF10B	None	0.00521282	2.28293	1	0	0.00521282	2.28293	0.0480438	-0.0846591	0.463456	-0.0422601	0.0394732	-0.27305	0.0963903	-2.83275	8.02449	8.02449	161	T	C	0.0776398	0.92236	137	23	1	10
log2_Bb	rs10868641	DAPK1	None	0.00535275	2.27142	1	0	0.00535275	2.27142	0.0452494	-0.0858929	0.455894	-0.0218005	0.0416953	-0.184673	0.0654467	-2.82173	7.96218	7.96218	170	T	A	0.173529	0.826471	116	49	5	1
log2_Bb	rs11743387	CSF1R	None	0.00544886	2.26369	1	0	0.00544886	2.26369	0.0450662	-0.0861712	0.455718	-0.140035	0.0398444	0.199062	0.070696	2.81575	7.92843	7.92843	170	G	A	0.135294	0.864706	128	38	4	1
log2_Bb	rs12720356	TYK2	None	0.00546554	2.26237	1	0	0.00546554	2.26237	0.045299	-0.0860645	0.457514	-0.130329	0.0385467	0.249359	0.088584	2.81494	7.92388	7.92388	169	G	T	0.0887574	0.911243	140	28	1	2
log2_Bb	rs914294	KIAA1271	None	0.00549678	2.25989	1	0	0.00549678	2.25989	0.04524	-0.0807087	0.456782	-0.027474	0.0399092	-0.236754	0.0841637	-2.81302	7.91307	7.91307	169	A	G	0.112426	0.887574	131	38		2
log2_Bb	rs7582320	PRKCE	None	0.0055899	2.2526	1	0	0.0055899	2.2526	0.049416	-0.0902164	0.441572	-0.200695	0.0530171	0.140609	0.0500211	2.811	7.90169	7.90169	154	G	A	0.392857	0.607143	59	69	26	17
log2_Bb	rs6111968	PTPNS1	None	0.00583902	2.23366	1	0	0.00583902	2.23366	0.0440973	-0.0838524	0.455569	-0.157944	0.0437931	0.166706	0.0597049	2.79217	7.79624	7.79624	171	C	A	0.222222	0.777778	103	60	8	0
log2_Bb	rs4937339	ETS1	None	0.00592343	2.22743	1	0	0.00592343	2.22743	0.0444665	-0.0867993	0.457012	-0.00520094	0.0457452	-0.148281	0.0531904	-2.78774	7.77148	7.77148	169	A	C	0.275148	0.724852	92	61	16	2
log2_Bb	rs6953573	CARD11	None	0.00595756	2.22493	1	0	0.00595756	2.22493	0.0441479	-0.0864406	0.455697	0.00340652	0.0475592	-0.145467	0.0522215	-2.78557	7.75941	7.75941	170	A	G	0.308824	0.691176	83	69	18	1
log2_Bb	rs6118234	PLCB1	None	0.00602817	2.21981	1	0	0.00602817	2.21981	0.0450792	-0.096022	0.456734	-0.0502315	0.0390832	-0.23034	0.0827833	-2.78244	7.74199	7.74199	166	A	C	0.0993976	0.900602	135	29	2	5
log2_Bb	rs10824075	VCL	None	0.00608688	2.21561	1	0	0.00608688	2.21561	0.0439271	-0.0822371	0.456491	-0.0272734	0.0402141	-0.194663	0.0700662	-2.77828	7.71881	7.71881	170	C	T	0.141176	0.858824	126	40	4	1
log2_Bb	rs17034091	PRKCE	None	0.00637489	2.19553	1	0	0.00637489	2.19553	0.0431996	-0.0838524	0.455783	-0.137655	0.0399276	0.200006	0.0724052	2.76231	7.63036	7.63036	171	G	T	0.134503	0.865497	128	40	3	0
log2_Bb	rs3792789	TNIP1	None	0.00642214	2.19232	1	0	0.00642214	2.19232	0.048788	-0.0694202	0.445971	-0.182714	0.0547421	0.141383	0.051143	2.76446	7.64226	7.64226	151	C	T	0.400662	0.599338	56	69	26	20
log2_Bb	rs6433974	PDE1A	None	0.00660901	2.17986	1	0	0.00660901	2.17986	0.0433343	-0.0808597	0.456798	-0.0444554	0.0375485	-0.292968	0.106519	-2.75039	7.56463	7.56463	169	T	G	0.0621302	0.93787	148	21		2
log2_Bb	rs6509867	LAIR1	None	0.00661355	2.17957	1	0	0.00661355	2.17957	0.0430742	-0.0861712	0.456193	-0.037372	0.0392312	-0.207397	0.0754184	-2.74994	7.56219	7.56219	170	A	C	0.117647	0.882353	133	34	3	1
log2_Bb	rs11982719	ADCY1	None	0.006661	2.17646	1	0	0.006661	2.17646	0.0465333	-0.0919735	0.457349	-0.0311832	0.0426708	-0.194777	0.0708179	-2.75039	7.56467	7.56467	157	C	G	0.156051	0.843949	112	41	4	14
log2_Bb	rs7025417	C9ORF26	None	0.00666887	2.17595	1	0	0.00666887	2.17595	0.042739	-0.0838524	0.455893	-0.0112518	0.0437491	-0.16123	0.0586955	-2.74688	7.54537	7.54537	171	C	T	0.225146	0.774854	103	59	9	0
log2_Bb	rs12533929	ADCY1	None	0.00680995	2.16686	1	0	0.00680995	2.16686	0.0425252	-0.0838524	0.455944	0.00405174	0.0473832	-0.151834	0.0554201	-2.7397	7.50595	7.50595	171	T	C	0.289474	0.710526	85	73	13	0
log2_Bb	rs1204682	CD34	None	0.00686322	2.16347	1	0	0.00686322	2.16347	0.0434549	-0.0830278	0.459959	-0.214197	0.0596839	0.132759	0.0484904	2.73785	7.4958	7.4958	167	A	G	0.494012	0.505988	46	77	44	4
log2_Bb	rs2948521	KSR1	None	0.00696901	2.15683	1	0	0.00696901	2.15683	0.0430393	-0.0824544	0.457377	0.0281225	0.0536932	-0.146275	0.0535341	-2.73237	7.46584	7.46584	168	A	G	0.377976	0.622024	62	85	21	3
log2_Bb	rs187645	PDE4D	None	0.00701092	2.15423	1	0	0.00701092	2.15423	0.0424749	-0.087381	0.455049	-0.124262	0.0374243	0.261238	0.0956955	2.72989	7.45232	7.45232	170	A	G	0.0705882	0.929412	147	22	1	1
log2_Bb	rs2602239	MGST2	None	0.00723675	2.14046	1	0	0.00723675	2.14046	0.0429014	-0.0838143	0.458189	-0.0532906	0.0371898	-0.29985	0.110257	-2.71956	7.39603	7.39603	167	T	G	0.0508982	0.949102	151	15	1	4
log2_Bb	rs1181390	CD28	None	0.00726212	2.13894	1	0	0.00726212	2.13894	0.0418689	-0.0838524	0.4561	-0.0159965	0.0428954	-0.163428	0.060138	-2.71754	7.38505	7.38505	171	A	C	0.207602	0.792398	108	55	8	0
log2_Bb	rs3844509	ESR1	None	0.0074573	2.12742	1	0	0.0074573	2.12742	0.0473781	-0.0913649	0.454164	-0.0453256	0.0407806	-0.222771	0.0821105	-2.71306	7.3607	7.3607	150	C	T	0.103333	0.896667	122	25	3	21
log2_Bb	rs13041524	PLCB4	None	0.0075299	2.12321	1	0	0.0075299	2.12321	0.0454611	-0.087644	0.466821	-0.132008	0.0408078	0.256324	0.0946469	2.70822	7.33444	7.33444	156	A	G	0.0865385	0.913462	130	25	1	15
log2_Bb	rs1209953	ETS2	None	0.00753564	2.12288	1	0	0.00753564	2.12288	0.0502494	-0.0995765	0.458886	-0.227987	0.0611196	0.149636	0.0551782	2.71186	7.35421	7.35421	141	A	T	0.429078	0.570922	46	69	26	30
log2_Bb	rs621277	DDX58	None	0.00758633	2.11997	1	0	0.00758633	2.11997	0.0414233	-0.0838524	0.456206	-0.187258	0.0517808	0.129069	0.0477605	2.70242	7.30305	7.30305	171	G	A	0.400585	0.599415	66	73	32	0
log2_Bb	rs8085654	ROCK1	None	0.00759451	2.1195	1	0	0.00759451	2.1195	0.0421469	-0.0880124	0.458785	-0.204218	0.0556923	0.147898	0.0547237	2.70264	7.30424	7.30424	168	A	G	0.392857	0.607143	57	90	21	3
log2_Bb	rs3794766	NOS2A	None	0.00773564	2.1115	1	0	0.00773564	2.1115	0.0412245	-0.0838524	0.456253	-0.157677	0.0443551	0.170594	0.0632852	2.69564	7.2665	7.2665	171	T	C	0.216374	0.783626	102	64	5	0
log2_Bb	rs413722	SYNGAP1	None	0.00778196	2.10891	1	0	0.00778196	2.10891	0.0475135	-0.101339	0.458339	-0.0659401	0.0398933	-0.327436	0.121331	-2.6987	7.283	7.283	148	A	G	0.0540541	0.945946	132	16		23
log2_Bb	rs11638115	IL16	None	0.00788264	2.10333	1	0	0.00788264	2.10333	0.043297	-0.0679881	0.453431	-0.00662325	0.0422987	-0.174405	0.0648126	-2.69092	7.24103	7.24103	162	A	G	0.175926	0.824074	111	45	6	9
log2_Bb	rs181997	HLA-DMB	None	0.00797702	2.09816	1	0	0.00797702	2.09816	0.0409112	-0.0838524	0.456328	-0.178042	0.0494813	0.136495	0.0508372	2.68494	7.20893	7.20893	171	T	C	0.345029	0.654971	75	74	22	0
log2_Bb	rs7267034	CSNK2A1	None	0.00814231	2.08925	1	0	0.00814231	2.08925	0.0409401	-0.0841742	0.457658	-0.029762	0.0405574	-0.19271	0.0719611	-2.67797	7.17155	7.17155	170	C	T	0.141176	0.858824	125	42	3	1
log2_Bb	rs4872085	TNFRSF10A	None	0.00817411	2.08756	1	0	0.00817411	2.08756	0.0409002	-0.0804246	0.455551	0.0390444	0.0566831	-0.138161	0.051618	-2.67661	7.16425	7.16425	170	C	G	0.432353	0.567647	52	89	29	1
log2_Bb	rs7929911	ETS1	None	0.00897448	2.04699	1	0	0.00897448	2.04699	0.0397111	-0.0838524	0.456613	-0.00588191	0.0457074	-0.129446	0.0489656	-2.64361	6.9887	6.9887	171	T	C	0.30117	0.69883	91	57	23	0
log2_Bb	rs17175691	ITGAE	None	0.00901378	2.04509	1	0	0.00901378	2.04509	0.0418573	-0.0933973	0.456645	-0.0302904	0.0430923	-0.157282	0.0594905	-2.64381	6.98973	6.98973	162	A	G	0.200617	0.799383	107	45	10	9
log2_Bb	rs173969	CARD6	None	0.00902348	2.04463	1	0	0.00902348	2.04463	0.0415905	-0.0731964	0.456223	0.0292889	0.0527281	-0.131536	0.0497635	-2.64323	6.98665	6.98665	163	A	G	0.389571	0.610429	64	71	28	8
log2_Bb	rs12659717	RASA1	None	0.00905871	2.04293	1	0	0.00905871	2.04293	0.039616	-0.0838524	0.456636	-0.198958	0.0558565	0.13122	0.0496986	2.64032	6.97128	6.97128	171	C	T	0.438596	0.561404	54	84	33	0
log2_Bb	rs12598	NFATC3	None	0.0090973	2.04109	1	0	0.0090973	2.04109	0.0398042	-0.083638	0.45794	-0.0424797	0.0384294	-0.24989	0.0946912	-2.639	6.96432	6.96432	170	A	G	0.0823529	0.917647	142	28		1
log2_Bb	rs10489410	PLA2G4A	None	0.00918869	2.03675	1	0	0.00918869	2.03675	0.0397019	-0.0829664	0.45783	-0.118789	0.037653	0.253743	0.0962802	2.63547	6.94568	6.94568	170	G	T	0.0705882	0.929412	147	22	1	1
log2_Bb	rs3024979	STAT6	None	0.00923092	2.03476	1	0	0.00923092	2.03476	0.039655	-0.0872011	0.455945	-0.126314	0.0379918	0.214488	0.0814355	2.63384	6.93713	6.93713	170	A	T	0.0911765	0.908824	142	25	3	1
log2_Bb	rs344596	TNFSF7	None	0.00926887	2.03297	1	0	0.00926887	2.03297	0.0398461	-0.0848703	0.458512	-0.0442673	0.0384949	-0.236617	0.0898806	-2.63258	6.93045	6.93045	169	G	A	0.0857988	0.914201	141	27	1	2
log2_Bb	rs3136555	GZMA	None	0.0093842	2.0276	1	0	0.0093842	2.0276	0.0392568	-0.0838524	0.456721	-0.0514031	0.037045	-0.292044	0.111135	-2.62783	6.90549	6.90549	171	C	G	0.0555556	0.944444	152	19		0
log2_Bb	rs389512	C4B	None	0.0093917	2.02726	1	0	0.0093917	2.02726	0.0394783	-0.082866	0.457849	-0.035646	0.0394463	-0.191129	0.0727354	-2.62773	6.90495	6.90495	170	G	C	0.123529	0.876471	132	34	4	1
log2_Bb	rs2970851	PPARGC1A	None	0.00946561	2.02385	1	0	0.00946561	2.02385	0.0391689	-0.0838524	0.456742	-0.0106595	0.0446941	-0.149	0.0567669	-2.62477	6.8894	6.8894	171	G	A	0.245614	0.754386	98	62	11	0
log2_Bb	rs17601515	TNFSF10	None	0.00946967	2.02367	1	0	0.00946967	2.02367	0.0393937	-0.085077	0.457774	-0.147206	0.0423433	0.160028	0.060968	2.6248	6.88955	6.88955	170	G	A	0.194118	0.805882	112	50	8	1
log2_Bb	rs12223943	ETS1	None	0.00955271	2.01987	1	0	0.00955271	2.01987	0.0393044	-0.0819043	0.457378	-0.0401959	0.0385182	-0.244497	0.0932591	-2.6217	6.87329	6.87329	170	T	G	0.0852941	0.914706	141	29		1
log2_Bb	rs11000852	VCL	None	0.0095673	2.01921	1	0	0.0095673	2.01921	0.0439137	-0.0996761	0.448382	0.0178112	0.0576729	-0.130351	0.0496612	-2.62481	6.88961	6.88961	152	T	C	0.450658	0.549342	49	69	34	19
log2_Bb	rs16960152	LILRB3	None	0.00985519	2.00634	1	0	0.00985519	2.00634	0.0392151	-0.0913331	0.454091	-0.0533352	0.0378409	-0.256866	0.0983863	-2.61079	6.81622	6.81622	169	A	G	0.0739645	0.926036	144	25		2
log2_Bb	rs1481280	ROCK1	None	0.00986435	2.00593	1	0	0.00986435	2.00593	0.0389761	-0.0886467	0.453955	-0.1874	0.0514151	0.131157	0.0502464	2.61028	6.81356	6.81356	170	A	C	0.376471	0.623529	67	78	25	1
log2_Bb	rs10421380	FPRL2	None	0.00996369	2.00158	1	0	0.00996369	2.00158	0.0391025	-0.0884191	0.456446	-0.0223624	0.0432999	-0.171748	0.0658822	-2.60689	6.79586	6.79586	169	A	G	0.192308	0.807692	108	57	4	2
log2_Bb	rs6544874	PRKCE	None	0.0100883	1.99618	1	0	0.0100883	1.99618	0.0387467	-0.0854576	0.457732	-0.141699	0.0412258	0.164847	0.0633472	2.60227	6.77183	6.77183	170	A	G	0.170588	0.829412	119	44	7	1
log2_Bb	rs3758308	DAPK1	None	0.0101477	1.99363	1	0	0.0101477	1.99363	0.0396141	-0.0753786	0.455584	-0.190851	0.0567577	0.132196	0.0508269	2.6009	6.76469	6.76469	166	T	C	0.436747	0.563253	52	83	31	5
log2_Bb	rs6007662	PPARA	None	0.0103488	1.98511	1	0	0.0103488	1.98511	0.0387128	-0.0852856	0.457426	-0.162709	0.0461454	0.150397	0.0579936	2.59334	6.72539	6.72539	169	G	A	0.257396	0.742604	92	67	10	2
log2_Bb	rs7211269	PRKCA	None	0.010613	1.97416	1	0	0.010613	1.97416	0.0380061	-0.0838524	0.457018	-0.0372183	0.0393339	-0.221512	0.0857262	-2.58395	6.67679	6.67679	171	T	C	0.105263	0.894737	135	36		0
log2_Bb	rs7255954	LILRA1	None	0.010677	1.97155	1	0	0.010677	1.97155	0.0379451	-0.0838524	0.457033	-0.177586	0.0503947	0.149799	0.0580213	2.58179	6.66565	6.66565	171	C	A	0.312865	0.687135	75	85	11	0
log2_Bb	rs12217563	TCF8	None	0.0106789	1.97147	1	0	0.0106789	1.97147	0.0400408	-0.0820129	0.457469	0.00103604	0.0482215	-0.140145	0.0542492	-2.58336	6.67375	6.67375	162	C	T	0.296296	0.703704	82	64	16	9
log2_Bb	rs2892547	HMGB1	None	0.0107571	1.96831	1	0	0.0107571	1.96831	0.0378692	-0.0838524	0.457051	-0.196392	0.0559072	0.128295	0.0497438	2.57911	6.6518	6.6518	171	A	C	0.438596	0.561404	54	84	33	0
log2_Bb	rs13218316	FYN	None	0.0108759	1.96354	1	0	0.0108759	1.96354	0.0408489	-0.0915336	0.460652	-0.0350014	0.0427092	-0.178642	0.0693065	-2.57756	6.64382	6.64382	158	T	C	0.158228	0.841772	113	40	5	13
log2_Bb	rs3824612	ALOX5	None	0.0110909	1.95503	1	0	0.0110909	1.95503	0.037559	-0.0838524	0.457124	-0.186671	0.0531503	0.125586	0.0489022	2.56811	6.59518	6.59518	171	T	C	0.409357	0.590643	62	78	31	0
log2_Bb	rs2146562	MKNK1	None	0.0111567	1.95246	1	0	0.0111567	1.95246	0.0395724	-0.081376	0.462317	-0.00600863	0.0467011	-0.152619	0.0594408	-2.56758	6.59247	6.59247	162	T	C	0.246914	0.753086	92	60	10	9
log2_Bb	rs1058078	HSP90AA1	None	0.0113175	1.94625	1	0	0.0113175	1.94625	0.0375725	-0.0838205	0.45848	-0.114985	0.0372099	0.264897	0.103436	2.56098	6.55861	6.55861	170	C	T	0.0588235	0.941176	151	18	1	1
log2_Bb	rs3111515	MAPK9	None	0.0114612	1.94077	1	0	0.0114612	1.94077	0.0374438	-0.0861712	0.457533	-0.209412	0.0596276	0.126976	0.0496694	2.55642	6.53527	6.53527	170	G	C	0.485294	0.514706	45	85	40	1
log2_Bb	rs6077511	PLCB4	None	0.0115819	1.93622	1	0	0.0115819	1.93622	0.0414657	-0.0880298	0.455265	-0.0145383	0.0467066	-0.149923	0.0586595	-2.55581	6.53218	6.53218	153	A	G	0.245098	0.754902	89	53	11	18
log2_Bb	rs2476491	IL2RA	None	0.01164	1.93405	1	0	0.01164	1.93405	0.0370689	-0.0838524	0.457241	-0.00108401	0.0477035	-0.133523	0.0523485	-2.55065	6.5058	6.5058	171	A	T	0.309942	0.690058	83	70	18	0
log2_Bb	rs17740182	PIK3R5	None	0.0116596	1.93332	1	0	0.0116596	1.93332	0.038163	-0.0870041	0.455308	-0.161382	0.0458149	0.143568	0.0562813	2.55089	6.50705	6.50705	166	G	C	0.259036	0.740964	92	62	12	5
log2_Bb	rs6039051	PLCB1	None	0.011663	1.93319	1	0	0.011663	1.93319	0.0374854	-0.0777093	0.454724	-0.170448	0.0504568	0.147857	0.0579773	2.55027	6.50386	6.50386	169	T	C	0.313609	0.686391	74	84	11	2
log2_Bb	rs17142727	GLCCI1	None	0.0117254	1.93087	1	0	0.0117254	1.93087	0.0372114	-0.0841742	0.458547	-0.0331106	0.0404775	-0.173616	0.0681338	-2.54816	6.49313	6.49313	170	G	A	0.147059	0.852941	125	40	5	1
log2_Bb	rs4622349	BCL2L14	None	0.0121603	1.91506	1	0	0.0121603	1.91506	0.0384156	-0.0821337	0.462393	-0.044904	0.0390793	-0.263846	0.104034	-2.53614	6.432	6.432	163	C	G	0.0705521	0.929448	140	23		8
log2_Bb	rs6815444	EIF4E	None	0.0121791	1.91438	1	0	0.0121791	1.91438	0.037261	-0.0828189	0.456537	-0.0380136	0.0394093	-0.193008	0.0761461	-2.5347	6.42471	6.42471	168	C	A	0.116071	0.883929	132	33	3	3
log2_Bb	rs6715106	STAT4	None	0.0121985	1.91369	1	0	0.0121985	1.91369	0.0383822	-0.0763358	0.452459	-0.0408493	0.0381039	-0.262923	0.103717	-2.53499	6.42619	6.42619	163	G	A	0.0674847	0.932515	141	22		8
log2_Bb	rs6463554	RAC1	None	0.0122697	1.91117	1	0	0.0122697	1.91117	0.0397786	-0.0863101	0.465561	-0.150741	0.0450231	0.194533	0.0767694	2.53399	6.42111	6.42111	157	C	G	0.165605	0.834395	106	50	1	14
log2_Bb	rs419137	CFH	None	0.0125704	1.90065	1	0	0.0125704	1.90065	0.0365022	-0.0857503	0.45808	-0.128523	0.03901	0.213864	0.0847714	2.52284	6.3647	6.3647	170	C	A	0.1	0.9	137	32	1	1
log2_Bb	rs11750373	MAPK9	None	0.0126394	1.89827	1	0	0.0126394	1.89827	0.0445365	-0.10518	0.475657	-0.0515598	0.0455843	-0.232913	0.0921686	-2.52703	6.38591	6.38591	139	T	C	0.115108	0.884892	108	30	1	32
log2_Bb	rs1182844	IL22	None	0.0134885	1.87004	1	0	0.0134885	1.87004	0.0357846	-0.0857503	0.45825	-0.00948722	0.0465626	-0.135049	0.0540849	-2.49698	6.23493	6.23493	170	A	T	0.282353	0.717647	89	66	15	1
log2_Bb	rs10801555	CFH	None	0.0136198	1.86583	1	0	0.0136198	1.86583	0.0354781	-0.0838524	0.457618	-0.180747	0.0522967	0.122733	0.0492259	2.49326	6.21634	6.21634	171	A	G	0.394737	0.605263	65	77	29	0
log2_Bb	rs182832	LYN	None	0.0136869	1.8637	1	0	0.0136869	1.8637	0.0354285	-0.0838524	0.45763	-0.014575	0.0446977	-0.157952	0.0633978	-2.49145	6.20733	6.20733	171	T	G	0.219298	0.780702	101	65	5	0
log2_Bb	rs3124237	DAPK1	None	0.0137012	1.86324	1	0	0.0137012	1.86324	0.0360481	-0.0878866	0.459703	-0.0442291	0.0395592	-0.178889	0.0717987	-2.49154	6.20777	6.20777	168	C	T	0.122024	0.877976	132	31	5	3
log2_Bb	rs11571536	ATF3	None	0.0137951	1.86028	1	0	0.0137951	1.86028	0.0355561	-0.0808194	0.457284	-0.0517247	0.0369692	-0.290947	0.116907	-2.4887	6.19364	6.19364	170	A	G	0.05	0.95	153	17		1
log2_Bb	rs7545083	C4BPA	None	0.0138232	1.85939	1	0	0.0138232	1.85939	0.0355354	-0.0839104	0.458964	0.00777073	0.0509611	-0.129882	0.0522042	-2.48795	6.1899	6.1899	170	C	T	0.352941	0.647059	71	78	21	1
log2_Bb	rs17708203	PIAS2	None	0.0138603	1.85823	1	0	0.0138603	1.85823	0.0379559	-0.0984892	0.450379	-0.163512	0.0442527	0.154308	0.0620006	2.48881	6.19418	6.19418	159	G	A	0.210692	0.789308	99	53	7	12
log2_Bb	rs9917022	CD97	None	0.0138609	1.85821	1	0	0.0138609	1.85821	0.0363603	-0.0983277	0.452844	-0.183387	0.0490361	0.135768	0.054578	2.48759	6.1881	6.1881	166	A	G	0.313253	0.686747	77	74	15	5
log2_Bb	rs4724425	ADCY1	None	0.0138964	1.8571	1	0	0.0138964	1.8571	0.0365532	-0.0898473	0.462687	-0.00937572	0.0484208	-0.134119	0.0539323	-2.48681	6.18422	6.18422	165	T	C	0.3	0.7	83	65	17	6
log2_Bb	rs3756094	IRF2	None	0.0141952	1.84786	1	0	0.0141952	1.84786	0.0396866	-0.107666	0.47233	-0.0192638	0.052408	-0.155218	0.0625508	-2.48147	6.15768	6.15768	151	A	G	0.284768	0.715232	75	66	10	20
log2_Bb	rs496888	TNFRSF1B	None	0.01429	1.84497	1	0	0.01429	1.84497	0.0356154	-0.0816234	0.458597	0.00135564	0.0487341	-0.145213	0.0586487	-2.47598	6.1305	6.1305	168	G	A	0.285714	0.714286	82	76	10	3
log2_Bb	rs6055562	PLCB1	None	0.0144569	1.83992	1	0	0.0144569	1.83992	0.0352867	-0.0846758	0.458503	-0.194104	0.0566063	0.125806	0.0509021	2.47152	6.10842	6.10842	169	T	C	0.434911	0.565089	53	85	31	2
log2_Bb	rs3095229	MICB	None	0.0145039	1.83851	1	0	0.0145039	1.83851	0.0410672	-0.0957134	0.459733	-0.0503864	0.042345	-0.226635	0.091581	-2.47469	6.12411	6.12411	145	A	G	0.1	0.9	117	27	1	26
log2_Bb	rs2327162	PLCB4	None	0.014581	1.83621	1	0	0.014581	1.83621	0.0349929	-0.0861712	0.458115	-0.0304255	0.0417688	-0.145796	0.05907	-2.4682	6.09199	6.09199	170	A	G	0.191176	0.808824	115	45	10	1
log2_Bb	rs1061147	CFH	None	0.0145866	1.83604	1	0	0.0145866	1.83604	0.034785	-0.0838524	0.457783	-0.178771	0.0520076	0.121127	0.0490811	2.4679	6.09052	6.09052	171	T	G	0.391813	0.608187	66	76	29	0
log2_Bb	rs10153795	TACR1	None	0.0146042	1.83552	1	0	0.0146042	1.83552	0.0349767	-0.0861712	0.458119	-0.119599	0.0376571	0.258307	0.104679	2.4676	6.08907	6.08907	170	T	C	0.0647059	0.935294	148	22		1
log2_Bb	rs7928058	CD3E	None	0.0146198	1.83506	1	0	0.0146198	1.83506	0.0376128	-0.0678236	0.449536	-0.170602	0.054878	0.144992	0.0587202	2.46919	6.09692	6.09692	158	T	G	0.35443	0.64557	59	86	13	13
log2_Bb	rs12702695	GLCCI1	None	0.0146545	1.83403	1	0	0.0146545	1.83403	0.035148	-0.0914284	0.455035	-0.0490468	0.0389929	-0.188487	0.0764191	-2.46648	6.08354	6.08354	169	T	C	0.112426	0.887574	134	32	3	2
log2_Bb	rs10914539	LCK	None	0.0147725	1.83055	1	0	0.0147725	1.83055	0.035066	-0.0830459	0.456075	-0.020736	0.0432498	-0.154858	0.0628612	-2.4635	6.06883	6.06883	169	T	G	0.201183	0.798817	107	56	6	2
log2_Bb	rs1736936	HLA-G	None	0.0149825	1.82441	1	0	0.0149825	1.82441	0.0373454	-0.0930151	0.462946	0.016326	0.057723	-0.130878	0.0532011	-2.46006	6.0519	6.0519	158	T	C	0.417722	0.582278	53	78	27	13
log2_Bb	rs170209	ITGAE	None	0.0151374	1.81995	1	0	0.0151374	1.81995	0.0344108	-0.0838524	0.457872	0.0197375	0.0548429	-0.128361	0.0523046	-2.45411	6.02267	6.02267	171	A	G	0.403509	0.596491	58	88	25	0
log2_Bb	rs1372547	KCNH8	None	0.0151867	1.81854	1	0	0.0151867	1.81854	0.0347837	-0.0843211	0.460485	-0.0172948	0.0447348	-0.143385	0.0584482	-2.4532	6.01821	6.01821	169	C	T	0.233728	0.766272	100	59	10	2
log2_Bb	rs288989	ROCK1	None	0.0151922	1.81838	1	0	0.0151922	1.81838	0.034576	-0.0877866	0.456369	0.0345693	0.0609371	-0.126064	0.0513934	-2.45292	6.0168	6.0168	170	A	T	0.485294	0.514706	42	91	37	1
log2_Bb	rs12216600	PDE1C	None	0.0152467	1.81682	1	0	0.0152467	1.81682	0.0343382	-0.0838524	0.457889	-0.205106	0.0606022	0.125663	0.051261	2.45143	6.00951	6.00951	171	C	T	0.482456	0.517544	43	91	37	0
log2_Bb	rs2295300	ADCY4	None	0.0154434	1.81126	1	0	0.0154434	1.81126	0.0411719	-0.0800927	0.445463	0.0193833	0.0551681	-0.147142	0.0600125	-2.45185	6.01157	6.01157	142	A	G	0.338028	0.661972	58	72	12	29
log2_Bb	rs1047833	MAP3K14	None	0.0154854	1.81008	1	0	0.0154854	1.81008	0.0379432	-0.0825583	0.469748	-0.174016	0.0531806	0.142268	0.0581057	2.44843	5.99483	5.99483	154	C	G	0.321429	0.678571	70	69	15	17
log2_Bb	rs3730386	PRKACG	None	0.015557	1.80807	1	0	0.015557	1.80807	0.0407968	-0.0924662	0.460791	-0.166061	0.0488669	0.157076	0.0641421	2.44888	5.99701	5.99701	143	G	C	0.234266	0.765734	84	51	8	28
log2_Bb	rs241425	TAP2	None	0.0155899	1.80716	1	0	0.0155899	1.80716	0.0347211	-0.0787575	0.459744	-0.188099	0.0570999	0.121652	0.0497844	2.44357	5.97102	5.97102	168	T	C	0.449405	0.550595	52	81	35	3
log2_Bb	rs4807101	VAV1	None	0.0156624	1.80514	1	0	0.0156624	1.80514	0.0370957	-0.0879191	0.45569	0.022705	0.0580692	-0.128652	0.0526477	-2.44364	5.97135	5.97135	157	T	C	0.429936	0.570064	50	79	28	14
log2_Bb	rs1872883	CARD11	None	0.0158289	1.80055	1	0	0.0158289	1.80055	0.0347714	-0.0858288	0.459888	-0.0421231	0.0398474	-0.18715	0.076763	-2.43802	5.94396	5.94396	167	C	T	0.116766	0.883234	131	33	3	4
log2_Bb	rs2229238	IL6R	None	0.0161021	1.79312	1	0	0.0161021	1.79312	0.0337876	-0.0838524	0.458019	-0.143192	0.0426922	0.161066	0.0662548	2.431	5.90978	5.90978	171	T	C	0.184211	0.815789	112	55	4	0
log2_Bb	rs2009112	TGFB2	None	0.0161735	1.7912	1	0	0.0161735	1.7912	0.0341413	-0.0842252	0.459002	0.0209056	0.0558476	-0.120865	0.049746	-2.42964	5.90314	5.90314	169	T	C	0.434911	0.565089	55	81	33	2
log2_Bb	rs11265909	SEMA4D	None	0.0161822	1.79096	1	0	0.0161822	1.79096	0.0341358	-0.0806698	0.459622	0.00667773	0.0504251	-0.131801	0.0542518	-2.42944	5.90216	5.90216	169	C	T	0.331361	0.668639	74	78	17	2
log2_Bb	rs7394285	IL15RA	None	0.0162333	1.78959	1	0	0.0162333	1.78959	0.0337058	-0.0838524	0.458039	-0.131379	0.0401256	0.165857	0.0683114	2.42796	5.89498	5.89498	171	T	C	0.143275	0.856725	127	39	5	0
log2_Bb	rs2072449	C3AR1	None	0.0162563	1.78898	1	0	0.0162563	1.78898	0.0338892	-0.0829664	0.459213	-0.0082294	0.046779	-0.135163	0.0556782	-2.42757	5.8931	5.8931	170	T	C	0.276471	0.723529	89	68	13	1
log2_Bb	rs782689	PDE4B	None	0.0162972	1.78789	1	0	0.0162972	1.78789	0.0338638	-0.0782918	0.453701	-0.0448913	0.0374206	-0.246874	0.101735	-2.42663	5.88852	5.88852	170	C	G	0.0676471	0.932353	147	23		1
log2_Bb	rs12142755	FCGR2A	None	0.0163488	1.78651	1	0	0.0163488	1.78651	0.039377	-0.0769752	0.465033	0.00181667	0.0503284	-0.133763	0.0550567	-2.42955	5.90272	5.90272	146	G	A	0.294521	0.705479	78	50	18	25
log2_Bb	rs8062565	BCAR1	None	0.0163823	1.78562	1	0	0.0163823	1.78562	0.0340105	-0.0743944	0.45224	-0.198629	0.0619287	0.124974	0.0515396	2.42482	5.87973	5.87973	169	A	C	0.497041	0.502959	39	92	38	2
log2_Bb	rs2248814	NOS2A	None	0.0163855	1.78554	1	0	0.0163855	1.78554	0.0348309	-0.0762511	0.458518	0.0441338	0.0611385	-0.136051	0.0560956	-2.42535	5.88232	5.88232	165	A	G	0.442424	0.557576	44	96	25	6
log2_Bb	rs8068149	NOS2A	None	0.0165088	1.78229	1	0	0.0165088	1.78229	0.0374711	-0.0902462	0.455579	-0.216958	0.0639366	0.139474	0.057526	2.42454	5.8784	5.8784	153	A	G	0.454248	0.545752	39	89	25	18
log2_Bb	rs17737044	CARD11	None	0.0167608	1.77571	1	0	0.0167608	1.77571	0.0343868	-0.090609	0.457111	-0.132508	0.0394884	0.217353	0.0899392	2.41666	5.84026	5.84026	166	T	G	0.0963855	0.903614	134	32		5
log2_Bb	rs12724616	RASSF5	None	0.016864	1.77304	1	0	0.016864	1.77304	0.0337152	-0.0865953	0.459756	-0.14394	0.0426039	0.142518	0.0590407	2.4139	5.82689	5.82689	169	T	C	0.201183	0.798817	111	48	10	2
log2_Bb	rs17675063	EDNRA	None	0.0169279	1.7714	1	0	0.0169279	1.7714	0.033479	-0.0873215	0.457258	-0.128701	0.0390403	0.185117	0.0767382	2.41232	5.8193	5.8193	170	G	A	0.111765	0.888235	135	32	3	1
log2_Bb	rs7122859	ETS1	None	0.0169505	1.77082	1	0	0.0169505	1.77082	0.0332703	-0.0838524	0.458142	-0.123701	0.0387359	0.206489	0.0856204	2.41168	5.81618	5.81618	171	T	C	0.0964912	0.903509	139	31	1	0
log2_Bb	rs4667108	ITGAV	None	0.0170314	1.76875	1	0	0.0170314	1.76875	0.0332223	-0.0838524	0.458153	0.00693158	0.0514457	-0.126212	0.0523727	-2.40988	5.80751	5.80751	171	C	T	0.359649	0.640351	69	81	21	0
log2_Bb	rs3917744	SELP	None	0.0171086	1.76679	1	0	0.0171086	1.76679	0.0333715	-0.0864406	0.458258	-0.0118453	0.0468476	-0.124326	0.0516235	-2.40831	5.79997	5.79997	170	T	C	0.3	0.7	87	64	19	1
log2_Bb	rs3024861	STAT4	None	0.0171955	1.76459	1	0	0.0171955	1.76459	0.0333202	-0.0874402	0.457143	-0.0134001	0.0466472	-0.146358	0.0608205	-2.4064	5.79075	5.79075	170	A	T	0.252941	0.747059	91	72	7	1
log2_Bb	rs2302209	PDE4C	None	0.0174289	1.75873	1	0	0.0174289	1.75873	0.0329901	-0.0838524	0.458208	-0.165446	0.048811	0.126841	0.052825	2.40115	5.76553	5.76553	171	T	C	0.321637	0.678363	79	74	18	0
log2_Bb	rs7425956	INPP5D	None	0.0175114	1.75668	1	0	0.0175114	1.75668	0.0331359	-0.0854576	0.459066	-0.189275	0.0557819	0.11766	0.049035	2.3995	5.75762	5.75762	170	C	T	0.441176	0.558824	55	80	35	1
log2_Bb	rs12244380	IL2RA	None	0.0175751	1.7551	1	0	0.0175751	1.7551	0.0343075	-0.0867134	0.463381	-0.217844	0.0655517	0.131935	0.0549956	2.39901	5.75527	5.75527	164	G	A	0.496951	0.503049	36	93	35	7
log2_Bb	rs6695707	F11R	None	0.0177012	1.752	1	0	0.0177012	1.752	0.0330268	-0.0857503	0.458905	-0.129527	0.0396582	0.195843	0.0817574	2.39542	5.73802	5.73802	170	C	A	0.111765	0.888235	133	36	1	1
log2_Bb	rs989902	PTPN13	None	0.0180948	1.74245	1	0	0.0180948	1.74245	0.0331941	-0.0908324	0.458538	-0.197103	0.0568598	0.132248	0.0553953	2.38734	5.69941	5.69941	168	C	A	0.401786	0.598214	54	93	21	3
log2_Bb	rs11830037	RAPGEF3	None	0.0183725	1.73583	1	0	0.0183725	1.73583	0.0377479	-0.087059	0.470371	-0.0333963	0.0448481	-0.2132	0.0893927	-2.38499	5.68816	5.68816	147	A	C	0.12585	0.87415	110	37		24
log2_Bb	rs2191225	FPRL2	None	0.0184694	1.73355	1	0	0.0184694	1.73355	0.0335831	-0.0845915	0.460794	-0.156151	0.0468071	0.147592	0.062014	2.37997	5.66427	5.66427	165	A	G	0.242424	0.757576	92	66	7	6
log2_Bb	rs9376267	IFNGR1	None	0.0186721	1.72881	1	0	0.0186721	1.72881	0.0322972	-0.0838524	0.458372	-0.145277	0.0435616	0.145884	0.061426	2.37495	5.6404	5.6404	171	T	C	0.210526	0.789474	106	58	7	0
log2_Bb	rs3911238	ITGAV	None	0.0186938	1.7283	1	0	0.0186938	1.7283	0.0338672	-0.0726917	0.457097	-0.00598114	0.0455012	-0.139408	0.0586818	-2.37566	5.64376	5.64376	163	G	C	0.239264	0.760736	95	58	10	8
log2_Bb	rs10510418	PPARG	None	0.0188117	1.72557	1	0	0.0188117	1.72557	0.033392	-0.099418	0.452802	-0.0053231	0.0530563	-0.133842	0.056403	-2.37296	5.63092	5.63092	165	C	A	0.351515	0.648485	64	86	15	6
log2_Bb	rs758857	ADORA2B	None	0.0188356	1.72502	1	0	0.0188356	1.72502	0.0364674	-0.0537054	0.433834	-0.106506	0.041723	0.147646	0.0621741	2.37472	5.6393	5.6393	151	G	A	0.178808	0.821192	104	40	7	20
log2_Bb	rs3755345	CD207	None	0.019033	1.72049	1	0	0.019033	1.72049	0.036591	-0.0845317	0.459041	-0.19093	0.0584699	0.147776	0.0623292	2.3709	5.62115	5.62115	150	C	T	0.36	0.64	54	84	12	21
log2_Bb	rs13288561	DAPK1	None	0.019151	1.71781	1	0	0.019151	1.71781	0.032231	-0.0868925	0.458064	-0.0460243	0.0391505	-0.198503	0.0839191	-2.36541	5.59514	5.59514	170	T	C	0.102941	0.897059	136	33	1	1
log2_Bb	rs17461269	IL15	None	0.0192848	1.71479	1	0	0.0192848	1.71479	0.034819	-0.0833282	0.45688	-0.0002732	0.0506281	-0.129105	0.0545977	-2.36467	5.59164	5.59164	157	A	T	0.321656	0.678344	73	67	17	14
log2_Bb	rs368686	SCGB3A1	None	0.0193671	1.71293	1	0	0.0193671	1.71293	0.0319301	-0.0838524	0.458459	-0.165437	0.0492263	0.12799	0.0542108	2.36097	5.57417	5.57417	171	G	A	0.318713	0.681287	78	77	16	0
log2_Bb	rs313151	PTAFR	None	0.0194333	1.71145	1	0	0.0194333	1.71145	0.0322727	-0.0793927	0.458342	-0.129865	0.0412368	0.147066	0.0623178	2.35993	5.56928	5.56928	169	T	C	0.171598	0.828402	119	42	8	2
log2_Bb	rs10951000	CARD11	None	0.0194681	1.71068	1	0	0.0194681	1.71068	0.0320651	-0.0819043	0.459098	0.0225847	0.0565825	-0.118421	0.0501973	-2.35911	5.5654	5.5654	170	G	A	0.441176	0.558824	53	84	33	1
log2_Bb	rs10128562	CD44	None	0.0195019	1.70992	1	0	0.0195019	1.70992	0.032237	-0.0923382	0.453207	-0.203666	0.0586798	0.11334	0.0480543	2.35858	5.5629	5.5629	169	G	T	0.491124	0.508876	46	80	43	2
log2_Bb	rs2623024	PAG1	None	0.0195126	1.70968	1	0	0.0195126	1.70968	0.0336218	-0.0976635	0.460444	-0.168692	0.0470636	0.135371	0.0573759	2.35938	5.56665	5.56665	162	G	A	0.262346	0.737654	89	61	12	9
log2_Bb	rs12045585	AKT3	None	0.0195603	1.70862	1	0	0.0195603	1.70862	0.0329861	-0.0864676	0.456048	-0.0435173	0.0399031	-0.186495	0.0790905	-2.358	5.56014	5.56014	165	A	G	0.115152	0.884848	129	34	2	6
log2_Bb	rs3136594	TNFSF10	None	0.0195922	1.70792	1	0	0.0195922	1.70792	0.0320009	-0.0861712	0.458825	-0.0245399	0.0438437	-0.139698	0.0592776	-2.35667	5.55389	5.55389	170	T	C	0.220588	0.779412	104	57	9	1
log2_Bb	rs6457443	MICB	None	0.0197696	1.704	1	0	0.0197696	1.704	0.0352199	-0.0856401	0.452674	-0.0442524	0.0404884	-0.219783	0.0933023	-2.3556	5.54885	5.54885	154	T	C	0.0941558	0.905844	125	29		17
log2_Bb	rs2301920	CARD11	None	0.0197699	1.704	1	0	0.0197699	1.704	0.0328753	-0.0877105	0.458432	-0.0231781	0.0450032	-0.163813	0.0695922	-2.3539	5.54083	5.54083	165	A	G	0.19697	0.80303	102	61	2	6
log2_Bb	rs1521470	ADCY1	None	0.0198045	1.70324	1	0	0.0198045	1.70324	0.0336722	-0.0838663	0.458713	-0.0292015	0.0429685	-0.162982	0.0692416	-2.35381	5.54044	5.54044	161	T	C	0.167702	0.832298	111	46	4	10
log2_Bb	rs832582	MAP3K1	None	0.0199485	1.70009	1	0	0.0199485	1.70009	0.0316333	-0.0838524	0.45853	-0.0233755	0.0434975	-0.141665	0.0602931	-2.34961	5.52066	5.52066	171	G	A	0.21345	0.78655	106	57	8	0
log2_Bb	rs2026432	PRKCQ	None	0.0200241	1.69845	1	0	0.0200241	1.69845	0.0329419	-0.0886926	0.463576	0.00322503	0.053305	-0.121568	0.0517506	-2.34912	5.51837	5.51837	164	A	G	0.378049	0.621951	65	74	25	7
log2_Bb	rs2839666	TCF8	None	0.0200253	1.69842	1	0	0.0200253	1.69842	0.0315947	-0.0838524	0.458539	-0.0351927	0.040731	-0.143462	0.0610964	-2.34813	5.51371	5.51371	171	C	T	0.169591	0.830409	122	40	9	0
log2_Bb	rs1385521	CD80	None	0.0202161	1.6943	1	0	0.0202161	1.6943	0.0316846	-0.0856781	0.459272	-0.123909	0.0388156	0.216641	0.0923996	2.34461	5.49719	5.49719	170	T	C	0.0882353	0.911765	140	30		1
log2_Bb	rs1005570	MYH9	None	0.0205048	1.68814	1	0	0.0205048	1.68814	0.032694	-0.0737923	0.456993	-0.116012	0.0399873	0.187138	0.0799745	2.33997	5.47545	5.47545	164	A	G	0.112805	0.887195	129	33	2	7
log2_Bb	rs1863314	IRF2	None	0.0207106	1.68381	1	0	0.0207106	1.68381	0.0323924	-0.091875	0.463059	-0.031616	0.0443281	-0.134361	0.0575186	-2.33596	5.45672	5.45672	165	A	G	0.224242	0.775758	103	50	12	6
log2_Bb	rs333616	LYN	None	0.0207669	1.68263	1	0	0.0207669	1.68263	0.0321695	-0.0928322	0.459868	0.0179059	0.0593596	-0.120938	0.0517985	-2.33477	5.45117	5.45117	166	C	T	0.457831	0.542169	47	86	33	5
log2_Bb	rs17759796	MAPK1	None	0.0208436	1.68103	1	0	0.0208436	1.68103	0.0315618	-0.0913331	0.455896	-0.0514882	0.0390068	-0.187049	0.0801777	-2.33294	5.4426	5.4426	169	A	C	0.106509	0.893491	135	32	2	2
log2_Bb	rs4919039	PIK3AP1	None	0.0209506	1.6788	1	0	0.0209506	1.6788	0.0315099	-0.0734497	0.451155	-0.118495	0.039722	0.190317	0.0816478	2.33096	5.43336	5.43336	169	C	T	0.118343	0.881657	129	40		2
log2_Bb	rs4141134	IL1R2	None	0.021039	1.67697	1	0	0.021039	1.67697	0.0338693	-0.0731826	0.462066	0.0313721	0.0580664	-0.124357	0.053348	-2.33105	5.43378	5.43378	157	C	T	0.420382	0.579618	52	78	27	14
log2_Bb	rs4802867	FPRL2	None	0.0210597	1.67655	1	0	0.0210597	1.67655	0.0326138	-0.0800891	0.459487	-0.161769	0.0502435	0.133138	0.0571463	2.32977	5.42784	5.42784	163	A	G	0.306748	0.693252	76	74	13	8
log2_Bb	rs6094373	SRC	None	0.0214409	1.66876	1	0	0.0214409	1.66876	0.0322279	-0.0814081	0.460381	-5.30831e-05	0.050192	-0.140444	0.0604669	-2.32267	5.39478	5.39478	164	C	T	0.289634	0.710366	78	77	9	7
log2_Bb	rs3773989	IL1RAP	None	0.0217605	1.66233	1	0	0.0217605	1.66233	0.0339339	-0.0640944	0.457827	0.0408477	0.0583222	-0.11873	0.0512155	-2.31824	5.37426	5.37426	155	T	C	0.441935	0.558065	50	73	32	16
log2_Bb	rs11953280	C9	None	0.0218041	1.66146	1	0	0.0218041	1.66146	0.0309225	-0.0839992	0.460057	-0.0391713	0.0402477	-0.177227	0.076545	-2.31533	5.36075	5.36075	170	C	T	0.126471	0.873529	129	39	2	1
log2_Bb	rs7019575	C9ORF26	None	0.0218333	1.66088	1	0	0.0218333	1.66088	0.0307284	-0.0838524	0.458744	0.0272292	0.0594451	-0.120221	0.0519386	-2.31468	5.35774	5.35774	171	C	G	0.461988	0.538012	46	92	33	0
log2_Bb	rs990289	SOCS5	None	0.0218542	1.66047	1	0	0.0218542	1.66047	0.0308994	-0.0846785	0.459942	-0.120933	0.0385975	0.220115	0.0951052	2.31443	5.35661	5.35661	170	C	T	0.0823529	0.917647	142	28		1
log2_Bb	rs2958153	PTGES3	None	0.0221156	1.6553	1	0	0.0221156	1.6553	0.0311458	-0.090504	0.459298	-0.160948	0.0467503	0.127254	0.0550866	2.31007	5.3364	5.3364	168	T	C	0.276786	0.723214	89	65	14	3
log2_Bb	rs10488736	CAT	None	0.02224	1.65286	1	0	0.02224	1.65286	0.0307232	-0.0863741	0.458948	-0.167418	0.0497236	0.128761	0.0557982	2.30762	5.3251	5.3251	170	T	C	0.314706	0.685294	77	79	14	1
log2_Bb	rs3737445	PPP2R1B	None	0.0222521	1.65263	1	0	0.0222521	1.65263	0.0307177	-0.0808194	0.45843	-0.13645	0.0426322	0.150115	0.065058	2.30741	5.32413	5.32413	170	C	T	0.185294	0.814706	112	53	5	1
log2_Bb	rs4078396	INPP5D	None	0.0222614	1.65245	1	0	0.0222614	1.65245	0.0312648	-0.0887171	0.462003	-0.160539	0.0474005	0.124941	0.0541423	2.30763	5.32518	5.32518	167	G	C	0.287425	0.712575	87	64	16	4
log2_Bb	rs12054287	XCR1	None	0.0223187	1.65133	1	0	0.0223187	1.65133	0.0320044	-0.101359	0.457254	-0.146317	0.0407728	0.16655	0.0721876	2.30718	5.32307	5.32307	163	A	G	0.134969	0.865031	123	36	4	8
log2_Bb	rs2855192	ABL1	None	0.0224464	1.64885	1	0	0.0224464	1.64885	0.0306303	-0.085077	0.459857	-0.135373	0.0414786	0.150006	0.0651064	2.30401	5.30848	5.30848	170	A	G	0.167647	0.832353	119	45	6	1
log2_Bb	rs12722605	IL2RA	None	0.0224576	1.64864	1	0	0.0224576	1.64864	0.0304463	-0.0838524	0.458811	-0.0329208	0.0414708	-0.161283	0.0700108	-2.30369	5.307	5.307	171	T	A	0.157895	0.842105	120	48	3	0
log2_Bb	rs4335931	INPP5D	None	0.0225834	1.64621	1	0	0.0225834	1.64621	0.0307498	-0.0888303	0.458718	-0.195101	0.0581093	0.113669	0.0493834	2.30177	5.29813	5.29813	169	C	T	0.467456	0.532544	49	82	38	2
log2_Bb	rs696737	FYB	None	0.022672	1.64451	1	0	0.022672	1.64451	0.0318397	-0.0903496	0.448009	-0.117902	0.0370775	0.264182	0.11481	2.30104	5.29477	5.29477	163	G	A	0.0521472	0.947853	146	17		8
log2_Bb	rs4569	CSNK2B	None	0.0226973	1.64403	1	0	0.0226973	1.64403	0.0303401	-0.0838524	0.458836	-0.149564	0.045252	0.129156	0.0561661	2.29954	5.28791	5.28791	171	A	G	0.254386	0.745614	96	63	12	0
log2_Bb	rs2948549	KSR1	None	0.0227301	1.6434	1	0	0.0227301	1.6434	0.0308668	-0.0837934	0.46211	-0.178544	0.0544899	0.113701	0.0494487	2.29936	5.28708	5.28708	168	G	T	0.416667	0.583333	60	76	32	3
log2_Bb	rs380731	LILRB5	None	0.0228608	1.64091	1	0	0.0228608	1.64091	0.0315593	-0.0892577	0.459395	-0.157744	0.0466403	0.129101	0.056188	2.29765	5.27921	5.27921	164	A	G	0.265244	0.734756	90	61	13	7
log2_Bb	rs11721999	IRF2	None	0.0231049	1.6363	1	0	0.0231049	1.6363	0.0307004	-0.0866673	0.461374	-0.0357332	0.0419582	-0.150122	0.0654707	-2.29296	5.25767	5.25767	168	G	C	0.169643	0.830357	117	45	6	3
log2_Bb	rs7574608	STAT4	None	0.0231693	1.63509	1	0	0.0231693	1.63509	0.0328196	-0.11433	0.442132	-0.0861304	0.0373669	-0.26043	0.113557	-2.29339	5.25965	5.25965	157	T	A	0.0541401	0.94586	140	17		14
log2_Bb	rs11257774	CAMK1D	None	0.0232937	1.63276	1	0	0.0232937	1.63276	0.0300808	-0.0838524	0.458897	-0.0199323	0.0448445	-0.128592	0.0561687	-2.28939	5.24131	5.24131	171	G	A	0.248538	0.751462	98	61	12	0
log2_Bb	rs4425986	C4BPA	None	0.0233131	1.6324	1	0	0.0233131	1.6324	0.0300724	-0.0838524	0.458899	0.0196745	0.0572448	-0.113481	0.0495755	-2.28906	5.23982	5.23982	171	C	T	0.45614	0.54386	51	84	36	0
log2_Bb	rs1555541	PTGFR	None	0.023506	1.62882	1	0	0.023506	1.62882	0.0301664	-0.0819043	0.459548	-0.165327	0.0507351	0.119176	0.0521339	2.28596	5.2256	5.2256	170	G	A	0.35	0.65	72	77	21	1
log2_Bb	rs2989836	NFIL3	None	0.0235297	1.62838	1	0	0.0235297	1.62838	0.02998	-0.0838524	0.458921	-0.172762	0.0523933	0.110171	0.0482057	2.28544	5.22322	5.22322	171	T	C	0.403509	0.596491	65	74	32	0
log2_Bb	rs9332425	PDE1A	None	0.0235578	1.62786	1	0	0.0235578	1.62786	0.0299681	-0.0838524	0.458924	-0.168696	0.0510919	0.116066	0.0507957	2.28497	5.22107	5.22107	171	T	A	0.365497	0.634503	70	77	24	0
log2_Bb	rs11589	RASSF5	None	0.0236009	1.62707	1	0	0.0236009	1.62707	0.0303041	-0.0837573	0.459543	-0.155535	0.0472944	0.127688	0.0558934	2.2845	5.21894	5.21894	169	G	A	0.281065	0.718935	87	69	13	2
log2_Bb	rs12041668	CFH	None	0.0236911	1.62541	1	0	0.0236911	1.62541	0.0299117	-0.0838524	0.458937	-0.0309259	0.0420628	-0.153397	0.0671983	-2.28275	5.21095	5.21095	171	T	C	0.172515	0.827485	116	51	4	0
log2_Bb	rs7602383	ICOS	None	0.0239355	1.62096	1	0	0.0239355	1.62096	0.0308927	-0.0838636	0.46511	-0.0366403	0.0417164	-0.169388	0.0743099	-2.27948	5.19603	5.19603	165	G	A	0.139394	0.860606	122	40	3	6
log2_Bb	rs7634640	CXCR6	None	0.0244682	1.6114	1	0	0.0244682	1.6114	0.0304804	-0.0760551	0.461019	-0.00633206	0.0471509	-0.131523	0.0579226	-2.27067	5.15594	5.15594	166	T	C	0.26506	0.73494	89	66	11	5
log2_Bb	rs2232578	LBP	None	0.0244852	1.6111	1	0	0.0244852	1.6111	0.0299325	-0.086158	0.461186	-0.0321661	0.0427113	-0.149584	0.0658957	-2.27001	5.15296	5.15296	169	G	A	0.180473	0.819527	113	51	5	2
log2_Bb	rs10788528	BMPR1A	None	0.0244864	1.61107	1	0	0.0244864	1.61107	0.029756	-0.0829664	0.460195	-0.120368	0.0389522	0.18701	0.0823881	2.26987	5.15232	5.15232	170	A	G	0.1	0.9	138	30	2	1
log2_Bb	rs1780617	LBP	None	0.0245024	1.61079	1	0	0.0245024	1.61079	0.0328391	-0.0946213	0.467457	-0.0419428	0.0442337	-0.176359	0.0776299	-2.27179	5.16102	5.16102	154	G	A	0.149351	0.850649	110	42	2	17
log2_Bb	rs2329047	EDNRB	None	0.0246468	1.60824	1	0	0.0246468	1.60824	0.0317438	-0.0881676	0.469564	-0.180711	0.0552324	0.134995	0.0595021	2.26874	5.14716	5.14716	159	T	G	0.342767	0.657233	64	81	14	12
log2_Bb	rs10064744	PDE4D	None	0.0247052	1.60721	1	0	0.0247052	1.60721	0.0296667	-0.082866	0.460182	-0.143535	0.0442977	0.132227	0.0583436	2.26636	5.13639	5.13639	170	T	C	0.229412	0.770588	102	58	10	1
log2_Bb	rs1574028	ITGA6	None	0.0247392	1.60662	1	0	0.0247392	1.60662	0.0298283	-0.0850389	0.461384	-0.0519245	0.0383821	-0.199869	0.0882058	-2.26594	5.13448	5.13448	169	A	C	0.0828402	0.91716	143	24	2	2
log2_Bb	rs2239784	MYH9	None	0.0248574	1.60454	1	0	0.0248574	1.60454	0.0297802	-0.0854063	0.460903	-0.118459	0.0383421	0.199495	0.0881139	2.26405	5.12594	5.12594	169	T	C	0.0828402	0.91716	143	24	2	2
log2_Bb	rs16880442	ITGA1	None	0.0249147	1.60354	1	0	0.0249147	1.60354	0.029409	-0.0838524	0.459056	-0.112429	0.0373071	0.212458	0.0938876	2.2629	5.12072	5.12072	171	T	G	0.0672515	0.932749	150	19	2	0
log2_Bb	rs1061170	CFH	None	0.0250075	1.60193	1	0	0.0250075	1.60193	0.0295447	-0.0852313	0.460041	-0.17067	0.0516929	0.110874	0.0490258	2.26155	5.11461	5.11461	170	C	T	0.385294	0.614706	68	73	29	1
log2_Bb	rs3774921	PPARGC1A	None	0.0250476	1.60123	1	0	0.0250476	1.60123	0.0295286	-0.0843456	0.460347	0.0268908	0.0605574	-0.117455	0.05195	-2.26092	5.11174	5.11174	170	G	A	0.473529	0.526471	44	91	35	1
log2_Bb	rs2243173	IL19	None	0.0252863	1.59712	1	0	0.0252863	1.59712	0.0301426	-0.071884	0.452058	-0.0385292	0.0380701	-0.221476	0.0980998	-2.25766	5.09702	5.09702	166	A	T	0.0753012	0.924699	141	25		5
log2_Bb	rs3801344	PDE1C	None	0.0253385	1.59622	1	0	0.0253385	1.59622	0.0295868	-0.0766408	0.456016	-0.117168	0.0394089	0.185112	0.0820361	2.25647	5.09164	5.09164	169	T	C	0.109467	0.890533	133	35	1	2
log2_Bb	rs2963155	NR3C1	None	0.0257121	1.58986	1	0	0.0257121	1.58986	0.0296144	-0.086722	0.462237	-0.0234839	0.0454004	-0.134481	0.0597487	-2.25078	5.06601	5.06601	168	G	A	0.235119	0.764881	98	61	9	3
log2_Bb	rs3735118	CARD11	None	0.0257474	1.58927	1	0	0.0257474	1.58927	0.0290812	-0.0838524	0.459133	-0.0422731	0.0396775	-0.182309	0.0810309	-2.24987	5.06193	5.06193	171	T	C	0.114035	0.885965	133	37	1	0
log2_Bb	rs11158819	GZMB	None	0.0257722	1.58885	1	0	0.0257722	1.58885	0.0327052	-0.0813708	0.469447	-0.0451626	0.0413325	-0.239289	0.106255	-2.25203	5.07164	5.07164	152	C	T	0.0756579	0.924342	129	23		19
log2_Bb	rs13203885	FYN	None	0.0259522	1.58583	1	0	0.0259522	1.58583	0.0296969	-0.0902887	0.460666	-0.0521512	0.0394811	-0.176916	0.0787268	-2.24721	5.04995	5.04995	167	C	T	0.107784	0.892216	134	30	3	4
log2_Bb	rs3774268	MASP1	None	0.0259872	1.58524	1	0	0.0259872	1.58524	0.0300429	-0.0749311	0.46227	-0.0279218	0.0416273	-0.165033	0.0734483	-2.24692	5.04867	5.04867	165	T	C	0.142424	0.857576	121	41	3	6
log2_Bb	rs1550805	PIK3R1	None	0.0260756	1.58376	1	0	0.0260756	1.58376	0.0292976	-0.0823752	0.460738	-0.0506763	0.0381503	-0.214284	0.0954463	-2.24508	5.04037	5.04037	169	T	C	0.0739645	0.926036	145	23	1	2
log2_Bb	rs6107514	CSNK2A1	None	0.0263631	1.579	1	0	0.0263631	1.579	0.0290154	-0.0854576	0.460043	-0.111973	0.0372155	0.237247	0.105886	2.24059	5.02026	5.02026	170	C	T	0.0558824	0.944118	152	17	1	1
log2_Bb	rs1423308	PDE4D	None	0.0264702	1.57724	1	0	0.0264702	1.57724	0.0288054	-0.0838524	0.459199	-0.0116893	0.0476658	-0.117523	0.0524922	-2.23886	5.01249	5.01249	171	T	C	0.307018	0.692982	84	69	18	0
log2_Bb	rs10041520	NR3C1	None	0.026505	1.57667	1	0	0.026505	1.57667	0.0289616	-0.0832608	0.460462	-0.188217	0.0586999	0.108137	0.0483086	2.23845	5.01067	5.01067	170	C	T	0.485294	0.514706	48	79	43	1
log2_Bb	rs11577405	RPS6KA1	None	0.0265433	1.57605	1	0	0.0265433	1.57605	0.0289472	-0.0863741	0.459368	-0.01663	0.0470379	-0.118565	0.052981	-2.23788	5.0081	5.0081	170	T	G	0.294118	0.705882	87	66	17	1
log2_Bb	rs9854155	CCR3	None	0.0266803	1.57381	1	0	0.0266803	1.57381	0.0287266	-0.0838524	0.459217	-0.144526	0.0443814	0.12206	0.0545958	2.23571	4.99839	4.99839	171	A	C	0.248538	0.751462	100	57	14	0
log2_Bb	rs745259	CAMK1D	None	0.0267522	1.57264	1	0	0.0267522	1.57264	0.0288687	-0.0872011	0.458498	-0.123161	0.0386718	0.185245	0.0828931	2.23475	4.99411	4.99411	170	G	C	0.0970588	0.902941	139	29	2	1
log2_Bb	rs646513	JAM3	None	0.0271534	1.56618	1	0	0.0271534	1.56618	0.0290616	-0.0839694	0.459858	-0.16581	0.0510566	0.11554	0.0518338	2.22904	4.96863	4.96863	168	G	C	0.354167	0.645833	71	75	22	3
log2_Bb	rs3735124	CARD11	None	0.0271701	1.56591	1	0	0.0271701	1.56591	0.0305085	-0.0927871	0.464148	-0.0244966	0.0477956	-0.13831	0.0620278	-2.2298	4.97202	4.97202	160	C	T	0.246875	0.753125	89	63	8	11
log2_Bb	rs7570061	INPP5D	None	0.0273019	1.56381	1	0	0.0273019	1.56381	0.0308427	-0.0837675	0.446432	-0.138126	0.0430881	0.13013	0.0584031	2.22813	4.96458	4.96458	158	A	G	0.208861	0.791139	102	46	10	13
log2_Bb	rs2112957	PDE4D	None	0.0273949	1.56233	1	0	0.0273949	1.56233	0.0284636	-0.0838524	0.459279	-0.0440069	0.0394235	-0.162228	0.0729068	-2.22515	4.95127	4.95127	171	A	G	0.122807	0.877193	133	34	4	0
log2_Bb	rs821267	TGFA	None	0.0274378	1.56165	1	0	0.0274378	1.56165	0.028448	-0.0838524	0.459283	0.0142546	0.0563792	-0.121567	0.0546488	-2.22452	4.94848	4.94848	171	G	C	0.403509	0.596491	55	94	22	0
log2_Bb	rs1027990	LYN	None	0.027511	1.56049	1	0	0.027511	1.56049	0.0292778	-0.0878101	0.462459	0.0122143	0.0575416	-0.11219	0.0504439	-2.22405	4.94638	4.94638	166	C	T	0.445783	0.554217	52	80	34	5
log2_Bb	rs6056519	PLCB4	None	0.0278073	1.55584	1	0	0.0278073	1.55584	0.0286501	-0.0874853	0.460652	0.00217017	0.0537354	-0.113073	0.0509477	-2.21939	4.9257	4.9257	169	C	T	0.39645	0.60355	62	80	27	2
log2_Bb	rs4808552	CPAMD8	None	0.0279305	1.55392	1	0	0.0279305	1.55392	0.028271	-0.0838524	0.459325	-0.179198	0.0555224	0.112443	0.0507095	2.21739	4.9168	4.9168	171	T	C	0.423977	0.576023	56	85	30	0
log2_Bb	rs17446441	PLCB1	None	0.027979	1.55317	1	0	0.027979	1.55317	0.02842	-0.0858929	0.459894	-0.0169843	0.0470148	-0.114848	0.0518078	-2.2168	4.91422	4.91422	170	G	A	0.3	0.7	87	64	19	1
log2_Bb	rs10922096	CFH	None	0.027998	1.55287	1	0	0.027998	1.55287	0.028247	-0.0838524	0.459331	0.0210535	0.0589413	-0.110734	0.0499608	-2.21642	4.91251	4.91251	171	C	T	0.473684	0.526316	47	86	38	0
log2_Bb	rs996076	CD44	None	0.028083	1.55156	1	0	0.028083	1.55156	0.0283829	-0.085077	0.46039	0.0156574	0.0575717	-0.11341	0.0511935	-2.21531	4.90762	4.90762	170	C	T	0.444118	0.555882	51	87	32	1
log2_Bb	rs700795	IFNK	None	0.0284077	1.54656	1	0	0.0284077	1.54656	0.0302245	-0.0972556	0.444486	-0.166045	0.0470068	0.120193	0.0543357	2.21204	4.89314	4.89314	159	C	T	0.286164	0.713836	82	63	14	12
log2_Bb	rs193779	SOCS1	None	0.0284477	1.54595	1	0	0.0284477	1.54595	0.0292881	-0.080998	0.457112	-0.142358	0.0452148	0.127379	0.0576158	2.21084	4.88782	4.88782	164	A	G	0.240854	0.759146	96	57	11	7
log2_Bb	rs10800901	ADORA1	None	0.0285274	1.54474	1	0	0.0285274	1.54474	0.0280608	-0.0838524	0.459375	-0.165323	0.0509357	0.114193	0.0516971	2.20889	4.87919	4.87919	171	A	G	0.356725	0.643275	71	78	22	0
log2_Bb	rs11666589	TNFSF7	None	0.0285311	1.54468	1	0	0.0285311	1.54468	0.0282246	-0.0874402	0.458346	-0.0393837	0.0413408	-0.166726	0.0754777	-2.20895	4.87946	4.87946	170	C	T	0.144118	0.855882	122	47	1	1
log2_Bb	rs16879141	ADCY2	None	0.0285923	1.54375	1	0	0.0285923	1.54375	0.0297806	-0.0985026	0.463079	-0.0560092	0.0412544	-0.19547	0.0884808	-2.20918	4.88046	4.88046	161	C	T	0.108696	0.891304	126	35		10
log2_Bb	rs5743509	BPI	None	0.0290315	1.53713	1	0	0.0290315	1.53713	0.0278868	-0.0838524	0.459416	-0.0488944	0.0385533	-0.206132	0.0936183	-2.20183	4.84807	4.84807	171	T	C	0.0847953	0.915205	142	29		0
log2_Bb	rs624016	PRKCQ	None	0.0291987	1.53464	1	0	0.0291987	1.53464	0.0278298	-0.0838524	0.459429	-0.00657587	0.0496862	-0.115915	0.0527001	-2.19952	4.83787	4.83787	171	A	T	0.333333	0.666667	76	76	19	0
log2_Bb	rs11045356	PDE3A	None	0.0292003	1.53461	1	0	0.0292003	1.53461	0.027993	-0.0861712	0.459773	-0.0457103	0.0397724	-0.171959	0.0781771	-2.19961	4.83827	4.83827	170	A	G	0.117647	0.882353	132	36	2	1
log2_Bb	rs1131535	TNFSF10	None	0.0292023	1.53458	1	0	0.0292023	1.53458	0.0286672	-0.0955718	0.459863	-0.19616	0.0580031	0.109853	0.0499323	2.20004	4.84018	4.84018	166	A	G	0.457831	0.542169	50	80	36	5
log2_Bb	rs220468	ITGAE	None	0.0292059	1.53453	1	0	0.0292059	1.53453	0.0279911	-0.0802888	0.458433	-0.00977451	0.0475816	-0.121085	0.0550505	-2.19953	4.83792	4.83792	170	C	T	0.291176	0.708824	85	71	14	1
log2_Bb	rs2230491	AKAP5	None	0.029251	1.53386	1	0	0.029251	1.53386	0.027812	-0.0838524	0.459433	-0.128396	0.0405558	0.158686	0.0721696	2.19879	4.83469	4.83469	171	T	C	0.140351	0.859649	126	42	3	0
log2_Bb	rs2181413	MKNK1	None	0.0292912	1.53326	1	0	0.0292912	1.53326	0.0281276	-0.0819738	0.461484	-0.0278112	0.0432102	-0.12539	0.0570353	-2.19847	4.83325	4.83325	169	C	T	0.215976	0.784024	108	49	12	2
log2_Bb	rs609061	C2	None	0.0296788	1.52755	1	0	0.0296788	1.52755	0.0279955	-0.0859693	0.46114	-0.0526964	0.0385805	-0.200825	0.0915693	-2.19315	4.80991	4.80991	169	T	C	0.0828402	0.91716	142	26	1	2
log2_Bb	rs2875459	TNFSF11	None	0.0297075	1.52713	1	0	0.0297075	1.52713	0.0315332	-0.0831565	0.456837	-0.171175	0.0547632	0.117881	0.0536997	2.19519	4.81888	4.81888	150	A	G	0.373333	0.626667	60	68	22	21
log2_Bb	rs1537065	EDNRB	None	0.0298169	1.52554	1	0	0.0298169	1.52554	0.0279489	-0.0850113	0.462011	-0.163231	0.0503712	0.128341	0.0585694	2.19127	4.80167	4.80167	169	A	G	0.304734	0.695266	77	81	11	2
log2_Bb	rs6111988	PTPNS1	None	0.0298516	1.52503	1	0	0.0298516	1.52503	0.0287896	-0.0704801	0.455651	-0.0297912	0.0401338	-0.180351	0.0823	-2.19138	4.80216	4.80216	164	T	C	0.112805	0.887195	128	35	1	7
log2_Bb	rs3773977	IL1RAP	None	0.0298853	1.52454	1	0	0.0298853	1.52454	0.032778	-0.0784461	0.452038	-0.151703	0.0503409	0.118528	0.0540315	2.19367	4.81221	4.81221	144	G	A	0.309028	0.690972	73	53	18	27
log2_Bb	rs17481387	PLCB4	None	0.0302386	1.51944	1	0	0.0302386	1.51944	0.0276443	-0.0852313	0.460491	-0.0531813	0.0382417	-0.21794	0.0997222	-2.18547	4.77628	4.77628	170	T	G	0.0735294	0.926471	145	25		1
log2_Bb	rs4880043	PAX5	None	0.030285	1.51877	1	0	0.030285	1.51877	0.0279582	-0.0811045	0.461272	-0.0244165	0.0440404	-0.142143	0.065052	-2.18507	4.77454	4.77454	168	T	C	0.199405	0.800595	106	57	5	3
log2_Bb	rs3771811	TACR1	None	0.030385	1.51734	1	0	0.030385	1.51734	0.0274346	-0.0838524	0.459523	-0.0457701	0.039231	-0.166976	0.0764754	-2.1834	4.76723	4.76723	171	A	G	0.114035	0.885965	135	33	3	0
log2_Bb	rs899729	IL17C	None	0.0303923	1.51724	1	0	0.0303923	1.51724	0.0295043	-0.0787722	0.461283	-0.000946425	0.0510611	-0.109507	0.0501241	-2.18472	4.77299	4.77299	159	A	C	0.355346	0.644654	72	61	26	12
log2_Bb	rs3773663	TGFBR2	None	0.0305592	1.51486	1	0	0.0305592	1.51486	0.0314239	-0.0589758	0.462463	-0.176124	0.0656731	0.13427	0.0614832	2.18385	4.76918	4.76918	149	A	G	0.436242	0.563758	39	90	20	22
log2_Bb	rs12775630	PPP3CB	None	0.0306865	1.51305	1	0	0.0306865	1.51305	0.0273367	-0.0838524	0.459546	-0.0555298	0.0374683	-0.201798	0.0925939	-2.17939	4.74975	4.74975	171	T	A	0.0701754	0.929825	149	20	2	0
log2_Bb	rs3789930	BLNK	None	0.0308073	1.51135	1	0	0.0308073	1.51135	0.0297341	-0.0835873	0.465626	-0.0446848	0.0412256	-0.185082	0.0849211	-2.17946	4.75003	4.75003	157	G	A	0.105096	0.894904	126	29	2	14
log2_Bb	rs10941419	FYB	None	0.0310059	1.50855	1	0	0.0310059	1.50855	0.0273944	-0.082866	0.46072	-0.121851	0.0396206	0.165685	0.0761669	2.17529	4.73188	4.73188	170	G	A	0.117647	0.882353	133	34	3	1
log2_Bb	rs10152918	ANPEP	None	0.0311429	1.50664	1	0	0.0311429	1.50664	0.0285261	-0.0845815	0.454753	-0.169561	0.0528795	0.108216	0.0497705	2.1743	4.72756	4.72756	163	A	G	0.392638	0.607362	63	72	28	8
log2_Bb	rs779850	CCL28	None	0.0311598	1.50641	1	0	0.0311598	1.50641	0.027185	-0.0838524	0.459582	-0.127849	0.0405592	0.136789	0.0629446	2.17317	4.72265	4.72265	171	T	C	0.160819	0.839181	124	39	8	0
log2_Bb	rs3745383	MAP2K7	None	0.0311892	1.506	1	0	0.0311892	1.506	0.0273356	-0.0867018	0.459427	-0.13062	0.0406218	0.169685	0.0780916	2.17289	4.72145	4.72145	170	T	C	0.129412	0.870588	127	42	1	1
log2_Bb	rs17289402	DDX58	None	0.0313305	1.50403	1	0	0.0313305	1.50403	0.0277813	-0.082906	0.456874	-0.126225	0.0405943	0.164414	0.0757186	2.17138	4.7149	4.7149	167	A	G	0.131737	0.868263	125	40	2	4
log2_Bb	rs6903656	TNFRSF21	None	0.0315936	1.5004	1	0	0.0315936	1.5004	0.0273684	-0.0864097	0.459824	-0.12917	0.0404995	0.172059	0.079372	2.16775	4.69914	4.69914	169	T	C	0.12426	0.87574	128	40	1	2
log2_Bb	rs325381	MEF2A	None	0.0316705	1.49935	1	0	0.0316705	1.49935	0.027024	-0.0838524	0.45962	-0.0369483	0.0412804	-0.14853	0.0685561	-2.16654	4.6939	4.6939	171	T	A	0.157895	0.842105	121	46	4	0
log2_Bb	rs2301628	ITGA3	None	0.0318269	1.49721	1	0	0.0318269	1.49721	0.0284754	-0.0762392	0.460963	-2.32817e-05	0.0505007	-0.113275	0.0523078	-2.16555	4.6896	4.6896	162	T	C	0.33642	0.66358	74	67	21	9
log2_Bb	rs6910730	TREM1	None	0.0318987	1.49623	1	0	0.0318987	1.49623	0.0269529	-0.0838524	0.459636	-0.0458936	0.0392845	-0.180304	0.083335	-2.16361	4.68121	4.68121	171	G	A	0.105263	0.894737	136	34	1	0
log2_Bb	rs17704348	FYN	None	0.0320411	1.49429	1	0	0.0320411	1.49429	0.0270672	-0.0808194	0.459292	-0.0434707	0.0392344	-0.154861	0.0716318	-2.1619	4.6738	4.6738	170	C	T	0.120588	0.879412	134	31	5	1
log2_Bb	rs1439119	ANPEP	None	0.0321877	1.49231	1	0	0.0321877	1.49231	0.0288933	-0.0988012	0.463601	-0.0195221	0.051935	-0.120051	0.0555459	-2.1613	4.67121	4.67121	159	A	G	0.330189	0.669811	71	71	17	12
log2_Bb	rs1709183	ESR1	None	0.0321943	1.49222	1	0	0.0321943	1.49222	0.0330534	-0.07688	0.456818	0.00727572	0.0548963	-0.151918	0.0702006	-2.16405	4.68311	4.68311	139	G	A	0.276978	0.723022	66	69	4	32
log2_Bb	rs194149	TBXAS1	None	0.0322641	1.49128	1	0	0.0322641	1.49128	0.0308079	-0.0901529	0.463485	-0.00745119	0.0539023	-0.146697	0.0678636	-2.16165	4.67272	4.67272	149	A	G	0.281879	0.718121	70	74	5	22
log2_Bb	rs12449740	MAP3K14	None	0.0323464	1.49017	1	0	0.0323464	1.49017	0.0269728	-0.0861712	0.460015	0.0119775	0.0575613	-0.111235	0.051545	-2.15802	4.65704	4.65704	170	A	G	0.441176	0.558824	51	88	31	1
log2_Bb	rs17021463	PGDS	None	0.0326227	1.48648	1	0	0.0326227	1.48648	0.0268881	-0.0862393	0.459976	-0.000885634	0.0530471	-0.110764	0.0514099	-2.15453	4.64202	4.64202	170	T	G	0.385294	0.614706	64	81	25	1
log2_Bb	rs10973131	PAX5	None	0.0329537	1.4821	1	0	0.0329537	1.4821	0.0291948	-0.0783906	0.452509	-0.0483488	0.0388261	-0.213024	0.0989875	-2.15202	4.63121	4.63121	156	T	G	0.0705128	0.929487	135	20	1	15
log2_Bb	rs35305	PDE4D	None	0.0330272	1.48113	1	0	0.0330272	1.48113	0.0266088	-0.0838524	0.459718	-0.189233	0.0603298	0.108554	0.0505051	2.14938	4.61982	4.61982	171	T	G	0.48538	0.51462	44	88	39	0
log2_Bb	rs4950926	ADORA1	None	0.0331604	1.47938	1	0	0.0331604	1.47938	0.0268838	-0.0833217	0.462352	0.0014178	0.0531162	-0.112764	0.0524986	-2.14794	4.61363	4.61363	169	A	G	0.37574	0.62426	65	81	23	2
log2_Bb	rs1907635	CCR3	None	0.0331731	1.47921	1	0	0.0331731	1.47921	0.0277006	-0.0837349	0.462301	-0.160038	0.0506425	0.113761	0.0529531	2.14833	4.61534	4.61534	164	G	A	0.335366	0.664634	74	70	20	7
log2_Bb	rs3918358	CCR2	None	0.0332319	1.47844	1	0	0.0332319	1.47844	0.0267041	-0.0832608	0.460997	-0.0095294	0.0492901	-0.111914	0.052127	-2.14695	4.60937	4.60937	170	C	A	0.329412	0.670588	78	72	20	1
log2_Bb	rs7041684	SYK	None	0.0332629	1.47804	1	0	0.0332629	1.47804	0.026853	-0.0828054	0.461561	-0.160039	0.0505473	0.107872	0.0502508	2.14667	4.60819	4.60819	169	T	A	0.357988	0.642012	73	71	25	2
log2_Bb	rs6447625	TEC	None	0.0332648	1.47801	1	0	0.0332648	1.47801	0.0268524	-0.0855961	0.459877	-0.175671	0.0548826	0.106452	0.0495898	2.14665	4.60809	4.60809	169	G	A	0.423077	0.576923	58	79	32	2
log2_Bb	rs11610915	KITLG	None	0.0333365	1.47708	1	0	0.0333365	1.47708	0.0266728	-0.0819043	0.460375	-0.0566505	0.0372191	-0.252537	0.117697	-2.14565	4.60383	4.60383	170	A	G	0.05	0.95	153	17		1
log2_Bb	rs7998462	FLT3	None	0.0339582	1.46906	1	0	0.0339582	1.46906	0.0264892	-0.0861712	0.460129	-0.143263	0.0442544	0.115544	0.0540416	2.13805	4.57127	4.57127	170	G	A	0.247059	0.752941	101	54	15	1
log2_Bb	rs7909404	BTRC	None	0.0341122	1.46709	1	0	0.0341122	1.46709	0.0262893	-0.0838524	0.459793	-0.0443193	0.0397345	-0.173338	0.0811473	-2.13608	4.56285	4.56285	171	C	A	0.114035	0.885965	133	37	1	0
log2_Bb	rs9842716	CCR3	None	0.034118	1.46702	1	0	0.034118	1.46702	0.0265992	-0.0833807	0.461749	0.0169462	0.0588837	-0.115342	0.0539933	-2.13622	4.56345	4.56345	169	A	G	0.434911	0.565089	49	93	27	2
log2_Bb	rs12722486	IL2RA	None	0.0344876	1.46234	1	0	0.0344876	1.46234	0.0263355	-0.0782918	0.455465	-0.107117	0.0374585	0.204178	0.0957829	2.13167	4.54403	4.54403	170	A	G	0.0705882	0.929412	147	22	1	1
log2_Bb	rs1063478	HLA-DMA	None	0.0344889	1.46232	1	0	0.0344889	1.46232	0.0261809	-0.0838524	0.459819	-0.120091	0.0390575	0.172135	0.0807557	2.13155	4.54352	4.54352	171	T	C	0.105263	0.894737	137	32	2	0
log2_Bb	rs1478442	ITGA1	None	0.0344975	1.46221	1	0	0.0344975	1.46221	0.0283356	-0.0948464	0.458715	-0.164066	0.0488364	0.127171	0.0596237	2.1329	4.54926	4.54926	158	G	A	0.272152	0.727848	82	66	10	13
log2_Bb	rs10807156	MAPK14	None	0.0345044	1.46213	1	0	0.0345044	1.46213	0.0276328	-0.0764186	0.45438	-0.0307444	0.0416324	-0.137023	0.0642591	-2.13235	4.5469	4.5469	162	A	T	0.166667	0.833333	115	40	7	9
log2_Bb	rs1799865	CCR2	None	0.0345978	1.46095	1	0	0.0345978	1.46095	0.0261498	-0.0838524	0.459826	-0.0115062	0.0488862	-0.110457	0.0518517	-2.13025	4.53797	4.53797	171	C	T	0.327485	0.672515	79	72	20	0
log2_Bb	rs1878320	IL1A	None	0.034641	1.46041	1	0	0.034641	1.46041	0.0261374	-0.0838524	0.459829	-0.0147929	0.0478328	-0.114652	0.053834	-2.12974	4.53578	4.53578	171	G	A	0.30117	0.69883	84	71	16	0
log2_Bb	rs6956366	EGFR	None	0.0346813	1.45991	1	0	0.0346813	1.45991	0.026126	-0.0838524	0.459832	-0.153434	0.0480044	0.104372	0.0490182	2.12926	4.53373	4.53373	171	C	G	0.333333	0.666667	82	64	25	0
log2_Bb	rs10441089	TRGV9	None	0.034941	1.45667	1	0	0.034941	1.45667	0.0291223	-0.0788357	0.45597	-0.0341798	0.0424164	-0.145369	0.0683051	-2.12823	4.52938	4.52938	153	C	T	0.153595	0.846405	112	35	6	18
log2_Bb	rs10934643	ADCY5	None	0.0350222	1.45566	1	0	0.0350222	1.45566	0.0263379	-0.0832025	0.461525	-0.0501386	0.0387607	-0.159651	0.0751153	-2.12542	4.51741	4.51741	169	T	C	0.10355	0.89645	139	25	5	2
log2_Bb	rs6140546	PLCB1	None	0.0351388	1.45421	1	0	0.0351388	1.45421	0.0261497	-0.0875572	0.458678	0.0214087	0.0622063	-0.109611	0.0516072	-2.12394	4.51112	4.51112	170	G	A	0.497059	0.502941	40	91	39	1
log2_Bb	rs2282804	CSF1R	None	0.0352299	1.45309	1	0	0.0352299	1.45309	0.0272477	-0.0814997	0.463125	-0.121622	0.0409002	0.1635	0.076991	2.12362	4.50976	4.50976	163	T	A	0.122699	0.877301	126	34	3	8
log2_Bb	rs8126070	PLCB1	None	0.0352839	1.45242	1	0	0.0352839	1.45242	0.0261088	-0.0861712	0.460219	-0.039844	0.041502	-0.145845	0.0687223	-2.12223	4.50388	4.50388	170	G	A	0.158824	0.841176	120	46	4	1
log2_Bb	rs2286693	TRGV9	None	0.0353625	1.45146	1	0	0.0353625	1.45146	0.0275474	-0.0840478	0.454002	-0.0396613	0.0414446	-0.174298	0.0821275	-2.12229	4.50411	4.50411	161	A	G	0.127329	0.872671	120	41		10
log2_Bb	rs3136630	IL15RA	None	0.0353958	1.45105	1	0	0.0353958	1.45105	0.0289799	-0.0910528	0.455791	-0.0176191	0.0505411	-0.114647	0.0540055	-2.12287	4.50656	4.50656	153	A	G	0.320261	0.679739	73	62	18	18
log2_Bb	rs4722356	CARD11	None	0.0353971	1.45103	1	0	0.0353971	1.45103	0.0262316	-0.08622	0.46102	-0.18243	0.0575777	0.103563	0.0488274	2.12101	4.49868	4.49868	169	C	G	0.464497	0.535503	51	79	39	2
log2_Bb	rs12120719	FAF1	None	0.0355415	1.44926	1	0	0.0355415	1.44926	0.026191	-0.0851927	0.461401	-0.0559763	0.0380757	-0.205732	0.0970743	-2.11932	4.49153	4.49153	169	C	T	0.0710059	0.928994	146	22	1	2
log2_Bb	rs155095	ITGA4	None	0.0356942	1.4474	1	0	0.0356942	1.4474	0.0258419	-0.0838524	0.459899	-0.135597	0.0428266	0.126404	0.0596994	2.11734	4.48313	4.48313	171	T	C	0.204678	0.795322	110	52	9	0
log2_Bb	rs2623026	PAG1	None	0.0357506	1.44672	1	0	0.0357506	1.44672	0.0258263	-0.0838524	0.459902	-0.1371	0.0432404	0.140082	0.0661799	2.11669	4.48036	4.48036	171	C	T	0.190058	0.809942	110	57	4	0
log2_Bb	rs7529589	CFH	None	0.0358015	1.4461	1	0	0.0358015	1.4461	0.0258123	-0.0838524	0.459906	-0.117485	0.0385944	0.0991583	0.0468591	2.1161	4.47786	4.47786	171	C	G	0.169591	0.602339	142		29	0
log2_Bb	rs17557600	ENG	None	0.0358204	1.44587	1	0	0.0358204	1.44587	0.0259591	-0.0861712	0.460254	-0.11656	0.0381096	0.198697	0.093903	2.11598	4.47736	4.47736	170	C	T	0.0764706	0.923529	145	24	1	1
log2_Bb	rs7682765	PPARGC1A	None	0.0358397	1.44564	1	0	0.0358397	1.44564	0.0259538	-0.0874989	0.458803	-0.0548234	0.0384285	-0.179188	0.0846923	-2.11575	4.47641	4.47641	170	C	T	0.0911765	0.908824	141	27	2	1
log2_Bb	rs7124394	NALP6	None	0.0364791	1.43796	1	0	0.0364791	1.43796	0.0262423	-0.084334	0.463156	-0.135123	0.0431811	0.143758	0.0681733	2.10871	4.44668	4.44668	167	G	A	0.176647	0.823353	112	51	4	4
log2_Bb	rs11078571	NALP1	None	0.036484	1.4379	1	0	0.036484	1.4379	0.0256261	-0.0838524	0.45995	-0.0365409	0.0417224	-0.139487	0.0661627	-2.10825	4.44471	4.44471	171	T	A	0.169591	0.830409	118	48	5	0
log2_Bb	rs12459256	FPRL2	None	0.036584	1.43671	1	0	0.036584	1.43671	0.0262134	-0.0824436	0.462402	0.00248462	0.053891	-0.103526	0.049122	-2.10752	4.44164	4.44164	167	G	A	0.41018	0.58982	62	73	32	4
log2_Bb	rs702689	MAP3K1	None	0.0370125	1.43165	1	0	0.0370125	1.43165	0.0254844	-0.0838524	0.459983	-0.0109665	0.0493899	-0.114344	0.054391	-2.10226	4.4195	4.4195	171	G	A	0.318713	0.681287	78	77	16	0
log2_Bb	rs7585471	ITGAV	None	0.0370409	1.43132	1	0	0.0370409	1.43132	0.026405	-0.0843362	0.458447	-0.0263309	0.0451096	-0.132929	0.0632224	-2.10256	4.42075	4.42075	165	G	A	0.218182	0.781818	99	60	6	6
log2_Bb	rs2982484	CD3Z	None	0.0373691	1.42749	1	0	0.0373691	1.42749	0.0255396	-0.0854576	0.460866	-0.163962	0.0514692	0.110295	0.0525627	2.09836	4.40311	4.40311	170	G	A	0.355882	0.644118	70	79	21	1
log2_Bb	rs4653815	MENA	None	0.0374549	1.42649	1	0	0.0374549	1.42649	0.0255169	-0.0886467	0.457122	-0.122079	0.0385132	0.183341	0.0874132	2.0974	4.39909	4.39909	170	A	G	0.0911765	0.908824	140	29	1	1
log2_Bb	rs6024863	BPI	None	0.0375597	1.42528	1	0	0.0375597	1.42528	0.025948	-0.0945888	0.458626	-0.0496456	0.0414614	-0.15011	0.0715992	-2.09654	4.39547	4.39547	167	T	A	0.149701	0.850299	120	44	3	4
log2_Bb	rs1537063	EDNRB	None	0.0378058	1.42244	1	0	0.0378058	1.42244	0.0252756	-0.0838524	0.460032	-0.116749	0.0385298	0.175791	0.0839737	2.09341	4.38235	4.38235	171	T	C	0.0935673	0.906433	141	28	2	0
log2_Bb	rs9639924	ADCY1	None	0.0378268	1.4222	1	0	0.0378268	1.4222	0.0254191	-0.0787961	0.456669	-0.143355	0.0466683	0.119294	0.0569894	2.09327	4.38179	4.38179	170	T	G	0.270588	0.729412	89	70	11	1
log2_Bb	rs3132132	HLA-DMB	None	0.0379104	1.42124	1	0	0.0379104	1.42124	0.0253973	-0.0856781	0.460761	-0.130097	0.0412252	0.160666	0.0767872	2.09235	4.37793	4.37793	170	A	G	0.138235	0.861765	124	45	1	1
log2_Bb	rs7099684	ALOX5	None	0.0379124	1.42122	1	0	0.0379124	1.42122	0.0263277	-0.0838933	0.46245	-0.0352645	0.0429403	-0.145002	0.0692815	-2.09294	4.38041	4.38041	164	A	T	0.167683	0.832317	113	47	4	7
log2_Bb	rs16995573	PLCB4	None	0.0383028	1.41677	1	0	0.0383028	1.41677	0.0254453	-0.0925772	0.455508	-0.117555	0.0370246	0.201013	0.0962641	2.08814	4.36032	4.36032	169	G	A	0.0621302	0.93787	150	17	2	2
log2_Bb	rs17841903	LILRB3	None	0.038448	1.41513	1	0	0.038448	1.41513	0.0261839	-0.0919807	0.457564	-0.0139682	0.0517089	-0.113222	0.0542493	-2.08706	4.35584	4.35584	164	T	G	0.344512	0.655488	69	77	18	7
log2_Bb	rs2208297	PLCB4	None	0.0384788	1.41478	1	0	0.0384788	1.41478	0.0253997	-0.0836598	0.460113	-0.13327	0.0426401	0.144554	0.0692901	2.08622	4.3523	4.3523	169	A	G	0.171598	0.828402	114	52	3	2
log2_Bb	rs2100245	LYN	None	0.0387177	1.41209	1	0	0.0387177	1.41209	0.0250412	-0.0838524	0.460088	-0.0236516	0.0455283	-0.115667	0.0555176	-2.08342	4.34065	4.34065	171	C	T	0.260234	0.739766	95	63	13	0
log2_Bb	rs4599554	HMMR	None	0.038968	1.40929	1	0	0.038968	1.40929	0.0249778	-0.0838524	0.460103	-0.0455034	0.0397199	-0.145726	0.0700365	-2.08072	4.32939	4.32939	171	A	G	0.131579	0.868421	131	35	5	0
log2_Bb	rs1409419	VCAM1	None	0.0391396	1.40738	1	0	0.0391396	1.40738	0.0275143	-0.0898061	0.453108	-0.195206	0.0623771	0.1054	0.0506591	2.08058	4.3288	4.3288	155	C	T	0.5	0.5	40	75	40	16
log2_Bb	rs17281995	CD86	None	0.0392098	1.40661	1	0	0.0392098	1.40661	0.024917	-0.0838524	0.460117	-0.124477	0.0402518	0.157882	0.0759737	2.07812	4.31858	4.31858	171	C	G	0.128655	0.871345	129	40	2	0
log2_Bb	rs861212	RAP1GAP	None	0.0395602	1.40274	1	0	0.0395602	1.40274	0.0275769	-0.0943353	0.462892	0.00955149	0.0624106	-0.114275	0.055041	-2.07619	4.31056	4.31056	154	T	G	0.454545	0.545455	43	82	29	17
log2_Bb	rs11636298	IL16	None	0.0397254	1.40093	1	0	0.0397254	1.40093	0.0247887	-0.0838524	0.460147	-0.0287906	0.0440906	-0.120712	0.0582413	-2.07262	4.29577	4.29577	171	G	A	0.22807	0.77193	103	58	10	0
log2_Bb	rs11613834	C1R	None	0.0397697	1.40045	1	0	0.0397697	1.40045	0.0253725	-0.0866534	0.460178	-0.00503524	0.0530931	-0.111723	0.0539063	-2.07255	4.29545	4.29545	167	A	G	0.365269	0.634731	65	82	20	4
log2_Bb	rs7657574	RHOH	None	0.0398803	1.39924	1	0	0.0398803	1.39924	0.0251934	-0.0882408	0.460434	-0.148558	0.045934	0.119216	0.0575569	2.07128	4.29018	4.29018	168	A	G	0.252976	0.747024	94	63	11	3
log2_Bb	rs2270238	KLRD1	None	0.0400131	1.3978	1	0	0.0400131	1.3978	0.0247178	-0.0838524	0.460164	-0.0142676	0.0486702	-0.117812	0.0569254	-2.06958	4.28318	4.28318	171	T	C	0.295322	0.704678	82	77	12	0
log2_Bb	rs6850464	PPARGC1A	None	0.0400893	1.39697	1	0	0.0400893	1.39697	0.0246991	-0.0838524	0.460168	-0.127557	0.0410443	0.15252	0.0737246	2.06878	4.27986	4.27986	171	G	A	0.143275	0.856725	124	45	2	0
log2_Bb	rs1576340	CFH	None	0.0402848	1.39486	1	0	0.0402848	1.39486	0.0246513	-0.0838524	0.46018	-0.0351489	0.0423524	-0.138805	0.0671617	-2.06673	4.27137	4.27137	171	A	C	0.175439	0.824561	115	52	4	0
log2_Bb	rs17111695	TNIP1	None	0.0403476	1.39418	1	0	0.0403476	1.39418	0.024636	-0.0838524	0.460183	-0.128433	0.0412795	0.131435	0.0636159	2.06607	4.26865	4.26865	171	C	T	0.169591	0.830409	120	44	7	0
log2_Bb	rs560807	CAT	None	0.0404543	1.39304	1	0	0.0404543	1.39304	0.0252009	-0.0895425	0.46173	-0.0145936	0.0509263	-0.10518	0.0509263	-2.06535	4.26565	4.26565	167	T	A	0.356287	0.643713	72	71	24	4
log2_Bb	rs3793663	PPP3CB	None	0.0406204	1.39126	1	0	0.0406204	1.39126	0.0245699	-0.0838524	0.460199	-0.108898	0.037227	0.214137	0.103787	2.06323	4.25691	4.25691	171	C	T	0.0584795	0.94152	152	18	1	0
log2_Bb	rs281414	ICAM3	None	0.0407421	1.38996	1	0	0.0407421	1.38996	0.0246852	-0.0858929	0.460777	-0.0418654	0.0412891	-0.129046	0.0625813	-2.06206	4.25208	4.25208	170	A	G	0.170588	0.829412	120	42	8	1
log2_Bb	rs7249230	CEACAM5	None	0.0408756	1.38854	1	0	0.0408756	1.38854	0.0245084	-0.0838524	0.460213	-0.138704	0.0441267	0.142115	0.0689685	2.06058	4.24599	4.24599	171	A	G	0.192982	0.807018	107	62	2	0
log2_Bb	rs6056448	PLCB4	None	0.041027	1.38693	1	0	0.041027	1.38693	0.0256762	-0.100257	0.458577	-0.16297	0.0470861	0.132756	0.0644506	2.05981	4.2428	4.2428	163	C	T	0.236196	0.763804	91	67	5	8
log2_Bb	rs1887104	PPM1A	None	0.0410539	1.38665	1	0	0.0410539	1.38665	0.02461	-0.0899695	0.454664	-0.142908	0.0433262	0.123282	0.0598797	2.05883	4.2388	4.2388	170	C	A	0.214706	0.785294	105	57	8	1
log2_Bb	rs13173038	PDE4D	None	0.041192	1.38519	1	0	0.041192	1.38519	0.0245768	-0.0857503	0.460906	-0.0309991	0.044247	-0.138921	0.0675222	-2.05741	4.23294	4.23294	170	A	G	0.197059	0.802941	106	61	3	1
log2_Bb	rs10072700	IRF1	None	0.0412617	1.38445	1	0	0.0412617	1.38445	0.0244162	-0.0838524	0.460235	-0.151613	0.0482106	0.12197	0.0593064	2.0566	4.22961	4.22961	171	C	A	0.277778	0.722222	85	77	9	0
log2_Bb	rs1201157	TNFRSF1B	None	0.041382	1.38319	1	0	0.041382	1.38319	0.0274441	-0.0843238	0.466355	0.00477688	0.0575015	-0.104987	0.0510296	-2.05737	4.23278	4.23278	152	T	C	0.424342	0.575658	55	65	32	19
log2_Bb	rs4968200	TNFSF12	None	0.0413888	1.38312	1	0	0.0413888	1.38312	0.0254295	-0.0801596	0.464596	-0.0318309	0.0432285	-0.139051	0.0676324	-2.05598	4.22706	4.22706	164	C	G	0.17378	0.82622	112	47	5	7
log2_Bb	rs2918419	NR3C1	None	0.0414012	1.38299	1	0	0.0414012	1.38299	0.0263944	-0.106348	0.451968	-0.0619077	0.0419506	-0.132482	0.0644213	-2.05649	4.22915	4.22915	158	G	A	0.167722	0.832278	112	39	7	13
log2_Bb	rs1891467	TGFB2	None	0.0414977	1.38198	1	0	0.0414977	1.38198	0.0313413	-0.0605261	0.47593	-0.131176	0.0536721	0.149149	0.0724458	2.05877	4.23855	4.23855	133	G	A	0.236842	0.763158	75	53	5	38
log2_Bb	rs934187	ALOX5	None	0.0415664	1.38126	1	0	0.0415664	1.38126	0.0256999	-0.0885365	0.465505	-0.00537663	0.0545546	-0.10692	0.052045	-2.05437	4.22044	4.22044	162	C	T	0.388889	0.611111	62	74	26	9
log2_Bb	rs12106024	SRC	None	0.0418259	1.37855	1	0	0.0418259	1.37855	0.0248661	-0.0916118	0.460988	-0.021173	0.0495151	-0.116468	0.0567798	-2.05123	4.20753	4.20753	167	G	C	0.302395	0.697605	79	75	13	4
log2_Bb	rs2664017	TEC	None	0.0420303	1.37644	1	0	0.0420303	1.37644	0.0245228	-0.090889	0.458414	-0.0290317	0.0464204	-0.112407	0.0548605	-2.04896	4.19826	4.19826	169	G	A	0.275148	0.724852	90	65	14	2
log2_Bb	rs11570912	IL26	None	0.0420954	1.37577	1	0	0.0420954	1.37577	0.0254118	-0.0823382	0.459427	0.0112755	0.0581591	-0.105235	0.0513616	-2.0489	4.19798	4.19798	163	G	A	0.444785	0.555215	50	81	32	8
log2_Bb	rs198190	PRKCB1	None	0.0421194	1.37552	1	0	0.0421194	1.37552	0.0242145	-0.0838524	0.460283	-0.157905	0.0504633	0.105525	0.051529	2.04788	4.1938	4.1938	171	C	T	0.350877	0.649123	73	76	22	0
log2_Bb	rs7713115	RASA1	None	0.0421534	1.37517	1	0	0.0421534	1.37517	0.0246399	-0.075593	0.455034	-0.166457	0.0565797	0.103143	0.0503672	2.04782	4.19356	4.19356	168	G	T	0.440476	0.559524	52	84	32	3
log2_Bb	rs1923949	RGS1	None	0.0423392	1.37326	1	0	0.0423392	1.37326	0.0241635	-0.0838524	0.460295	-0.144247	0.0459417	0.105383	0.0515153	2.04567	4.18475	4.18475	171	G	A	0.28655	0.71345	92	60	19	0
log2_Bb	rs978821	PDE1C	None	0.0423571	1.37307	1	0	0.0423571	1.37307	0.0243018	-0.0851545	0.46132	-0.159351	0.0506703	0.112619	0.055055	2.04558	4.1844	4.1844	170	T	C	0.329412	0.670588	74	80	16	1
log2_Bb	rs6683416	PLA2G4A	None	0.0424482	1.37214	1	0	0.0424482	1.37214	0.0241383	-0.0838524	0.460301	-0.133508	0.0427653	0.117931	0.0576801	2.04457	4.18028	4.18028	171	A	C	0.210526	0.789474	110	50	11	0
log2_Bb	rs6118350	PLCB1	None	0.042555	1.37105	1	0	0.042555	1.37105	0.0262698	-0.111012	0.457398	-0.0607308	0.0440132	-0.140967	0.0689354	-2.04491	4.18167	4.18167	157	G	A	0.178344	0.821656	105	48	4	14
log2_Bb	rs1126526	ATF3	None	0.0425788	1.37081	1	0	0.0425788	1.37081	0.0257701	-0.0908246	0.459258	-0.033879	0.0457618	-0.13399	0.0655414	-2.04435	4.17937	4.17937	160	T	C	0.2125	0.7875	97	58	5	11
log2_Bb	rs17036552	LIMS1	None	0.0425968	1.37062	1	0	0.0425968	1.37062	0.0243901	-0.0832705	0.462781	-0.119844	0.0398454	0.171694	0.084029	2.04327	4.17497	4.17497	169	G	T	0.106509	0.893491	134	34	1	2
log2_Bb	rs6050200	CST7	None	0.0427065	1.36951	1	0	0.0427065	1.36951	0.0240789	-0.0838524	0.460315	-0.0507782	0.0387487	-0.161591	0.0791341	-2.04199	4.16974	4.16974	171	T	C	0.102339	0.897661	139	29	3	0
log2_Bb	rs2737084	ITGA6	None	0.0429625	1.36691	1	0	0.0429625	1.36691	0.0240204	-0.0838524	0.460328	-0.123345	0.0401768	0.140693	0.0689858	2.03945	4.15935	4.15935	171	G	A	0.140351	0.859649	128	38	5	0
log2_Bb	rs997761	SLC7A5	None	0.0430539	1.36599	1	0	0.0430539	1.36599	0.0248746	-0.0931588	0.458825	-0.0219423	0.0499565	-0.117507	0.0576266	-2.03911	4.15798	4.15798	165	T	G	0.30303	0.69697	77	76	12	6
log2_Bb	rs6953248	TRGV9	None	0.0433771	1.36274	1	0	0.0433771	1.36274	0.0239263	-0.0838524	0.460351	-0.0376128	0.0418978	-0.146425	0.0719409	-2.03536	4.14267	4.14267	171	C	A	0.157895	0.842105	119	50	2	0
log2_Bb	rs6000258	MYH9	None	0.0434788	1.36172	1	0	0.0434788	1.36172	0.0239034	-0.0838524	0.460356	-0.118874	0.0391881	0.181477	0.0892063	2.03436	4.13861	4.13861	171	C	T	0.0964912	0.903509	138	33		0
log2_Bb	rs10043094	TICAM2	None	0.0436622	1.35989	1	0	0.0436622	1.35989	0.0241454	-0.0895534	0.459977	-0.00590589	0.0542704	-0.102438	0.0503939	-2.03274	4.13205	4.13205	169	C	A	0.408284	0.591716	60	80	29	2
log2_Bb	rs12569123	RASSF5	None	0.0438222	1.35831	1	0	0.0438222	1.35831	0.023967	-0.0815578	0.460745	-0.135796	0.0442926	0.116714	0.0574639	2.03109	4.12532	4.12532	170	T	C	0.232353	0.767647	102	57	11	1
log2_Bb	rs7523182	VTCN1	None	0.0439531	1.35701	1	0	0.0439531	1.35701	0.0239376	-0.0821276	0.461172	-0.118402	0.0396285	0.14015	0.0690459	2.02981	4.12015	4.12015	170	G	C	0.129412	0.870588	132	32	6	1
log2_Bb	rs2921188	PPARG	None	0.0440133	1.35642	1	0	0.0440133	1.35642	0.0237839	-0.0838524	0.460384	-0.00175264	0.0536334	-0.113218	0.0557962	-2.02914	4.1174	4.1174	171	G	A	0.362573	0.637427	64	90	17	0
log2_Bb	rs10762575	VCL	None	0.04414	1.35517	1	0	0.04414	1.35517	0.0244732	-0.082121	0.452091	-0.00710158	0.0509817	-0.100429	0.0495122	-2.02837	4.1143	4.1143	166	G	C	0.373494	0.626506	68	72	26	5
log2_Bb	rs3181345	CASP6	None	0.044271	1.35388	1	0	0.044271	1.35388	0.0240083	-0.0843211	0.463048	-0.0514636	0.0391347	-0.19148	0.0944728	-2.02682	4.10802	4.10802	169	A	G	0.0857988	0.914201	140	29		2
log2_Bb	rs9315045	ALOX5AP	None	0.0443838	1.35278	1	0	0.0443838	1.35278	0.0247164	-0.0843226	0.453737	-0.136592	0.0438272	0.114296	0.056409	2.02621	4.10553	4.10553	164	C	T	0.228659	0.771341	101	51	12	7
log2_Bb	rs17491954	PDCD1LG2	None	0.0444307	1.35232	1	0	0.0444307	1.35232	0.0239727	-0.0869033	0.460757	-0.0519441	0.0394227	-0.164114	0.0810326	-2.02528	4.10177	4.10177	169	T	C	0.106509	0.893491	135	32	2	2
log2_Bb	rs8005905	HSP90AA1	None	0.0444629	1.352	1	0	0.0444629	1.352	0.026654	-0.0785413	0.464108	-0.0417342	0.0417959	-0.143453	0.0707812	-2.02672	4.10758	4.10758	152	T	A	0.128289	0.871711	120	25	7	19
log2_Bb	rs7843858	LY96	None	0.0445488	1.35116	1	0	0.0445488	1.35116	0.0239464	-0.088963	0.459168	-0.134043	0.0417558	0.15237	0.0752763	2.02415	4.09717	4.09717	169	A	G	0.147929	0.852071	120	48	1	2
log2_Bb	rs7804098	CARD11	None	0.044572	1.35094	1	0	0.044572	1.35094	0.0236605	-0.0838524	0.460413	0.00998897	0.0582224	-0.0972538	0.0480564	-2.02374	4.09553	4.09553	171	T	C	0.482456	0.517544	49	79	43	0
log2_Bb	rs6860748	DAP	None	0.0446569	1.35011	1	0	0.0446569	1.35011	0.0239225	-0.082854	0.458907	-0.155621	0.0503968	0.114932	0.0568094	2.02311	4.09297	4.09297	169	G	A	0.316568	0.683432	75	81	13	2
log2_Bb	rs1051042	OAS1	None	0.044721	1.34949	1	0	0.044721	1.34949	0.0239083	-0.0794121	0.460756	-0.157029	0.0522397	0.114064	0.0563975	2.02249	4.09048	4.09048	169	G	C	0.340237	0.659763	69	85	15	2
log2_Bb	rs1029983	PDE1C	None	0.0447803	1.34891	1	0	0.0447803	1.34891	0.0236149	-0.0838524	0.460424	0.0112796	0.0587693	-0.104279	0.0515789	-2.02174	4.08745	4.08745	171	A	C	0.45614	0.54386	48	90	33	0
log2_Bb	rs3792259	ITGA6	None	0.0450983	1.34584	1	0	0.0450983	1.34584	0.0236847	-0.0839104	0.461775	-0.121503	0.0400136	0.142018	0.0703479	2.0188	4.07555	4.07555	170	C	G	0.132353	0.867647	130	35	5	1
log2_Bb	rs10096719	MSR1	None	0.0451168	1.34566	1	0	0.0451168	1.34566	0.0238212	-0.0832056	0.459552	-0.0434089	0.0404756	-0.160135	0.079325	-2.01871	4.07521	4.07521	169	C	T	0.12426	0.87574	128	40	1	2
log2_Bb	rs12408179	SELE	None	0.0452511	1.34437	1	0	0.0452511	1.34437	0.0236514	-0.0861712	0.460799	-0.0449182	0.0408314	-0.13751	0.0681638	-2.01735	4.06969	4.06969	170	C	T	0.15	0.85	124	41	5	1
log2_Bb	rs11786591	LY96	None	0.0452849	1.34405	1	0	0.0452849	1.34405	0.0237844	-0.0843383	0.461534	-0.0146975	0.0495218	-0.108975	0.0540251	-2.01712	4.06877	4.06877	169	T	C	0.319527	0.680473	78	74	17	2
log2_Bb	rs10512263	TGFBR1	None	0.0454389	1.34257	1	0	0.0454389	1.34257	0.0234723	-0.0838524	0.460458	-0.0551765	0.0379779	-0.204316	0.101373	-2.01548	4.06216	4.06216	171	C	T	0.0701754	0.929825	147	24		0
log2_Bb	rs7961430	OAS2	None	0.0454924	1.34206	1	0	0.0454924	1.34206	0.0250785	-0.0940269	0.457065	-0.170469	0.0523776	0.115385	0.0572338	2.01602	4.06434	4.06434	160	A	G	0.33125	0.66875	68	78	14	11
log2_Bb	rs8177734	IL15RA	None	0.0455504	1.34151	1	0	0.0455504	1.34151	0.0234483	-0.0838524	0.460463	-0.0528293	0.038433	-0.171128	0.084951	-2.01443	4.05792	4.05792	171	A	G	0.0906433	0.909357	142	27	2	0
log2_Bb	rs12481262	PLCB1	None	0.0456297	1.34075	1	0	0.0456297	1.34075	0.0234313	-0.0838524	0.460467	0.00951001	0.05822	-0.0985492	0.0489399	-2.01368	4.05491	4.05491	171	C	T	0.473684	0.526316	49	82	40	0
log2_Bb	rs2149356	TLR4	None	0.045689	1.34019	1	0	0.045689	1.34019	0.0234187	-0.0838524	0.46047	-0.0167414	0.0484902	-0.105284	0.052299	-2.01312	4.05266	4.05266	171	A	C	0.318713	0.681287	81	71	19	0
log2_Bb	rs13007032	INPP5D	None	0.0458858	1.33832	1	0	0.0458858	1.33832	0.0239382	-0.0935289	0.461074	-0.0592622	0.0395367	-0.184598	0.0917652	-2.01164	4.04668	4.04668	167	C	A	0.0928144	0.907186	136	31		4
log2_Bb	rs2839664	TCF8	None	0.0460073	1.33717	1	0	0.0460073	1.33717	0.0233509	-0.0838524	0.460486	-0.128713	0.0416905	0.121764	0.0605749	2.01014	4.04065	4.04065	171	G	A	0.184211	0.815789	117	45	9	0
log2_Bb	rs1770372	IL20	None	0.0460092	1.33716	1	0	0.0460092	1.33716	0.0236276	-0.0893705	0.460122	-0.123832	0.0393269	0.171294	0.0852082	2.0103	4.04129	4.04129	169	G	A	0.100592	0.899408	136	32	1	2
log2_Bb	rs6077510	PLCB4	None	0.0460823	1.33647	1	0	0.0460823	1.33647	0.0249442	-0.0897041	0.459755	-0.0210627	0.0498674	-0.104596	0.0520257	-2.01047	4.04201	4.04201	160	G	A	0.328125	0.671875	76	63	21	11
log2_Bb	rs11211129	PRDX1	None	0.0461107	1.3362	1	0	0.0461107	1.3362	0.023329	-0.0838524	0.460491	-0.178143	0.0586729	0.100773	0.0501565	2.00917	4.03677	4.03677	171	T	C	0.467836	0.532164	48	86	37	0
log2_Bb	rs8065364	CARD14	None	0.0462669	1.33473	1	0	0.0462669	1.33473	0.0234334	-0.0847597	0.461685	-0.0135628	0.0501125	-0.114184	0.05687	-2.0078	4.03127	4.03127	170	C	T	0.311765	0.688235	77	80	13	1
log2_Bb	rs9430220	PIK3CD	None	0.0463781	1.33369	1	0	0.0463781	1.33369	0.0235487	-0.0747359	0.455369	-0.0258769	0.0426582	-0.121429	0.060507	-2.00686	4.02748	4.02748	169	C	T	0.201183	0.798817	109	52	8	2
log2_Bb	rs9899521	MAP2K3	None	0.0464382	1.33312	1	0	0.0464382	1.33312	0.0233971	-0.0861712	0.460859	-0.0257698	0.0464306	-0.110411	0.0550347	-2.00621	4.02488	4.02488	170	A	C	0.273529	0.726471	91	65	14	1
log2_Bb	rs4353064	PDE4B	None	0.0465439	1.33214	1	0	0.0465439	1.33214	0.0235135	-0.088703	0.459307	-0.0322442	0.0451772	-0.125547	0.0626067	-2.00532	4.02131	4.02131	169	C	A	0.224852	0.775148	99	64	6	2
log2_Bb	rs4128767	IL16	None	0.0467381	1.33033	1	0	0.0467381	1.33033	0.0243391	-0.0913706	0.462865	-0.0253712	0.0489789	-0.108666	0.0542221	-2.00408	4.01634	4.01634	163	C	T	0.303681	0.696319	81	65	17	8
log2_Bb	rs9646419	PPARBP	None	0.0467698	1.33003	1	0	0.0467698	1.33003	0.0234657	-0.0891754	0.45832	-0.045638	0.0414161	-0.133779	0.0667814	-2.00323	4.01294	4.01294	169	A	G	0.162722	0.837278	119	45	5	2
log2_Bb	rs10836340	CD44	None	0.0468237	1.32953	1	0	0.0468237	1.32953	0.0241716	-0.094949	0.46374	-0.0224641	0.0511921	-0.10906	0.0544429	-2.0032	4.0128	4.0128	164	T	C	0.332317	0.667683	73	73	18	7
log2_Bb	rs2060175	APAF1	None	0.0469912	1.32798	1	0	0.0469912	1.32798	0.0234191	-0.0793343	0.455889	-0.00889991	0.0496846	-0.111247	0.0555902	-2.00119	4.00478	4.00478	169	A	G	0.316568	0.683432	76	79	14	2
log2_Bb	rs10841511	PDE3A	None	0.047019	1.32773	1	0	0.047019	1.32773	0.0234132	-0.090279	0.45943	-0.145054	0.0447029	0.11868	0.0593121	2.00094	4.00375	4.00375	169	T	C	0.230769	0.769231	100	60	9	2
log2_Bb	rs2232360	IL20	None	0.0470247	1.32767	1	0	0.0470247	1.32767	0.0231374	-0.0838524	0.460537	-0.134326	0.0433217	0.11508	0.0575198	2.00071	4.00284	4.00284	171	G	A	0.219298	0.780702	107	53	11	0
log2_Bb	rs7512541	RASSF5	None	0.0470382	1.32755	1	0	0.0470382	1.32755	0.023549	-0.081759	0.463714	0.00951205	0.0579722	-0.0995685	0.049763	-2.00085	4.00341	4.00341	168	C	T	0.458333	0.541667	51	80	37	3
log2_Bb	rs779903	IRAK2	None	0.0470402	1.32753	1	0	0.0470402	1.32753	0.0231342	-0.0838524	0.460537	-0.118902	0.0393353	0.142703	0.0713311	2.00057	4.00227	4.00227	171	T	C	0.122807	0.877193	134	32	5	0
log2_Bb	rs7834615	LYN	None	0.047193	1.32612	1	0	0.047193	1.32612	0.0248518	-0.106265	0.464501	-0.185779	0.0541953	0.103628	0.0518067	2.00029	4.00117	4.00117	159	G	A	0.383648	0.616352	63	70	26	12
log2_Bb	rs2240185	OAS2	None	0.0472624	1.32548	1	0	0.0472624	1.32548	0.0258136	-0.0766867	0.459976	0.0246265	0.0628349	-0.119238	0.0596104	-2.00029	4.00114	4.00114	153	C	G	0.424837	0.575163	43	90	20	18
log2_Bb	rs243832	MMP2	None	0.0473622	1.32457	1	0	0.0473622	1.32457	0.0233415	-0.0839652	0.463225	-0.173195	0.0571364	0.0936636	0.0468835	1.9978	3.99119	3.99119	169	G	C	0.476331	0.523669	53	71	45	2
log2_Bb	rs7155841	PPM1A	None	0.0475194	1.32313	1	0	0.0475194	1.32313	0.0233088	-0.0868014	0.461815	-0.0271368	0.046424	-0.122967	0.0615956	-1.99636	3.98547	3.98547	169	G	A	0.242604	0.757396	94	68	7	2
log2_Bb	rs16903320	MEF2C	None	0.0475599	1.32276	1	0	0.0475599	1.32276	0.0237228	-0.0898612	0.465235	-0.112353	0.0378262	0.207421	0.103905	1.99627	3.98508	3.98508	166	C	T	0.0542169	0.945783	150	14	2	5
log2_Bb	rs4816068	PLCB1	None	0.0477542	1.32099	1	0	0.0477542	1.32099	0.0232602	-0.0769369	0.458393	-0.141615	0.0479085	0.111537	0.05593	1.99423	3.97696	3.97696	169	G	C	0.289941	0.710059	84	72	13	2
log2_Bb	rs333619	LYN	None	0.0478494	1.32012	1	0	0.0478494	1.32012	0.0253468	-0.0867477	0.460151	-0.17034	0.0558771	0.102023	0.0511462	1.99472	3.97891	3.97891	155	A	T	0.409677	0.590323	57	69	29	16
log2_Bb	rs1823068	PDE4D	None	0.0478853	1.3198	1	0	0.0478853	1.3198	0.0261863	-0.0791896	0.451839	-0.12601	0.043725	0.13251	0.066423	1.99494	3.97979	3.97979	150	G	A	0.176667	0.823333	103	41	6	21
log2_Bb	rs4879540	IFNK	None	0.0479315	1.31938	1	0	0.0479315	1.31938	0.0240813	-0.0923175	0.465677	-0.192379	0.0620537	0.103228	0.0517909	1.99318	3.97275	3.97275	163	A	T	0.484663	0.515337	43	82	38	8
log2_Bb	rs7254413	FPRL2	None	0.0481951	1.317	1	0	0.0481951	1.317	0.0233079	-0.088025	0.462046	0.00152593	0.057403	-0.100297	0.0503919	-1.99034	3.96145	3.96145	168	A	G	0.446429	0.553571	52	82	34	3
log2_Bb	rs6461796	CARD11	None	0.0482052	1.31691	1	0	0.0482052	1.31691	0.024475	-0.085039	0.472069	-0.168221	0.0560205	0.0964431	0.0484396	1.991	3.96407	3.96407	160	C	T	0.43125	0.56875	60	62	38	11
log2_Bb	rs17449270	CD28	None	0.0483699	1.31542	1	0	0.0483699	1.31542	0.0235533	-0.0806995	0.461962	-0.0328063	0.0431906	-0.118661	0.0596601	-1.98895	3.95592	3.95592	166	A	C	0.201807	0.798193	109	47	10	5
log2_Bb	rs10514934	TBX21	None	0.0485502	1.31381	1	0	0.0485502	1.31381	0.023516	-0.0913448	0.46364	-0.054844	0.0404016	-0.147783	0.0743626	-1.98734	3.9495	3.9495	166	C	T	0.123494	0.876506	129	33	4	5
log2_Bb	rs5003154	PAG1	None	0.0485536	1.31378	1	0	0.0485536	1.31378	0.0229602	-0.0842604	0.461917	0.0168655	0.0620113	-0.108806	0.0547605	-1.98695	3.94797	3.94797	170	C	T	0.464706	0.535294	42	98	30	1
log2_Bb	rs11957931	TICAM2	None	0.0489201	1.31051	1	0	0.0489201	1.31051	0.0228866	-0.075908	0.450267	-0.0383059	0.0393943	-0.130456	0.0657647	-1.98368	3.935	3.935	170	T	A	0.144118	0.855882	127	37	6	1
log2_Bb	rs416622	HLA-DOA	None	0.0489209	1.31051	1	0	0.0489209	1.31051	0.0235822	-0.093675	0.449439	-0.00601776	0.0563563	-0.0927144	0.0467282	-1.98412	3.93674	3.93674	165	A	G	0.472727	0.527273	51	72	42	6
log2_Bb	rs11225445	MMP12	None	0.0489349	1.31038	1	0	0.0489349	1.31038	0.0231569	-0.0960667	0.454309	-0.0241232	0.0504364	-0.10696	0.0539188	-1.98373	3.93518	3.93518	168	G	T	0.33631	0.66369	72	79	17	3
log2_Bb	rs1428469	CD180	None	0.0489463	1.31028	1	0	0.0489463	1.31028	0.0230172	-0.0778402	0.459884	-0.0472429	0.0385926	-0.143637	0.0724147	-1.98354	3.93443	3.93443	169	C	T	0.106509	0.893491	139	24	6	2
log2_Bb	rs17687664	CD59	None	0.0491371	1.30859	1	0	0.0491371	1.30859	0.0228433	-0.0861712	0.46099	-0.0381973	0.0428495	-0.140613	0.0709536	-1.98176	3.92738	3.92738	170	C	G	0.170588	0.829412	114	54	2	1
log2_Bb	rs324015	STAT6	None	0.0491416	1.30855	1	0	0.0491416	1.30855	0.0260736	-0.0650064	0.45207	-0.00655047	0.0473274	-0.114604	0.0577705	-1.98379	3.93542	3.93542	149	A	G	0.255034	0.744966	85	52	12	22
log2_Bb	rs1041532	PPP3CB	None	0.0491907	1.30812	1	0	0.0491907	1.30812	0.0226986	-0.0838524	0.46064	-0.107925	0.0372627	0.205821	0.103887	1.9812	3.92516	3.92516	171	T	C	0.0584795	0.94152	152	18	1	0
log2_Bb	rs888331	DAPK1	None	0.0492684	1.30743	1	0	0.0492684	1.30743	0.0235109	-0.0894659	0.458078	-0.0661557	0.0375524	-0.213678	0.107861	-1.98105	3.92454	3.92454	165	C	G	0.0545455	0.945455	148	16	1	6
log2_Bb	rs2623439	PDE1A	None	0.0494794	1.30558	1	0	0.0494794	1.30558	0.0227753	-0.0842604	0.46196	-0.0162912	0.0493481	-0.107988	0.0545742	-1.97874	3.91542	3.91542	170	C	T	0.314706	0.685294	79	75	16	1
log2_Bb	rs155100	ITGA4	None	0.0496737	1.30387	1	0	0.0496737	1.30387	0.0235716	-0.0917187	0.464349	-0.173257	0.0549074	0.0983262	0.0497207	1.97757	3.91078	3.91078	164	A	T	0.414634	0.585366	60	72	32	7
log2_Bb	rs11766192	ADCY1	None	0.0497103	1.30355	1	0	0.0497103	1.30355	0.0225964	-0.0838524	0.460664	-0.150214	0.0486638	0.115795	0.0585818	1.97663	3.90707	3.90707	171	T	C	0.28655	0.71345	83	78	10	0
log2_Bb	rs8191998	MGST2	None	0.0498142	1.30265	1	0	0.0498142	1.30265	0.0228441	-0.0863326	0.462363	-0.0505576	0.0399097	-0.151149	0.0764968	-1.97589	3.90415	3.90415	169	T	C	0.118343	0.881657	132	34	3	2
log2_Bb	rs2521342	MAP2K6	None	0.0499083	1.30183	1	0	0.0499083	1.30183	0.0225577	-0.0838524	0.460673	0.0109807	0.0595558	-0.0994874	0.0503759	-1.9749	3.90023	3.90023	171	C	T	0.476608	0.523392	46	87	38	0
log2_Bb	rs3780138	PAX5	None	0.0499614	1.30137	1	0	0.0499614	1.30137	0.0281659	-0.111902	0.480238	-0.00527271	0.0677447	-0.121735	0.0615434	-1.97803	3.91261	3.91261	137	T	G	0.437956	0.562044	40	74	23	34
log2_Bb	rs6464036	BRAF	None	0.0499796	1.30121	1	0	0.0499796	1.30121	0.0247193	-0.0764881	0.461588	-0.0554108	0.0384657	-0.274005	0.13869	-1.97567	3.90326	3.90326	156	T	C	0.0384615	0.961538	144	12		15

## Sheet: S3 BbC3 Top Hits
Protein	RSID	Gene	Covariates	FvR_Model_P_Value	NegLog10_FvR_Model_P	Bonferroni_P	NegLog10_Bonferroni_P	Full_Model_P_Value	NegLog10_Full_Model_P	Full_Model_R_Squared	Mean_Y	Residual_SE	Y_Intercept	Intercept_SE	Predictor_Beta	Predictor_Beta_SE	t_value	F_Full_Model	F_Full_vs_Reduced_Model	Sample_Size	Minor_Allele	Major_Allele	Minor_Allele_Frequency	Major_Allele_Frequency	Genotype_Major_Count	Genotype_Het_Count	Genotype_Minor_Count	Missing_Genotype_Count
log2_BbC3	rs6055670	PLCB1	BMI	3.52599e-05	4.45272	1	0	7.99204e-07	6.09734	0.15736	-0.464255	0.491427	0.360178	0.203766	-0.290734	0.0683505	-4.25357	15.3132	18.0929	167	C	A	0.193452	0.806548	109	53	6	3
log2_BbC3	rs2705881	CASP3	BMI	0.000173559	3.76055	1	0	1.51065e-06	5.82084	0.152504	-0.477326	0.503387	0.289584	0.208038	-0.317042	0.0824769	-3.84402	14.5756	14.7765	165	A	G	0.159639	0.840361	114	51	1	5
log2_BbC3	rs12990357	PPP1R7	BMI	0.000192624	3.71529	1	0	1.92739e-06	5.71503	0.145806	-0.472773	0.499864	0.292834	0.204067	-0.36119	0.094717	-3.81336	14.253	14.5417	170	C	G	0.0935673	0.906433	140	30	1	0
log2_BbC3	rs9332739	C2	BMI	0.000192982	3.71448	1	0	1.93077e-06	5.71427	0.145788	-0.472773	0.499869	0.227971	0.204411	-0.491187	0.128824	-3.81286	14.2509	14.5379	170	C	G	0.0497076	0.950292	154	17		0
log2_BbC3	rs4151667	CFB	BMI	0.000192982	3.71448	1	0	1.93077e-06	5.71427	0.145788	-0.472773	0.499869	0.227971	0.204411	-0.491187	0.128824	-3.81286	14.2509	14.5379	170	T	A	0.0497076	0.950292	154	17		0
log2_BbC3	rs989902	PTPN13	BMI	0.000466896	3.33078	1	0	7.13756e-06	5.14645	0.134557	-0.479464	0.501784	0.0524229	0.212847	0.217552	0.0609218	3.57101	12.7492	12.7521	167	C	A	0.401786	0.598214	54	93	21	3
log2_BbC3	rs2302209	PDE4C	BMI	0.000639721	3.19401	1	0	5.94171e-06	5.22609	0.134211	-0.472773	0.503245	0.0981377	0.211666	0.202544	0.0582023	3.48	12.9438	12.1104	170	T	C	0.321637	0.678363	79	74	18	0
log2_BbC3	rs16927061	CD44	BMI	0.00115659	2.93682	1	0	1.03063e-05	4.9869	0.128481	-0.472773	0.504908	0.138658	0.210225	0.264667	0.0800445	3.30649	12.3098	10.9329	170	A	G	0.105263	0.894737	141	24	6	0
log2_BbC3	rs10914539	LCK	BMI	0.00121885	2.91405	1	0	1.46904e-05	4.83297	0.126187	-0.468983	0.502876	0.322732	0.206803	-0.228723	0.069489	-3.2915	11.9138	10.834	168	T	G	0.201183	0.798817	107	56	6	2
log2_BbC3	rs16994436	PLCB1	BMI	0.00124724	2.90405	1	0	5.89174e-06	5.22976	0.138143	-0.473671	0.500261	0.457244	0.210547	-0.249085	0.0758099	-3.28566	12.9831	10.7955	165	T	C	0.144578	0.855422	123	38	5	5
log2_BbC3	rs17226566	LY96	BMI	0.00127053	2.89602	1	0	1.12436e-05	4.9491	0.127572	-0.472773	0.505171	0.13737	0.21048	0.213206	0.0650347	3.27834	12.21	10.7475	170	C	T	0.25731	0.74269	92	70	9	0
log2_BbC3	rs10068809	PDE4D	BMI	0.00151137	2.82063	1	0	1.5128e-05	4.82022	0.125167	-0.475148	0.506546	0.241649	0.207321	0.241592	0.0748851	3.22617	11.8753	10.4082	169	T	C	0.155882	0.844118	122	43	5	1
log2_BbC3	rs1555541	PTGFR	BMI	0.00188743	2.72413	1	0	1.62572e-05	4.78895	0.124408	-0.471644	0.507418	0.131404	0.212446	0.182451	0.0577742	3.158	11.793	9.97299	169	G	A	0.35	0.65	72	77	21	1
log2_BbC3	rs6140549	PLCB1	BMI	0.00207298	2.6834	1	0	3.6427e-06	5.43858	0.146591	-0.476537	0.497329	0.585204	0.218306	-0.18668	0.0596148	-3.13144	13.5699	9.80593	161	G	A	0.373457	0.626543	61	81	20	9
log2_BbC3	rs2970848	PPARGC1A	BMI	0.00221744	2.65415	1	0	2.36745e-05	4.62572	0.129185	-0.47422	0.502869	0.404725	0.217358	-0.192177	0.0617593	-3.11171	11.4229	9.68273	157	G	A	0.318471	0.681529	72	70	15	14
log2_BbC3	rs9430220	PIK3CD	BMI	0.00226456	2.64502	1	0	3.26878e-05	4.48561	0.117674	-0.463864	0.504532	0.305803	0.208285	-0.208847	0.0673356	-3.10159	11.0029	9.61984	168	C	T	0.201183	0.798817	109	52	8	2
log2_BbC3	rs8177688	IL15RA	BMI	0.00245891	2.60926	1	0	5.23981e-05	4.28068	0.125501	-0.480702	0.480564	0.148806	0.216426	0.266915	0.0866164	3.08158	10.5481	9.49612	150	A	T	0.115894	0.884106	118	31	2	20
log2_BbC3	rs4601596	DUSP10	BMI	0.00254441	2.59441	1	0	2.39986e-05	4.61981	0.120973	-0.469151	0.509028	0.213159	0.208944	0.261846	0.0854341	3.06489	11.3538	9.39355	168	T	C	0.12426	0.87574	129	38	2	2
log2_BbC3	rs852977	NR3C1	BMI	0.0025667	2.59062	1	0	2.26053e-05	4.64579	0.12161	-0.472606	0.509906	0.403056	0.212404	-0.182009	0.0594388	-3.06213	11.4218	9.37664	168	G	A	0.307692	0.692308	82	70	17	2
log2_BbC3	rs12531349	CARD11	BMI	0.00257669	2.58894	1	0	2.15741e-05	4.66607	0.120737	-0.472773	0.507146	0.153559	0.210826	0.176451	0.0576575	3.06033	11.4659	9.36564	170	T	A	0.318713	0.681287	81	71	19	0
log2_BbC3	rs16960152	LILRB3	BMI	0.00258999	2.5867	1	0	1.05888e-05	4.97515	0.129648	-0.477522	0.505914	0.40543	0.210114	-0.336033	0.109841	-3.05927	12.2892	9.35913	168	A	G	0.0739645	0.926036	144	25		2
log2_BbC3	rs315721	LCP2	BMI	0.00273516	2.56302	1	0	2.37522e-05	4.6243	0.120399	-0.473093	0.508754	0.275786	0.20777	0.201912	0.0663816	3.04168	11.361	9.2518	169	G	A	0.244118	0.755882	96	65	9	1
log2_BbC3	rs17034091	PRKCE	BMI	0.00273902	2.5624	1	0	2.28169e-05	4.64174	0.120147	-0.472773	0.507316	0.258513	0.207142	0.246071	0.0809191	3.04095	11.4022	9.24738	170	G	T	0.134503	0.865497	128	40	3	0
log2_BbC3	rs1047266	TNFRSF10B	BMI	0.00283619	2.54726	1	0	0.000104381	3.98138	0.110222	-0.47032	0.514587	0.220455	0.216723	-0.325421	0.107302	-3.03275	9.72423	9.19758	160	T	C	0.0776398	0.92236	137	23	1	10
log2_BbC3	rs9639924	ADCY1	BMI	0.00300556	2.52207	1	0	1.84203e-05	4.7347	0.123089	-0.469308	0.506193	0.180036	0.210927	0.190619	0.0632953	3.01158	11.6505	9.06963	169	T	G	0.270588	0.729412	89	70	11	1
log2_BbC3	rs800292	CFH	BMI	0.00304316	2.51668	1	0	3.50725e-05	4.45503	0.116259	-0.47607	0.508332	0.319377	0.209988	-0.213955	0.0711384	-3.0076	10.9189	9.04564	169	T	C	0.208824	0.791176	104	61	5	1
log2_BbC3	rs224215	MEFV	BMI	0.00310221	2.50833	1	0	2.55716e-05	4.59224	0.118945	-0.472773	0.507663	0.313928	0.207587	-0.161132	0.0536901	-3.00116	11.2727	9.00696	170	C	T	0.380117	0.619883	71	70	30	0
log2_BbC3	rs4647610	CASP3	BMI	0.00319146	2.49601	1	0	2.62433e-05	4.58098	0.118671	-0.472773	0.507741	0.284125	0.207253	-0.234234	0.0782858	-2.99204	11.2433	8.95231	170	A	G	0.140351	0.859649	127	40	4	0
log2_BbC3	rs1181390	CD28	BMI	0.00329151	2.48261	1	0	2.69942e-05	4.56873	0.118373	-0.472773	0.507827	0.378766	0.210113	-0.200077	0.0670929	-2.98209	11.2113	8.89288	170	A	C	0.207602	0.792398	108	55	8	0
log2_BbC3	rs12056938	MSR1	BMI	0.00332071	2.47877	1	0	2.72129e-05	4.56523	0.118288	-0.472773	0.507852	0.116547	0.214082	0.203207	0.0682077	2.97924	11.2021	8.87588	170	C	G	0.225146	0.774854	101	63	7	0
log2_BbC3	rs3774268	MASP1	BMI	0.00334282	2.47589	1	0	2.44739e-05	4.6113	0.123571	-0.47429	0.511141	0.370826	0.214089	-0.242162	0.0812974	-2.97871	11.35	8.87274	164	T	C	0.142424	0.857576	121	41	3	6
log2_BbC3	rs6953573	CARD11	BMI	0.00339648	2.46897	1	0	3.11828e-05	4.50609	0.11751	-0.475726	0.508296	0.381747	0.211241	-0.173577	0.0583999	-2.97221	11.0521	8.83403	169	A	G	0.308824	0.691176	83	69	18	1
log2_BbC3	rs6433974	PDE1A	BMI	0.00354913	2.44988	1	0	3.74514e-05	4.42653	0.116218	-0.46823	0.509553	0.335798	0.209564	-0.359422	0.1215	-2.95822	10.8488	8.75105	168	T	G	0.0621302	0.93787	148	21		2
log2_BbC3	rs10489787	PTGFR	BMI	0.00365938	2.43659	1	0	2.97352e-05	4.52673	0.117352	-0.472773	0.508121	0.174648	0.210223	0.18661	0.0633059	2.94776	11.1017	8.68928	170	T	A	0.239766	0.760234	100	60	11	0
log2_BbC3	rs3742609	AKAP5	BMI	0.00375393	2.42551	1	0	0.000142519	3.84613	0.108646	-0.469794	0.508532	0.259616	0.219466	0.404179	0.137336	2.94298	9.38542	8.66115	157	G	A	0.0411392	0.958861	146	11	1	13
log2_BbC3	rs3844509	ESR1	BMI	0.00385193	2.41432	1	0	3.82269e-05	4.41763	0.13007	-0.494092	0.504051	0.39773	0.228763	-0.268026	0.0912578	-2.93701	10.9148	8.62606	149	C	T	0.103333	0.896667	122	25	3	21
log2_BbC3	rs2282804	CSF1R	BMI	0.00399734	2.39823	1	0	3.12911e-05	4.50458	0.122315	-0.47212	0.51066	0.215497	0.212708	0.250057	0.0856075	2.92097	11.0792	8.53205	162	T	A	0.122699	0.877301	126	34	3	8
log2_BbC3	rs997761	SLC7A5	BMI	0.00405591	2.39191	1	0	0.000108336	3.96523	0.107224	-0.477674	0.508962	0.292049	0.214039	-0.187155	0.0641898	-2.91565	9.6682	8.50102	164	T	G	0.30303	0.69697	77	76	12	6
log2_BbC3	rs11766192	ADCY1	BMI	0.00408766	2.38853	1	0	3.28902e-05	4.48293	0.116285	-0.472773	0.508428	0.154102	0.211699	0.188585	0.0647708	2.91157	10.9875	8.47722	170	T	C	0.28655	0.71345	83	78	10	0
log2_BbC3	rs4953245	PRKCE	BMI	0.00418166	2.37865	1	0	5.91758e-05	4.22786	0.115252	-0.488807	0.510265	0.0651232	0.221169	0.172517	0.0593632	2.90613	10.3561	8.44558	162	A	G	0.447853	0.552147	47	86	30	8
log2_BbC3	rs12533929	ADCY1	BMI	0.00436945	2.35957	1	0	3.49467e-05	4.45659	0.115643	-0.472773	0.508613	0.408007	0.212555	-0.17909	0.0619772	-2.8896	10.9189	8.34982	170	T	C	0.289474	0.710526	85	73	13	0
log2_BbC3	rs2239784	MYH9	BMI	0.00442881	2.35371	1	0	4.61542e-05	4.33579	0.113977	-0.471988	0.510822	0.195686	0.211221	0.282196	0.0977938	2.88563	10.6127	8.32684	168	T	C	0.0828402	0.91716	143	24	2	2
log2_BbC3	rs6511696	TYK2	BMI	0.00453065	2.34384	1	0	3.18639e-05	4.4967	0.11728	-0.474824	0.509039	0.305353	0.20806	-0.287497	0.0998999	-2.87786	11.0276	8.28205	169	T	C	0.0794118	0.920588	145	23	2	1
log2_BbC3	rs2948521	KSR1	BMI	0.00455799	2.34123	1	0	4.54384e-05	4.34258	0.114799	-0.471831	0.510841	0.368084	0.214088	-0.173084	0.0601751	-2.87634	10.6344	8.27336	167	A	G	0.377976	0.622024	62	85	21	3
log2_BbC3	rs6039051	PLCB1	BMI	0.00457811	2.33931	1	0	5.38945e-05	4.26846	0.11231	-0.465679	0.508787	0.053084	0.221836	0.188999	0.0657472	2.87464	10.4379	8.26356	168	T	C	0.313609	0.686391	74	84	11	2
log2_BbC3	rs2072449	C3AR1	BMI	0.00462659	2.33474	1	0	3.74909e-05	4.42607	0.115549	-0.46874	0.507724	0.399509	0.211543	-0.177275	0.061749	-2.8709	10.8435	8.24209	169	T	C	0.276471	0.723529	89	68	13	1
log2_BbC3	rs7005312	LYN	BMI	0.00494146	2.30614	1	0	4.44115e-05	4.3525	0.11439	-0.475091	0.511198	0.158454	0.213837	0.151463	0.0531596	2.84921	10.6562	8.11801	168	C	T	0.482249	0.517751	50	75	44	2
log2_BbC3	rs3737445	PPP2R1B	BMI	0.00497856	2.3029	1	0	4.96972e-05	4.30367	0.11254	-0.46933	0.509252	0.155856	0.211719	0.206909	0.0726894	2.84648	10.5254	8.10244	169	C	T	0.185294	0.814706	112	53	5	1
log2_BbC3	rs10485722	PLCB1	BMI	0.005261	2.27893	1	0	4.13617e-05	4.3834	0.113856	-0.472773	0.509126	0.362104	0.210017	-0.360104	0.127346	-2.82777	10.7285	7.99626	170	G	A	0.0526316	0.947368	153	18		0
log2_BbC3	rs11743387	CSF1R	BMI	0.00548594	2.26075	1	0	4.92293e-05	4.30778	0.112642	-0.475148	0.51016	0.307191	0.2091	0.227473	0.0808388	2.81391	10.536	7.91807	169	G	A	0.135294	0.864706	128	38	4	1
log2_BbC3	rs1005570	MYH9	BMI	0.00556942	2.25419	1	0	5.75954e-05	4.23961	0.114875	-0.465072	0.509438	0.138638	0.221921	0.254028	0.0903949	2.81021	10.3827	7.89726	163	A	G	0.112805	0.887195	129	33	2	7
log2_BbC3	rs13163497	ITGA1	BMI	0.00558699	2.25282	1	0	3.7959e-05	4.42069	0.116739	-0.465183	0.509428	0.29545	0.208875	-0.225042	0.0801374	-2.8082	10.8378	7.886	167	A	G	0.133929	0.866071	127	37	4	3
log2_BbC3	rs630516	PRKCQ	BMI	0.00577906	2.23814	1	0	4.39109e-05	4.35743	0.114512	-0.475688	0.511284	0.433636	0.216112	-0.157926	0.0564718	-2.79654	10.669	7.82065	168	C	G	0.461538	0.538462	48	86	35	2
log2_BbC3	rs344596	TNFSF7	BMI	0.00584411	2.23328	1	0	5.13676e-05	4.28931	0.112827	-0.470343	0.509658	0.295175	0.208588	-0.279461	0.100067	-2.79275	10.492	7.79945	168	G	A	0.0857988	0.914201	141	27	1	2
log2_BbC3	rs2227484	IL22	BMI	0.00595107	2.2254	1	0	4.62419e-05	4.33496	0.112672	-0.472773	0.509467	0.399353	0.212597	-0.196364	0.0704785	-2.78616	10.6027	7.76267	170	T	C	0.19883	0.80117	109	56	6	0
log2_BbC3	rs4622349	BCL2L14	BMI	0.00596425	2.22444	1	0	7.94356e-05	4.09998	0.11197	-0.470731	0.511213	0.319244	0.215695	-0.320754	0.11508	-2.78722	10.024	7.76861	162	C	G	0.0705521	0.929448	140	23		8
log2_BbC3	rs3792789	TNIP1	BMI	0.00629949	2.20069	1	0	2.09294e-05	4.67924	0.136352	-0.462626	0.498608	0.2457	0.221898	0.159159	0.0574244	2.77162	11.6041	7.68188	150	C	T	0.400662	0.599338	56	69	26	20
log2_BbC3	rs2602239	MGST2	BMI	0.006603	2.18026	1	0	0.000137693	3.86109	0.103346	-0.468432	0.507324	0.26002	0.211736	-0.336014	0.122118	-2.75156	9.39352	7.57106	166	T	G	0.0508982	0.949102	151	15	1	4
log2_BbC3	rs353274	IL17B	BMI	0.00679617	2.16774	1	0	0.000605379	3.21797	0.106195	-0.454709	0.475331	0.301728	0.23108	-0.20117	0.0731532	-2.74999	7.8416	7.56243	135	C	T	0.202206	0.797794	86	45	5	35
log2_BbC3	rs2243173	IL19	BMI	0.00685613	2.16392	1	0	2.98085e-05	4.52566	0.120719	-0.463897	0.496982	0.310684	0.205277	-0.296491	0.108254	-2.73885	11.1207	7.50128	165	A	T	0.0753012	0.924699	141	25		5
log2_BbC3	rs9376267	IFNGR1	BMI	0.00685823	2.16379	1	0	5.25588e-05	4.27935	0.11131	-0.472773	0.509857	0.197042	0.21009	0.187353	0.0684352	2.73768	10.4585	7.49488	170	T	C	0.210526	0.789474	106	58	7	0
log2_BbC3	rs12216600	PDE1C	BMI	0.00689319	2.16158	1	0	5.28001e-05	4.27737	0.111261	-0.472773	0.509871	0.0522406	0.223604	0.157455	0.0575509	2.73593	10.4534	7.48531	170	C	T	0.482456	0.517544	43	91	37	0
log2_BbC3	rs2270993	PTPRJ	BMI	0.00709158	2.14926	1	0	5.4167e-05	4.26626	0.110989	-0.472773	0.509949	0.130748	0.214851	0.238444	0.0874654	2.72615	10.4246	7.43191	170	T	C	0.108187	0.891813	137	31	3	0
log2_BbC3	rs10490573	CD28	BMI	0.00720351	2.14246	1	0	5.49362e-05	4.26014	0.110839	-0.472773	0.509992	0.369682	0.21098	-0.1778	0.0653496	-2.72075	10.4088	7.40245	170	A	G	0.204678	0.795322	111	50	10	0
log2_BbC3	rs7602383	ICOS	BMI	0.0072496	2.13969	1	0	5.39239e-05	4.26822	0.114928	-0.472184	0.515541	0.491347	0.225149	-0.229738	0.0844688	-2.7198	10.453	7.39731	164	G	A	0.139394	0.860606	122	40	3	6
log2_BbC3	rs13288561	DAPK1	BMI	0.0076779	2.11476	1	0	6.74878e-05	4.17078	0.109263	-0.474844	0.511334	0.332873	0.210676	-0.253061	0.0937665	-2.69884	10.1812	7.28374	169	T	C	0.102941	0.897059	136	33	1	1
log2_BbC3	rs11657479	TBX21	BMI	0.00793572	2.10041	1	0	8.66458e-05	4.06225	0.106577	-0.469755	0.511375	0.236017	0.210605	0.18159	0.0675725	2.68734	9.90111	7.22179	169	C	T	0.223529	0.776471	102	60	8	1
log2_BbC3	rs2945375	KSR1	BMI	0.00802428	2.09559	1	0	6.01123e-05	4.22104	0.110504	-0.471943	0.511519	0.324037	0.209663	-0.187255	0.069781	-2.68347	10.3112	7.20099	169	A	G	0.232353	0.767647	97	67	6	1
log2_BbC3	rs6118350	PLCB1	BMI	0.00824677	2.08372	1	0	3.93855e-05	4.40466	0.124164	-0.48245	0.5203	0.453791	0.225584	-0.21117	0.078893	-2.67666	10.8451	7.16453	156	G	A	0.178344	0.821656	105	48	4	14
log2_BbC3	rs2378753	DAPK1	BMI	0.00833252	2.07922	1	0	5.47654e-05	4.26149	0.111501	-0.474934	0.510633	0.379374	0.211648	-0.227887	0.0853419	-2.67028	10.416	7.13039	169	C	T	0.138235	0.861765	124	45	1	1
log2_BbC3	rs1719147	CCL4	BMI	0.00844686	2.0733	1	0	6.33867e-05	4.198	0.109314	-0.472773	0.51043	0.212435	0.209695	0.178535	0.066985	2.66531	10.248	7.10386	170	A	G	0.22807	0.77193	101	62	8	0
log2_BbC3	rs2855814	MICB	BMI	0.00851601	2.06976	1	0	0.000265776	3.57548	0.100783	-0.447922	0.50852	0.308116	0.217208	-0.234928	0.088156	-2.66492	8.68605	7.10178	158	C	T	0.136076	0.863924	116	41	1	13
log2_BbC3	rs4722356	CARD11	BMI	0.00873067	2.05895	1	0	4.42321e-05	4.35426	0.114434	-0.472238	0.509429	0.149321	0.217891	0.144021	0.0542641	2.65408	10.6607	7.04412	168	C	G	0.464497	0.535503	51	79	39	2
log2_BbC3	rs7267034	CSNK2A1	BMI	0.00874521	2.05823	1	0	6.3415e-05	4.19781	0.10993	-0.473534	0.5117	0.376746	0.212185	-0.215363	0.0811682	-2.6533	10.2511	7.03999	169	C	T	0.141176	0.858824	125	42	3	1
log2_BbC3	rs2945417	IL10	BMI	0.008773	2.05685	1	0	0.000294281	3.53124	0.106091	-0.436534	0.489884	0.19987	0.222176	0.210963	0.0794054	2.65679	8.60446	7.05852	148	A	G	0.157718	0.842282	105	41	3	22
log2_BbC3	rs1872883	CARD11	BMI	0.00884661	2.05322	1	0	7.71497e-05	4.11267	0.109697	-0.473462	0.51469	0.374106	0.215558	-0.22838	0.0861871	-2.64982	10.0419	7.02154	166	C	T	0.116766	0.883234	131	33	3	4
log2_BbC3	rs10128562	CD44	BMI	0.00934703	2.02933	1	0	5.72934e-05	4.2419	0.111652	-0.478146	0.510645	0.133281	0.217212	0.143213	0.0544541	2.62997	10.369	6.91676	168	G	T	0.491124	0.508876	46	80	43	2
log2_BbC3	rs11265909	SEMA4D	BMI	0.0095568	2.01969	1	0	0.000100886	3.99617	0.105539	-0.47669	0.513409	0.42496	0.220859	-0.159894	0.0609793	-2.6221	9.73428	6.87539	168	C	T	0.331361	0.668639	74	78	17	2
log2_BbC3	rs4724425	ADCY1	BMI	0.00956092	2.0195	1	0	0.000162974	3.78788	0.102684	-0.478982	0.515535	0.335984	0.217619	-0.159767	0.0609168	-2.62271	9.21195	6.87863	164	T	C	0.3	0.7	83	65	17	6
log2_BbC3	rs3789930	BLNK	BMI	0.0096167	2.01697	1	0	0.000218376	3.66079	0.104333	-0.477088	0.522749	0.300554	0.223703	-0.252662	0.0963512	-2.6223	8.91123	6.87647	156	G	A	0.105096	0.894904	126	29	2	14
log2_BbC3	rs990289	SOCS5	BMI	0.0097152	2.01255	1	0	0.000111733	3.95182	0.103836	-0.47672	0.511179	0.257226	0.210578	0.277946	0.106246	2.61607	9.61693	6.8438	169	C	T	0.0823529	0.917647	142	28		1
log2_BbC3	rs12223943	ETS1	BMI	0.00975639	2.01071	1	0	7.23506e-05	4.14056	0.108516	-0.471644	0.512002	0.260142	0.209224	-0.275194	0.105254	-2.61456	10.1031	6.83593	169	T	G	0.0852941	0.914706	141	29		1
log2_BbC3	rs7259472	CPAMD8	BMI	0.00997346	2.00115	1	0	0.000153722	3.81326	0.103335	-0.472072	0.517509	0.275789	0.213917	-0.224682	0.0861623	-2.60766	9.27711	6.79989	164	G	A	0.133333	0.866667	123	40	2	6
log2_BbC3	rs1385521	CD80	BMI	0.0103464	1.98521	1	0	8.37098e-05	4.07722	0.106948	-0.474224	0.512327	0.240788	0.209871	0.267624	0.103187	2.5936	9.9397	6.72674	169	T	C	0.0882353	0.911765	140	30		1
log2_BbC3	rs3093007	CCR6	BMI	0.0109142	1.96201	1	0	0.00010069	3.99701	0.104958	-0.46933	0.511423	0.135923	0.215067	0.176049	0.0683841	2.57441	9.73312	6.6276	169	C	T	0.2	0.8	110	52	8	1
log2_BbC3	rs7634640	CXCR6	BMI	0.0109607	1.96016	1	0	0.000111215	3.95384	0.106309	-0.467046	0.513246	0.412631	0.218438	-0.167073	0.0649178	-2.5736	9.63539	6.62343	165	T	C	0.26506	0.73494	89	66	11	5
log2_BbC3	rs609061	C2	BMI	0.0111198	1.9539	1	0	9.37985e-05	4.0278	0.106328	-0.473213	0.51296	0.300339	0.210139	-0.26533	0.103327	-2.56786	9.81575	6.59392	168	T	C	0.0828402	0.91716	142	26	1	2
log2_BbC3	rs12467341	PRKCE	BMI	0.0112224	1.94992	1	0	6.32945e-05	4.19863	0.109951	-0.469732	0.510388	0.486684	0.22175	-0.153347	0.059799	-2.56437	10.2533	6.576	169	G	A	0.467647	0.532353	43	95	32	1
log2_BbC3	rs389512	C4B	BMI	0.0115033	1.93918	1	0	9.89702e-05	4.0045	0.105144	-0.471101	0.51274	0.316167	0.211207	-0.209696	0.082059	-2.55543	9.75237	6.53023	169	G	C	0.123529	0.876471	132	34	4	1
log2_BbC3	rs6055562	PLCB1	BMI	0.0115848	1.93611	1	0	6.26977e-05	4.20275	0.110681	-0.47451	0.511959	0.151451	0.218071	0.145238	0.0568882	2.55305	10.2676	6.51806	168	T	C	0.434911	0.565089	53	85	31	2
log2_BbC3	rs6860748	DAP	BMI	0.0116908	1.93216	1	0	0.00010582	3.97543	0.105021	-0.475353	0.508587	0.139012	0.214915	0.161154	0.0632038	2.54975	9.68091	6.50121	168	G	A	0.316568	0.683432	75	81	13	2
log2_BbC3	rs12638646	ALCAM	BMI	0.0117839	1.92871	1	0	8.53437e-05	4.06883	0.106136	-0.472773	0.51134	0.401354	0.214426	-0.174757	0.0686257	-2.54653	9.91464	6.48479	170	A	G	0.28655	0.71345	80	84	7	0
log2_BbC3	rs380731	LILRB5	BMI	0.0119026	1.92436	1	0	9.22648e-05	4.03496	0.109646	-0.479567	0.515784	0.268006	0.214571	0.162128	0.0637264	2.54412	9.85185	6.47254	163	A	G	0.265244	0.734756	90	61	13	7
log2_BbC3	rs3134377	YWHAZ	BMI	0.0119156	1.92389	1	0	0.000134042	3.87276	0.101868	-0.47672	0.51174	0.17222	0.213086	0.179359	0.0705398	2.54266	9.41402	6.46512	169	C	T	0.2	0.8	108	56	6	1
log2_BbC3	rs12924999	BCAR1	BMI	0.0121835	1.91423	1	0	5.28839e-05	4.27668	0.119322	-0.47604	0.512326	0.402726	0.217869	-0.187822	0.074046	-2.53656	10.5004	6.43416	158	T	G	0.201258	0.798742	100	54	5	12
log2_BbC3	rs1333633	SYK	BMI	0.0122516	1.91181	1	0	0.000113919	3.94341	0.105429	-0.474527	0.51525	0.0969241	0.224832	0.140087	0.0553036	2.53306	9.60515	6.41638	166	C	T	0.422156	0.577844	59	75	33	4
log2_BbC3	rs3919734	PDE3A	BMI	0.0123577	1.90806	1	0	8.90283e-05	4.05047	0.105683	-0.472773	0.511469	0.183293	0.211953	0.184788	0.0730611	2.52923	9.86737	6.397	170	A	C	0.160819	0.839181	122	43	6	0
log2_BbC3	rs11000852	VCL	BMI	0.0123735	1.90751	1	0	0.00136265	2.86562	0.0853068	-0.481116	0.512765	0.235029	0.227151	-0.143832	0.0567984	-2.53233	6.90144	6.41269	151	T	C	0.450658	0.549342	49	69	34	19
log2_BbC3	rs7249230	CEACAM5	BMI	0.0126068	1.89939	1	0	9.06207e-05	4.04277	0.105493	-0.472773	0.511523	0.236627	0.209363	0.19412	0.0769725	2.52194	9.84755	6.36019	170	A	G	0.192982	0.807018	107	62	2	0
log2_BbC3	rs833181	PDE1A	BMI	0.0127619	1.89408	1	0	6.00184e-05	4.22172	0.11375	-0.463014	0.509601	0.222933	0.215108	0.159304	0.0632539	2.51849	10.3321	6.3428	164	T	C	0.251515	0.748485	94	59	12	6
log2_BbC3	rs9823731	TGFBR2	BMI	0.0128776	1.89017	1	0	9.23462e-05	4.03458	0.105291	-0.472773	0.511581	0.364606	0.211753	-0.136462	0.0542774	-2.51417	9.82646	6.32103	170	A	G	0.388889	0.611111	68	73	30	0
log2_BbC3	rs2664017	TEC	BMI	0.0129068	1.88918	1	0	4.5044e-05	4.34636	0.114238	-0.47847	0.507117	0.366712	0.209415	-0.153036	0.0608816	-2.51367	10.6402	6.31852	168	G	A	0.275148	0.724852	90	65	14	2
log2_BbC3	rs861256	CD59	BMI	0.0130005	1.88604	1	0	2.84756e-05	4.54553	0.121216	-0.471328	0.504619	0.328869	0.21122	0.150539	0.0599393	2.51152	11.1728	6.30775	165	G	A	0.394578	0.605422	58	85	23	5
log2_BbC3	rs2298560	ETS2	BMI	0.013255	1.87762	1	0	0.000203588	3.69125	0.0984604	-0.475206	0.514545	0.258492	0.213434	-0.225058	0.0898773	-2.50406	8.95552	6.27033	167	A	G	0.122024	0.877976	128	39	1	3
log2_BbC3	rs2295300	ADCY4	BMI	0.0132961	1.87627	1	0	6.73978e-05	4.17135	0.129947	-0.463016	0.487922	0.399691	0.217062	-0.165757	0.0660887	-2.50811	10.3055	6.2906	141	A	G	0.338028	0.661972	58	72	12	29
log2_BbC3	rs11589	RASSF5	BMI	0.0133091	1.87585	1	0	0.000127388	3.89487	0.103006	-0.46985	0.510247	0.262343	0.20873	0.160197	0.0640174	2.5024	9.47388	6.26199	168	G	A	0.281065	0.718935	87	69	13	2
log2_BbC3	rs2847655	MS4A2	BMI	0.0133251	1.87533	1	0	9.51872e-05	4.02142	0.104967	-0.472773	0.511674	0.190608	0.211614	0.140511	0.0561678	2.50163	9.7926	6.25815	170	C	T	0.368421	0.631579	70	76	25	0
log2_BbC3	rs12598	NFATC3	BMI	0.0133923	1.87315	1	0	9.9493e-05	4.00221	0.105087	-0.472418	0.513159	0.343983	0.2112	-0.265707	0.106285	-2.49994	9.74649	6.24971	169	A	G	0.0823529	0.917647	142	28		1
log2_BbC3	rs11217191	CBL	BMI	0.0134152	1.8724	1	0	0.000629894	3.20073	0.0924196	-0.491414	0.516253	0.104009	0.22517	0.188959	0.0755292	2.50181	7.73914	6.25903	155	A	G	0.150641	0.849359	116	33	7	15
log2_BbC3	rs805257	CSNK2B	BMI	0.0135223	1.86895	1	0	0.000101518	3.99345	0.10487	-0.472229	0.513196	0.158402	0.214854	0.151033	0.0605006	2.49638	9.72397	6.23193	169	C	T	0.344118	0.655882	71	81	18	1
log2_BbC3	rs996076	CD44	BMI	0.0137537	1.86158	1	0	0.000102043	3.99122	0.104815	-0.473093	0.513241	0.408337	0.216254	-0.143228	0.0575184	-2.49013	9.71821	6.20075	169	C	T	0.444118	0.555882	51	87	32	1
log2_BbC3	rs368686	SCGB3A1	BMI	0.0139537	1.85531	1	0	9.91548e-05	4.00369	0.104529	-0.472773	0.511799	0.169693	0.213231	0.1524	0.0613367	2.48464	9.74699	6.17343	170	G	A	0.318713	0.681287	78	77	16	0
log2_BbC3	rs4363056	MAP3K5	BMI	0.0139999	1.85387	1	0	0.000220485	3.65662	0.0975834	-0.458738	0.504816	0.078112	0.217528	0.139329	0.056093	2.4839	8.86712	6.16976	167	C	T	0.372024	0.627976	68	75	25	3
log2_BbC3	rs870992	ITGA1	BMI	0.0141769	1.84842	1	0	0.000123791	3.90731	0.102728	-0.470716	0.513214	0.251974	0.210569	-0.222613	0.0898021	-2.47893	9.50264	6.14508	169	C	T	0.1	0.9	139	28	3	1
log2_BbC3	rs8085654	ROCK1	BMI	0.0142555	1.84602	1	0	0.000152171	3.81767	0.101655	-0.484629	0.509078	0.132786	0.213449	0.151142	0.0610132	2.4772	9.27898	6.13653	167	A	G	0.392857	0.607143	57	90	21	3
log2_BbC3	rs11086343	NFATC2	BMI	0.0143022	1.8446	1	0	9.83963e-05	4.00702	0.105207	-0.473929	0.512942	0.274389	0.209423	0.160335	0.0647641	2.47567	9.75887	6.12894	169	A	G	0.255882	0.744118	94	65	11	1
log2_BbC3	rs7255954	LILRA1	BMI	0.0146042	1.83552	1	0	0.000103234	3.98618	0.104096	-0.472773	0.511923	0.129178	0.217252	0.16153	0.0654561	2.46776	9.70198	6.08984	170	C	A	0.312865	0.687135	75	85	11	0
log2_BbC3	rs4811191	NFATC2	BMI	0.0146755	1.83341	1	0	0.00026241	3.58102	0.0973585	-0.47616	0.511531	0.216417	0.211938	-0.225999	0.091612	-2.46692	8.68269	6.08568	164	A	G	0.109091	0.890909	131	32	2	6
log2_BbC3	rs2617824	VAV1	BMI	0.0147753	1.83046	1	0	0.000120515	3.91896	0.103018	-0.474369	0.513386	0.248173	0.210951	0.223919	0.0908914	2.46359	9.53253	6.06925	169	C	T	0.114706	0.885294	132	37	1	1
log2_BbC3	rs17469413	ALS2	BMI	0.0147758	1.83045	1	0	0.000108539	3.96441	0.104149	-0.472418	0.513428	0.283466	0.20958	0.284929	0.115657	2.46357	9.64929	6.0692	169	A	T	0.0705882	0.929412	146	24		1
log2_BbC3	rs10489627	IL12RB2	BMI	0.0149044	1.82669	1	0	0.000105108	3.97836	0.103903	-0.472773	0.511978	0.352061	0.211236	-0.144952	0.0589188	-2.46019	9.6819	6.05256	170	C	T	0.347953	0.652047	72	79	20	0
log2_BbC3	rs12722605	IL2RA	BMI	0.0156363	1.80587	1	0	0.000109653	3.95998	0.103449	-0.472773	0.512108	0.382107	0.213481	-0.19271	0.0789052	-2.4423	9.63467	5.96484	170	T	A	0.157895	0.842105	120	48	3	0
log2_BbC3	rs7025417	C9ORF26	BMI	0.0156562	1.80531	1	0	0.000109776	3.95949	0.103437	-0.472773	0.512111	0.323773	0.20993	-0.161598	0.0661793	-2.44183	9.63342	5.96252	170	C	T	0.225146	0.774854	103	59	9	0
log2_BbC3	rs12724616	RASSF5	BMI	0.0156766	1.80475	1	0	0.000122293	3.9126	0.10345	-0.476324	0.514139	0.254607	0.210423	0.16551	0.0677864	2.44164	9.51939	5.96163	168	T	C	0.201183	0.798817	111	48	10	2
log2_BbC3	rs12659717	RASA1	BMI	0.015853	1.79989	1	0	0.000110993	3.95471	0.103318	-0.472773	0.512145	0.156792	0.214683	0.135859	0.0557451	2.43715	9.62113	5.93969	170	C	T	0.438596	0.561404	54	84	33	0
log2_BbC3	rs12184413	MMP7	BMI	0.0158678	1.79948	1	0	0.000111084	3.95435	0.10331	-0.472773	0.512147	0.336982	0.210524	-0.210658	0.0864485	-2.4368	9.62021	5.93799	170	T	C	0.119883	0.880117	132	37	2	0
log2_BbC3	rs3205166	DDX58	BMI	0.0158998	1.79861	1	0	0.000111282	3.95358	0.10329	-0.472773	0.512153	0.466531	0.223183	-0.137937	0.0566235	-2.43604	9.61823	5.9343	170	C	A	0.342105	0.657895	78	69	24	0
log2_BbC3	rs6509867	LAIR1	BMI	0.0159136	1.79823	1	0	0.00012762	3.89408	0.102399	-0.475148	0.513096	0.266578	0.209838	-0.207832	0.0853214	-2.43587	9.46869	5.93346	169	A	C	0.117647	0.882353	133	34	3	1
log2_BbC3	rs2060175	APAF1	BMI	0.0160423	1.79473	1	0	6.52062e-05	4.18571	0.110258	-0.467617	0.507633	0.404905	0.21151	-0.150754	0.0619624	-2.433	10.2235	5.91948	168	A	G	0.316568	0.683432	76	79	14	2
log2_BbC3	rs2938789	ITGA1	BMI	0.0160442	1.79468	1	0	0.000113225	3.94606	0.105496	-0.45775	0.505655	0.36383	0.209792	-0.151378	0.062212	-2.43327	9.61198	5.92079	166	T	C	0.206587	0.793413	111	43	13	4
log2_BbC3	rs7019575	C9ORF26	BMI	0.0164603	1.78356	1	0	0.000114733	3.94031	0.102962	-0.472773	0.512246	0.397742	0.215022	-0.14055	0.058006	-2.42303	9.58418	5.87107	170	C	G	0.461988	0.538012	46	92	33	0
log2_BbC3	rs11084374	FCAR	BMI	0.0165407	1.78145	1	0	0.00133188	2.87553	0.0834334	-0.438799	0.508569	0.276743	0.224543	-0.151497	0.0625084	-2.42363	6.91814	5.87399	155	A	C	0.413462	0.586538	49	85	22	15
log2_BbC3	rs7394285	IL15RA	BMI	0.0165535	1.78111	1	0	0.000115305	3.93815	0.102909	-0.472773	0.512262	0.213805	0.210655	0.185152	0.0764807	2.4209	9.57863	5.86077	170	T	C	0.143275	0.856725	127	39	5	0
log2_BbC3	rs1182844	IL22	BMI	0.0170462	1.76837	1	0	0.000121251	3.91631	0.102952	-0.475607	0.512575	0.390113	0.214889	-0.146366	0.0607333	-2.40998	9.52575	5.80802	169	A	T	0.282353	0.717647	89	66	15	1
log2_BbC3	rs2248814	NOS2A	BMI	0.0170708	1.76775	1	0	0.000290641	3.53664	0.0962121	-0.467723	0.511817	0.345535	0.217811	-0.151116	0.0626986	-2.4102	8.56957	5.80907	164	A	G	0.442424	0.557576	44	96	25	6
log2_BbC3	rs6056519	PLCB4	BMI	0.0171007	1.76699	1	0	0.00013276	3.87693	0.102557	-0.476224	0.513972	0.361665	0.213525	-0.13704	0.0568885	-2.40893	9.42785	5.80292	168	C	T	0.39645	0.60355	62	80	27	2
log2_BbC3	rs693640	CD80	BMI	0.0171481	1.76579	1	0	0.000118943	3.92466	0.102575	-0.472773	0.512357	0.187537	0.212325	0.15862	0.0658835	2.40759	9.54401	5.79647	170	T	C	0.254386	0.745614	93	69	9	0
log2_BbC3	rs10800901	ADORA1	BMI	0.0173578	1.7605	1	0	0.000120222	3.92002	0.10246	-0.472773	0.51239	0.0732262	0.225521	0.141895	0.0590495	2.40298	9.53209	5.77434	170	A	G	0.356725	0.643275	71	78	22	0
log2_BbC3	rs4744512	SYK	BMI	0.0173659	1.7603	1	0	0.000102177	3.99065	0.1048	-0.474725	0.512685	0.287978	0.209542	-0.14267	0.0593727	-2.40295	9.71675	5.77419	169	C	T	0.317647	0.682353	81	70	19	1
log2_BbC3	rs5628	PTGIS	BMI	0.0173874	1.75977	1	0	0.000241021	3.61795	0.0971657	-0.472554	0.517381	0.220178	0.215518	0.336569	0.140066	2.40293	8.77127	5.77409	166	T	C	0.0449102	0.95509	152	15		4
log2_BbC3	rs11706450	IRAK2	BMI	0.0174591	1.75798	1	0	0.000120839	3.91779	0.102405	-0.472773	0.512405	0.220565	0.210411	0.138546	0.0577086	2.40078	9.52639	5.76375	170	T	C	0.491228	0.508772	42	90	39	0
log2_BbC3	rs5003154	PAG1	BMI	0.0176726	1.7527	1	0	0.000118585	3.92597	0.103193	-0.473929	0.513519	0.421653	0.217983	-0.145905	0.0608872	-2.39632	9.55053	5.74233	169	C	T	0.464706	0.535294	42	98	30	1
log2_BbC3	rs698092	MASP1	BMI	0.0176863	1.75236	1	0	0.000123288	3.90908	0.102772	-0.472287	0.513806	0.353064	0.212223	-0.143497	0.0598896	-2.39602	9.50717	5.74092	169	G	A	0.385294	0.614706	61	87	22	1
log2_BbC3	rs12041668	CFH	BMI	0.0177862	1.74992	1	0	0.000122826	3.91071	0.10223	-0.472773	0.512456	0.326715	0.210228	-0.179896	0.0751526	-2.39374	9.50821	5.72999	170	T	C	0.172515	0.827485	116	51	4	0
log2_BbC3	rs9510784	TNFRSF19	BMI	0.017807	1.74941	1	0	0.000127073	3.89595	0.102445	-0.472787	0.513935	0.411288	0.21723	-0.140369	0.0586474	-2.39344	9.47348	5.72856	169	T	C	0.35	0.65	72	77	21	1
log2_BbC3	rs3756094	IRF2	BMI	0.0178115	1.7493	1	0	0.00103865	2.98353	0.089232	-0.493406	0.530512	0.262574	0.231626	-0.168849	0.0704578	-2.39646	7.20112	5.74301	150	A	G	0.284768	0.715232	75	66	10	20
log2_BbC3	rs10841498	PDE3A	BMI	0.0180825	1.74274	1	0	0.000123758	3.90743	0.102731	-0.471943	0.513749	0.0853568	0.225229	0.136851	0.0573171	2.3876	9.50294	5.70065	169	A	G	0.444118	0.555882	52	85	33	1
log2_BbC3	rs425384	PDE4D	BMI	0.0181164	1.74193	1	0	0.000107294	3.96942	0.104273	-0.470817	0.512834	0.385441	0.213688	-0.213732	0.0895439	-2.38689	9.66217	5.69724	169	A	C	0.120588	0.879412	130	39	1	1
log2_BbC3	rs17446441	PLCB1	BMI	0.018137	1.74144	1	0	0.000145706	3.83652	0.100964	-0.474465	0.513926	0.304936	0.211428	-0.138989	0.0582407	-2.38646	9.32116	5.69518	169	G	A	0.3	0.7	87	64	19	1
log2_BbC3	rs2960306	GRK4	BMI	0.0182173	1.73952	1	0	0.00174694	2.75772	0.0897832	-0.498794	0.505678	-0.00528669	0.235278	0.186379	0.0779745	2.39026	6.65816	5.71334	138	T	G	0.273381	0.726619	67	68	4	32
log2_BbC3	rs1481280	ROCK1	BMI	0.0183081	1.73736	1	0	0.000135148	3.86919	0.101779	-0.476228	0.512318	0.168489	0.213384	0.135601	0.0569065	2.38288	9.40486	5.67813	169	A	C	0.376471	0.623529	67	78	25	1
log2_BbC3	rs2883420	BMPR1A	BMI	0.0186804	1.72861	1	0	6.81739e-05	4.16638	0.109778	-0.473448	0.504522	0.141726	0.217378	0.127272	0.0535803	2.37534	10.1735	5.64226	168	C	T	0.440828	0.559172	56	77	36	2
log2_BbC3	rs639949	DDX58	BMI	0.0188424	1.72486	1	0	0.000215247	3.66706	0.0972848	-0.470155	0.514156	0.194078	0.212704	0.127039	0.053557	2.37204	8.89095	5.62659	168	G	T	0.47929	0.52071	51	74	44	2
log2_BbC3	rs11577405	RPS6KA1	BMI	0.0189038	1.72345	1	0	0.000287399	3.54151	0.0935765	-0.479389	0.509777	0.295768	0.212701	-0.13956	0.05887	-2.37066	8.56868	5.62001	169	T	G	0.294118	0.705882	87	66	17	1
log2_BbC3	rs10489639	CD48	BMI	0.0190459	1.7202	1	0	0.000149468	3.82545	0.100688	-0.475148	0.513584	0.286076	0.210176	-0.137901	0.0582404	-2.36779	9.29281	5.60643	169	G	A	0.361765	0.638235	70	77	23	1
log2_BbC3	rs2664019	TEC	BMI	0.0191053	1.71885	1	0	0.000148483	3.82832	0.10076	-0.471416	0.514139	0.311677	0.211661	-0.135223	0.0571383	-2.3666	9.30017	5.60078	169	G	A	0.311765	0.688235	85	64	21	1
log2_BbC3	rs11973494	TBXAS1	BMI	0.0202536	1.6935	1	0	0.00210268	2.67723	0.0789067	-0.504267	0.519241	0.158656	0.228079	-0.177304	0.0755582	-2.34659	6.42497	5.50651	153	A	C	0.178571	0.821429	105	43	6	17
log2_BbC3	rs4934263	BMPR1A	BMI	0.0202585	1.69339	1	0	0.000139405	3.85572	0.101443	-0.46846	0.511402	0.134718	0.217451	0.124676	0.053188	2.34407	9.37034	5.49467	169	A	G	0.444118	0.555882	57	75	38	1
log2_BbC3	rs467300	PDE4D	BMI	0.0203533	1.69136	1	0	0.000138241	3.85936	0.100958	-0.472773	0.512818	0.36739	0.21291	-0.209479	0.0894392	-2.34213	9.37661	5.4856	170	G	A	0.119883	0.880117	131	39	1	0
log2_BbC3	rs37984	GLCCI1	BMI	0.0203603	1.69122	1	0	0.000158955	3.79873	0.100596	-0.474026	0.514976	0.176268	0.214599	0.13935	0.0594933	2.34228	9.22741	5.48626	168	A	G	0.289941	0.710059	88	64	17	2
log2_BbC3	rs4335928	ICOS	BMI	0.0204953	1.68835	1	0	0.000139085	3.85672	0.100892	-0.472773	0.512837	0.41216	0.217251	-0.216593	0.0925829	-2.33945	9.36985	5.47303	170	C	T	0.105263	0.894737	137	32	2	0
log2_BbC3	rs413722	SYNGAP1	BMI	0.0208236	1.68144	1	0	0.000110046	3.95843	0.118907	-0.486749	0.513388	0.376786	0.225097	-0.317735	0.135966	-2.33688	9.71667	5.46102	147	A	G	0.0540541	0.945946	132	16		23
log2_BbC3	rs6953248	TRGV9	BMI	0.0209252	1.67933	1	0	0.000141632	3.84884	0.100697	-0.472773	0.512893	0.324249	0.210356	-0.193792	0.0831215	-2.33143	9.34966	5.43554	170	C	A	0.157895	0.842105	119	50	2	0
log2_BbC3	rs916973	OAS2	BMI	0.0209426	1.67897	1	0	0.000137614	3.86134	0.101583	-0.473929	0.51398	0.308819	0.210239	-0.22136	0.094954	-2.33124	9.38474	5.43467	169	C	T	0.0941176	0.905882	140	28	2	1
log2_BbC3	rs1537065	EDNRB	BMI	0.020975	1.6783	1	0	0.000148194	3.82917	0.10136	-0.472057	0.515073	0.127418	0.219944	0.153444	0.0658339	2.33078	9.30538	5.43251	168	A	G	0.304734	0.695266	77	81	11	2
log2_BbC3	rs641153	CFB	BMI	0.0210006	1.67777	1	0	0.000142078	3.84747	0.100663	-0.472773	0.512903	0.293368	0.209474	-0.237426	0.101898	-2.33003	9.34617	5.42905	170	T	C	0.0847953	0.915205	143	27	1	0
log2_BbC3	rs978821	PDE1C	BMI	0.0210203	1.67736	1	0	0.000185231	3.73229	0.098361	-0.475206	0.514206	0.127342	0.219992	0.143983	0.0618004	2.3298	9.05458	5.42799	169	T	C	0.329412	0.670588	74	80	16	1
log2_BbC3	rs16880453	ITGA1	BMI	0.0210323	1.67711	1	0	0.000286031	3.54359	0.0952671	-0.467542	0.508338	0.305444	0.212462	-0.122065	0.0523884	-2.32999	8.58183	5.42887	166	C	G	0.467066	0.532934	54	70	43	4
log2_BbC3	rs1863314	IRF2	BMI	0.0210936	1.67585	1	0	0.000207927	3.68209	0.0999642	-0.47561	0.517273	0.321316	0.214966	-0.150041	0.0644187	-2.32915	8.94089	5.42494	164	A	G	0.224242	0.775758	103	50	12	6
log2_BbC3	rs7071006	PIK3AP1	BMI	0.0212796	1.67204	1	0	0.00153752	2.81318	0.0908622	-0.484553	0.504343	0.0248149	0.238877	0.192831	0.082761	2.32997	6.79614	5.42877	139	G	A	0.205036	0.794964	84	53	2	32
log2_BbC3	rs7041684	SYK	BMI	0.0213002	1.67162	1	0	0.000137583	3.86143	0.102169	-0.471674	0.515376	0.166383	0.217789	0.130726	0.0562308	2.32481	9.38809	5.40474	168	T	A	0.357988	0.642012	73	71	25	2
log2_BbC3	rs12720356	TYK2	BMI	0.0214722	1.66812	1	0	0.000257613	3.58903	0.0953167	-0.479836	0.512218	0.161893	0.213406	0.230983	0.0994895	2.32169	8.69213	5.39023	168	G	T	0.0887574	0.911243	140	28	1	2
log2_BbC3	rs13150561	PTPN13	BMI	0.021536	1.66683	1	0	0.000145238	3.83792	0.100426	-0.472773	0.51297	0.209689	0.211313	0.252132	0.108665	2.32027	9.32172	5.38364	170	T	C	0.0614035	0.938596	152	17	2	0
log2_BbC3	rs4569	CSNK2B	BMI	0.0215465	1.66662	1	0	0.0001453	3.83774	0.100421	-0.472773	0.512971	0.209693	0.211314	0.145992	0.0629254	2.32008	9.32124	5.38276	170	A	G	0.254386	0.745614	96	63	12	0
log2_BbC3	rs1439119	ANPEP	BMI	0.0220415	1.65676	1	0	8.27532e-05	4.08222	0.114219	-0.480056	0.516661	0.369599	0.218543	-0.144912	0.0626531	-2.31293	9.99343	5.34965	158	A	G	0.330189	0.669811	71	71	17	12
log2_BbC3	rs9917022	CD97	BMI	0.0220684	1.65623	1	0	0.000105282	3.97765	0.106914	-0.478618	0.51408	0.228448	0.213484	0.143471	0.06207	2.31144	9.69676	5.34275	165	A	G	0.313253	0.686747	77	74	15	5
log2_BbC3	rs2127565	MSR1	BMI	0.0221157	1.6553	1	0	3.79748e-05	4.4205	0.119471	-0.473587	0.509419	0.262478	0.215538	0.171681	0.0742925	2.31088	10.8545	5.34018	163	C	G	0.176829	0.823171	111	48	5	7
log2_BbC3	rs10484922	ESR1	BMI	0.0221989	1.65367	1	0	0.000149132	3.82643	0.100141	-0.472773	0.513051	0.2999	0.209657	-0.216125	0.0936225	-2.30847	9.29231	5.32903	170	T	C	0.0847953	0.915205	145	23	3	0
log2_BbC3	rs17137421	PRKCQ	BMI	0.0225055	1.64771	1	0	0.000163109	3.78752	0.100315	-0.472721	0.516065	0.320529	0.211881	-0.179525	0.0779397	-2.30338	9.19873	5.30555	168	A	G	0.142012	0.857988	126	38	5	2
log2_BbC3	rs2141698	ITGA6	BMI	0.0226999	1.64398	1	0	0.000167025	3.77722	0.0994842	-0.474165	0.514489	0.216954	0.211781	0.177621	0.0772305	2.29989	9.1694	5.28947	169	A	G	0.158824	0.841176	120	46	4	1
log2_BbC3	rs7144686	TRAF3	BMI	0.0228533	1.64105	1	0	0.000152957	3.81543	0.099868	-0.472773	0.513129	0.197723	0.212191	0.184623	0.0803715	2.29712	9.26417	5.27677	170	G	A	0.146199	0.853801	124	44	3	0
log2_BbC3	rs2839666	TCF8	BMI	0.0230907	1.63656	1	0	0.000154341	3.81152	0.0997709	-0.472773	0.513157	0.299682	0.209699	-0.157265	0.0685826	-2.29307	9.25416	5.25819	170	C	T	0.169591	0.830409	122	40	9	0
log2_BbC3	rs2918419	NR3C1	BMI	0.0231339	1.63575	1	0	0.00013643	3.86509	0.109151	-0.485996	0.513428	0.397745	0.222801	-0.168428	0.0734167	-2.29414	9.43441	5.26309	157	G	A	0.167722	0.832278	112	39	7	13
log2_BbC3	rs6870949	ITGA1	BMI	0.0231504	1.63544	1	0	0.000419854	3.3769	0.103045	-0.482813	0.516288	0.338234	0.229561	-0.150611	0.0656075	-2.29564	8.21415	5.26998	146	C	T	0.282313	0.717687	77	57	13	24
log2_BbC3	rs246396	PDGFRB	BMI	0.0231692	1.63509	1	0	0.000154798	3.81024	0.099739	-0.472773	0.513166	0.245793	0.209864	0.184669	0.0805801	2.29174	9.25088	5.25209	170	C	T	0.119883	0.880117	135	31	5	0
log2_BbC3	rs12516676	CSF1R	BMI	0.0233443	1.63182	1	0	0.000119286	3.92341	0.111385	-0.46444	0.508647	0.225741	0.22234	0.276083	0.120521	2.29074	9.58904	5.24747	156	T	C	0.066879	0.933121	136	21		14
log2_BbC3	rs7928058	CD3E	BMI	0.0233447	1.63181	1	0	8.92722e-05	4.04928	0.114045	-0.468267	0.492633	0.224824	0.217339	0.148038	0.0646293	2.29058	9.91182	5.24675	157	T	G	0.35443	0.64557	59	86	13	13
log2_BbC3	rs3115745	ITGA6	BMI	0.0234459	1.62993	1	0	0.000119624	3.92218	0.103098	-0.476487	0.511661	0.350856	0.210821	-0.12869	0.056265	-2.28721	9.54081	5.23135	169	A	T	0.441176	0.558824	53	84	33	1
log2_BbC3	rs4749924	IL2RA	BMI	0.023532	1.62834	1	0	0.000156906	3.80436	0.0995932	-0.472773	0.513208	0.372096	0.21364	-0.139116	0.0608651	-2.28565	9.23586	5.22419	170	C	A	0.321637	0.678363	77	78	16	0
log2_BbC3	rs3136555	GZMA	BMI	0.0235672	1.62769	1	0	0.00015711	3.8038	0.0995791	-0.472773	0.513212	0.311369	0.210037	-0.285473	0.12493	-2.28506	9.23441	5.2215	170	C	G	0.0555556	0.944444	152	19		0
log2_BbC3	rs2069779	IL2	BMI	0.0238411	1.62267	1	0	0.000181861	3.74026	0.0985604	-0.475148	0.514191	0.293629	0.210585	-0.242993	0.106546	-2.28065	9.07495	5.20135	169	T	C	0.0735294	0.926471	146	23	1	1
log2_BbC3	rs3781093	GATA3	BMI	0.0238836	1.6219	1	0	5.06039e-05	4.29582	0.12129	-0.47562	0.518191	0.564159	0.233291	-0.195326	0.0856039	-2.28174	10.5594	5.20634	156	G	A	0.152866	0.847134	112	42	3	14
log2_BbC3	rs12535226	EGFR	BMI	0.023915	1.62133	1	0	0.00016766	3.77557	0.099443	-0.473666	0.514673	0.124483	0.220244	0.122287	0.0536483	2.27943	9.16518	5.19579	169	A	T	0.473529	0.526471	51	77	42	1
log2_BbC3	rs6077511	PLCB4	BMI	0.0239224	1.6212	1	0	0.000134295	3.87194	0.112788	-0.47355	0.516839	0.354901	0.22201	-0.153162	0.0671257	-2.28172	9.47087	5.20624	152	A	G	0.245098	0.754902	89	53	11	18
log2_BbC3	rs315948	IL1RN	BMI	0.0240574	1.61875	1	0	0.000251875	3.59882	0.0972444	-0.475116	0.512327	0.295763	0.213824	-0.179534	0.0788257	-2.27761	8.72528	5.18751	165	A	G	0.162651	0.837349	115	48	3	5
log2_BbC3	rs6140546	PLCB1	BMI	0.0241506	1.61707	1	0	0.000140368	3.85273	0.101369	-0.474934	0.513536	0.411385	0.217176	-0.131483	0.0577804	-2.27557	9.36268	5.1782	169	G	A	0.497059	0.502941	40	91	39	1
log2_BbC3	rs2276840	IL17RB	BMI	0.0243003	1.61439	1	0	0.000261066	3.58325	0.0951707	-0.477066	0.515181	0.161175	0.216	0.134932	0.0593562	2.27326	8.67742	5.1677	168	G	C	0.331361	0.668639	76	74	19	2
log2_BbC3	rs9580701	TNFRSF19	BMI	0.02438	1.61297	1	0	0.000161813	3.79099	0.099261	-0.472773	0.513302	0.288217	0.209573	-0.22604	0.0995019	-2.27171	9.20166	5.16069	170	C	T	0.0877193	0.912281	142	28	1	0
log2_BbC3	rs1574028	ITGA6	BMI	0.0243876	1.61283	1	0	0.000156964	3.8042	0.100733	-0.475281	0.515333	0.324634	0.211891	-0.223953	0.0985778	-2.27184	9.24142	5.16127	168	A	C	0.0828402	0.91716	143	24	2	2
log2_BbC3	rs315724	LCP2	BMI	0.0244215	1.61223	1	0	0.000103325	3.9858	0.105886	-0.476188	0.514836	0.278364	0.215167	0.146488	0.0644916	2.27142	9.71093	5.15936	167	T	C	0.294643	0.705357	81	75	12	3
log2_BbC3	rs4620866	CYSLTR2	BMI	0.0244371	1.61195	1	0	0.000225349	3.64714	0.102695	-0.474771	0.518697	0.497587	0.23724	-0.139114	0.0612188	-2.2724	8.86974	5.16381	158	G	A	0.481132	0.518868	40	85	34	12
log2_BbC3	rs11747104	PDE4D	BMI	0.0245178	1.61052	1	0	0.000228106	3.64186	0.0966497	-0.470899	0.515567	0.326744	0.213837	-0.167908	0.0739767	-2.26974	8.8267	5.15173	168	A	T	0.177515	0.822485	114	50	5	2
log2_BbC3	rs1126368	CAMK1D	BMI	0.0247481	1.60646	1	0	0.00017088	3.76731	0.0992366	-0.473093	0.514837	0.242804	0.210758	0.213224	0.0941005	2.26592	9.14406	5.1344	169	G	A	0.0941176	0.905882	140	28	2	1
log2_BbC3	rs1058078	HSP90AA1	BMI	0.0249823	1.60237	1	0	0.000203469	3.6915	0.0973403	-0.470716	0.514753	0.238638	0.211538	0.262806	0.116173	2.2622	8.95048	5.11753	169	C	T	0.0588235	0.941176	151	18	1	1
log2_BbC3	rs829417	RAP1GAP	BMI	0.0250793	1.60068	1	0	9.32873e-06	5.03018	0.143986	-0.461402	0.493056	0.494248	0.212461	-0.135984	0.0600897	-2.26302	12.5313	5.12127	152	T	C	0.300654	0.699346	77	60	16	18
log2_BbC3	rs11721999	IRF2	BMI	0.0252452	1.59782	1	0	0.000100153	3.99934	0.106226	-0.472963	0.514281	0.375069	0.213364	-0.165002	0.0730648	-2.2583	9.74581	5.09993	167	G	C	0.169643	0.830357	117	45	6	3
log2_BbC3	rs6427748	PTPRC	BMI	0.0252567	1.59762	1	0	0.000166856	3.77766	0.0989299	-0.472773	0.513396	0.337524	0.211305	-0.184933	0.0819105	-2.25775	9.1676	5.09742	170	T	C	0.146199	0.853801	123	46	2	0
log2_BbC3	rs12569123	RASSF5	BMI	0.0252907	1.59704	1	0	0.000127957	3.89294	0.10237	-0.470692	0.513302	0.25694	0.211525	0.147463	0.0653262	2.25734	9.46576	5.09557	169	T	C	0.232353	0.767647	102	57	11	1
log2_BbC3	rs11033024	CD44	BMI	0.0252962	1.59694	1	0	0.000191469	3.7179	0.0980011	-0.475148	0.514351	0.342381	0.212914	-0.176284	0.0780969	-2.25725	9.01785	5.09518	169	C	T	0.126471	0.873529	133	31	6	1
log2_BbC3	rs8065364	CARD14	BMI	0.02536	1.59585	1	0	0.000159439	3.79741	0.0999884	-0.472809	0.514638	0.366026	0.214087	-0.143203	0.0634696	-2.25625	9.22103	5.09067	169	C	T	0.311765	0.688235	77	80	13	1
log2_BbC3	rs11830037	RAPGEF3	BMI	0.0256464	1.59097	1	0	0.00177798	2.75007	0.0847549	-0.476143	0.519839	0.226054	0.229097	-0.223076	0.0989213	-2.25509	6.62115	5.08543	146	A	C	0.12585	0.87415	110	37		24
log2_BbC3	rs3808530	TNFRSF10A	BMI	0.0257539	1.58916	1	0	0.000169702	3.77031	0.0987473	-0.472773	0.513448	0.350605	0.212168	-0.13761	0.0611595	-2.25001	9.14882	5.06256	170	G	A	0.248538	0.751462	100	57	14	0
log2_BbC3	rs163425	ITK	BMI	0.0259581	1.58573	1	0	0.000264206	3.57806	0.0978593	-0.486556	0.516154	0.244628	0.213755	0.219996	0.0978734	2.24776	8.67796	5.05242	163	G	A	0.109756	0.890244	128	36		7
log2_BbC3	rs2119976	CXCL13	BMI	0.0259888	1.58521	1	0	0.000171044	3.76689	0.0986623	-0.472773	0.513473	0.277293	0.209575	0.264339	0.117672	2.2464	9.14009	5.04633	170	A	C	0.0643275	0.935673	149	22		0
log2_BbC3	rs1131535	TNFSF10	BMI	0.0262119	1.5815	1	0	0.000427916	3.36864	0.0913182	-0.487494	0.510612	0.113998	0.218856	0.124428	0.0554584	2.24362	8.14011	5.03385	165	A	G	0.457831	0.542169	50	80	36	5
log2_BbC3	rs1041532	PPP3CB	BMI	0.0262769	1.58043	1	0	0.000172686	3.76274	0.0985592	-0.472773	0.513502	0.324873	0.210715	0.263594	0.11757	2.24202	9.12949	5.02664	170	T	C	0.0584795	0.94152	152	18	1	0
log2_BbC3	rs17021463	PGDS	BMI	0.0263962	1.57846	1	0	0.000218529	3.66049	0.0965634	-0.478863	0.509962	0.346733	0.212819	-0.128177	0.0572131	-2.24033	8.87141	5.0191	169	T	G	0.385294	0.614706	64	81	25	1
log2_BbC3	rs496888	TNFRSF1B	BMI	0.0266185	1.57482	1	0	0.000125708	3.90064	0.103746	-0.468556	0.509589	0.364733	0.210813	-0.146109	0.065308	-2.23723	9.49189	5.00522	167	G	A	0.285714	0.714286	82	76	10	3
log2_BbC3	rs11666589	TNFSF7	BMI	0.0267606	1.5725	1	0	0.000110109	3.95818	0.103994	-0.477513	0.510088	0.288205	0.208508	-0.1897	0.0848821	-2.23486	9.63326	4.99462	169	C	T	0.144118	0.855882	122	47	1	1
log2_BbC3	rs8177734	IL15RA	BMI	0.0267793	1.5722	1	0	0.000175543	3.75562	0.098382	-0.472773	0.513553	0.297878	0.209835	-0.211966	0.0948621	-2.23447	9.11128	4.99284	170	A	G	0.0906433	0.909357	142	27	2	0
log2_BbC3	rs10940277	ITGA1	BMI	0.0268818	1.57054	1	0	0.000176126	3.75418	0.0983463	-0.472773	0.513563	0.356557	0.21269	-0.123598	0.0553523	-2.23294	9.10761	4.98602	170	G	A	0.347953	0.652047	77	69	25	0
log2_BbC3	rs17289402	DDX58	BMI	0.026908	1.57012	1	0	0.000370876	3.43077	0.0923788	-0.47015	0.515759	0.219863	0.214767	0.192539	0.0862229	2.23304	8.29517	4.98646	166	A	G	0.131737	0.868263	125	40	2	4
log2_BbC3	rs1576340	CFH	BMI	0.0272656	1.56438	1	0	0.0001783	3.74885	0.0982137	-0.472773	0.5136	0.31568	0.21038	-0.167323	0.0751246	-2.22727	9.094	4.96074	170	A	C	0.175439	0.824561	115	52	4	0
log2_BbC3	rs12938	SELL	BMI	0.0274955	1.56074	1	0	0.000179601	3.74569	0.0981353	-0.472773	0.513623	0.173154	0.21468	0.144951	0.0651783	2.22391	9.08595	4.94578	170	C	T	0.269006	0.730994	89	72	10	0
log2_BbC3	rs6094373	SRC	BMI	0.0276074	1.55897	1	0	0.000173866	3.75979	0.102566	-0.466452	0.514927	0.384853	0.217869	-0.150812	0.0678374	-2.22314	9.14301	4.94237	163	C	T	0.289634	0.710366	78	77	9	7
log2_BbC3	rs3776415	DAP	BMI	0.0276188	1.5588	1	0	0.000231887	3.63472	0.0964697	-0.471339	0.513662	0.322153	0.2123	-0.142845	0.0642762	-2.22236	8.8085	4.93887	168	C	A	0.236686	0.763314	100	58	11	2
log2_BbC3	rs16840522	CFH	BMI	0.0277347	1.55698	1	0	0.000180951	3.74244	0.0980543	-0.472773	0.513646	0.369683	0.213845	-0.166619	0.0750389	-2.22044	9.07764	4.93035	170	C	T	0.178363	0.821637	114	53	4	0
log2_BbC3	rs11982719	ADCY1	BMI	0.0278294	1.5555	1	0	0.00101521	2.99344	0.0861603	-0.477801	0.514191	0.259066	0.221889	-0.177145	0.0797638	-2.22086	7.21271	4.93223	156	C	G	0.156051	0.843949	112	41	4	14
log2_BbC3	rs7544288	CD55	BMI	0.0281251	1.55091	1	0	0.000269526	3.5694	0.10062	-0.463428	0.519034	0.116594	0.233339	0.131263	0.0592251	2.21634	8.67047	4.91215	158	A	G	0.430818	0.569182	52	77	30	12
log2_BbC3	rs17461269	IL15	BMI	0.0281691	1.55023	1	0	0.000126159	3.89908	0.110734	-0.453842	0.499659	0.397919	0.213914	-0.132501	0.0597932	-2.21598	9.52602	4.91057	156	A	T	0.321656	0.678344	73	67	17	14
log2_BbC3	rs12481262	PLCB1	BMI	0.0282543	1.54892	1	0	0.000183878	3.73547	0.097881	-0.472773	0.513695	0.362025	0.213235	-0.121063	0.0547059	-2.21299	9.05985	4.89731	170	C	T	0.473684	0.526316	49	82	40	0
log2_BbC3	rs3781076	CAMK1D	BMI	0.0284043	1.54662	1	0	0.000179115	3.74687	0.0992932	-0.470802	0.516009	0.241406	0.211957	0.178517	0.0807372	2.21109	9.09474	4.88893	168	G	A	0.112426	0.887574	137	26	6	2
log2_BbC3	rs12489386	MST1R	BMI	0.0284235	1.54632	1	0	0.000364961	3.43775	0.100164	-0.473433	0.514692	0.291376	0.222338	-0.241801	0.109275	-2.21278	8.34854	4.8964	153	T	G	0.0779221	0.922078	131	22	1	17
log2_BbC3	rs11687010	ITGA6	BMI	0.0285303	1.54469	1	0	0.000101889	3.99187	0.104831	-0.466755	0.507755	0.15308	0.219999	0.130009	0.0588489	2.20919	9.7199	4.88054	169	A	G	0.426471	0.573529	52	91	27	1
log2_BbC3	rs2963155	NR3C1	BMI	0.0285457	1.54446	1	0	0.000215057	3.66745	0.0978577	-0.472604	0.517475	0.397569	0.218986	-0.149008	0.0674484	-2.20921	8.89475	4.88062	167	G	A	0.235119	0.764881	98	61	9	3
log2_BbC3	rs9299657	TCF8	BMI	0.0285511	1.54438	1	0	0.000157922	3.80156	0.100667	-0.469875	0.51188	0.326274	0.209949	-0.129268	0.0585183	-2.20902	9.23465	4.87976	168	A	G	0.286982	0.713018	90	61	18	2
log2_BbC3	rs2327162	PLCB4	BMI	0.0286879	1.5423	1	0	0.000213509	3.67058	0.0968163	-0.475148	0.514689	0.272112	0.210497	-0.14762	0.0668879	-2.20697	8.89714	4.87074	169	A	G	0.191176	0.808824	115	45	10	1
log2_BbC3	rs155095	ITGA4	BMI	0.0286962	1.54218	1	0	0.00018636	3.72965	0.0977361	-0.472773	0.513736	0.172711	0.214847	0.148264	0.067187	2.20674	9.04499	4.86971	170	T	C	0.204678	0.795322	110	52	9	0
log2_BbC3	rs2230229	TNFRSF10A	BMI	0.0287005	1.54211	1	0	0.000186385	3.72959	0.0977347	-0.472773	0.513737	0.311502	0.210297	-0.167786	0.0760353	-2.20668	9.04484	4.86945	170	G	A	0.152047	0.847953	124	42	5	0
log2_BbC3	rs4807101	VAV1	BMI	0.0287457	1.54143	1	0	0.000270921	3.56716	0.101805	-0.465225	0.515256	0.388893	0.220888	-0.131456	0.0595416	-2.20781	8.67084	4.87443	156	T	C	0.429936	0.570064	50	79	28	14
log2_BbC3	rs1332290	C9ORF26	BMI	0.0287864	1.54081	1	0	0.000125059	3.90289	0.102618	-0.469092	0.511833	0.169992	0.218561	0.131418	0.0595839	2.20559	9.49129	4.86465	169	A	C	0.320588	0.679412	79	73	18	1
log2_BbC3	rs897529	SOCS5	BMI	0.0288931	1.53921	1	0	0.000189409	3.7226	0.098683	-0.472636	0.514336	0.15942	0.216885	0.123979	0.0562464	2.20422	9.03272	4.85858	168	G	A	0.473373	0.526627	47	84	38	2
log2_BbC3	rs1153138	PDE1B	BMI	0.0289554	1.53827	1	0	0.000187814	3.72627	0.0976522	-0.472773	0.51376	0.343983	0.211947	-0.167146	0.0758681	-2.20312	9.03638	4.85373	170	C	T	0.169591	0.830409	117	50	4	0
log2_BbC3	rs12459256	FPRL2	BMI	0.0289563	1.53826	1	0	0.000534942	3.27169	0.0882904	-0.473391	0.515965	0.340485	0.220996	-0.120897	0.0548642	-2.20358	7.8925	4.85575	166	G	A	0.41018	0.58982	62	73	32	4
log2_BbC3	rs17446965	PLCB1	BMI	0.0290289	1.53717	1	0	9.21188e-05	4.03565	0.107758	-0.478411	0.515302	0.411131	0.216785	-0.240328	0.109113	-2.20257	9.8429	4.8513	166	G	A	0.0718563	0.928144	144	22	1	4
log2_BbC3	rs12515650	ADCY2	BMI	0.0292622	1.53369	1	0	0.000879971	3.05553	0.0912841	-0.473693	0.494636	0.0569126	0.227607	0.126505	0.0574639	2.20146	7.38336	4.84644	150	G	A	0.384106	0.615894	59	68	24	20
log2_BbC3	rs1065457	CD1E	BMI	0.0293101	1.53298	1	0	0.000189798	3.72171	0.0975386	-0.472773	0.513793	0.371804	0.214182	-0.127218	0.0578735	-2.1982	9.02473	4.8321	170	G	A	0.342105	0.657895	75	75	21	0
log2_BbC3	rs3789934	BLNK	BMI	0.0293483	1.53242	1	0	0.000190011	3.72122	0.0975265	-0.472773	0.513796	0.323225	0.210802	-0.208479	0.0948632	-2.19768	9.02349	4.82979	170	C	T	0.0935673	0.906433	141	28	2	0
log2_BbC3	rs9638987	ADCY1	BMI	0.0293965	1.53171	1	0	0.00019028	3.72061	0.0975112	-0.472773	0.5138	0.158105	0.216469	0.152814	0.0695553	2.19702	9.02192	4.82688	170	A	G	0.207602	0.792398	107	57	7	0
log2_BbC3	rs13410628	EIF2AK2	BMI	0.0298478	1.52509	1	0	2.08824e-05	4.68022	0.135522	-0.486321	0.502383	0.511851	0.224031	-0.237718	0.108385	-2.19328	11.6008	4.81049	151	A	C	0.0855263	0.914474	126	26		19
log2_BbC3	rs10833823	GAS2	BMI	0.0298728	1.52472	1	0	0.000192937	3.71459	0.0973613	-0.472773	0.513843	0.356629	0.212928	-0.136598	0.062359	-2.19051	9.00656	4.79835	170	C	T	0.309942	0.690058	79	78	14	0
log2_BbC3	rs3928916	CEACAM5	BMI	0.0299918	1.523	1	0	0.000221857	3.65393	0.0963988	-0.475148	0.514808	0.412045	0.220576	-0.124464	0.0568585	-2.18902	8.85468	4.79179	169	C	T	0.464706	0.535294	48	86	36	1
log2_BbC3	rs12481623	NFATC2	BMI	0.0301021	1.5214	1	0	0.00024147	3.61714	0.0971451	-0.482477	0.50659	0.225304	0.20969	0.129574	0.0592238	2.18788	8.76922	4.78681	166	C	A	0.317365	0.682635	79	70	18	4
log2_BbC3	rs2970851	PPARGC1A	BMI	0.0301509	1.5207	1	0	0.000194484	3.71112	0.097275	-0.472773	0.513868	0.375914	0.21465	-0.140246	0.0641341	-2.18676	8.99771	4.78191	170	G	A	0.245614	0.754386	98	62	11	0
log2_BbC3	rs1433048	IL12B	BMI	0.0301733	1.52038	1	0	0.000171595	3.76549	0.100338	-0.472222	0.516613	0.373855	0.215633	-0.163492	0.0747633	-2.1868	9.14535	4.7821	167	G	A	0.172619	0.827381	115	48	5	3
log2_BbC3	rs7485334	PDE3A	BMI	0.0303023	1.51852	1	0	0.000195325	3.70924	0.0972283	-0.472773	0.513881	0.354834	0.212819	-0.134052	0.0613585	-2.18473	8.99293	4.77303	170	C	A	0.307018	0.692982	81	75	15	0
log2_BbC3	rs7719529	ITGA1	BMI	0.0303141	1.51836	1	0	0.000433331	3.36318	0.0987264	-0.488858	0.508361	0.165099	0.222926	0.132691	0.0606771	2.18684	8.1608	4.78226	152	T	G	0.326797	0.673203	71	64	18	18
log2_BbC3	rs3793663	PPP3CB	BMI	0.0304273	1.51674	1	0	0.00019602	3.7077	0.0971899	-0.472773	0.513892	0.320558	0.210734	0.256565	0.117526	2.18306	8.989	4.76573	170	C	T	0.0584795	0.94152	152	18	1	0
log2_BbC3	rs3108779	ITGA6	BMI	0.0304341	1.51664	1	0	0.000121349	3.91597	0.106591	-0.46989	0.511243	0.163824	0.221022	0.130532	0.0597731	2.18378	9.54463	4.76892	163	T	G	0.469512	0.530488	42	90	32	7
log2_BbC3	rs12765929	BMPR1A	BMI	0.0305441	1.51507	1	0	0.000196668	3.70627	0.0971542	-0.472773	0.513902	0.298247	0.209996	-0.126019	0.0577672	-2.1815	8.98534	4.75895	170	T	G	0.277778	0.722222	95	57	19	0
log2_BbC3	rs4074080	PRKCE	BMI	0.0310282	1.50824	1	0	0.000199349	3.70039	0.0970078	-0.472773	0.513944	0.392184	0.216456	-0.120308	0.0553115	-2.17511	8.97035	4.73109	170	G	A	0.380117	0.619883	69	74	28	0
log2_BbC3	rs1736936	HLA-G	BMI	0.0310748	1.50759	1	0	0.000414148	3.38284	0.0962112	-0.47096	0.521842	0.31834	0.220698	-0.132069	0.0606916	-2.17606	8.1969	4.73525	157	T	C	0.417722	0.582278	53	78	27	13
log2_BbC3	rs7224013	CCL7	BMI	0.0312094	1.50571	1	0	0.00017744	3.75095	0.100552	-0.470678	0.517855	0.341217	0.215102	-0.240331	0.110589	-2.17319	9.11112	4.72276	166	A	G	0.0808383	0.919162	140	27		4
log2_BbC3	rs621277	DDX58	BMI	0.0312291	1.50544	1	0	0.00020046	3.69797	0.0969477	-0.472773	0.513961	0.215701	0.211604	0.117246	0.0539688	2.17248	8.96419	4.71967	170	G	A	0.400585	0.599415	66	73	32	0
log2_BbC3	rs4950926	ADORA1	BMI	0.0312958	1.50451	1	0	0.000295425	3.52955	0.0938136	-0.467484	0.515741	0.292803	0.212065	-0.129909	0.0598153	-2.17183	8.54087	4.71687	168	A	G	0.37574	0.62426	65	81	23	2
log2_BbC3	rs3794766	NOS2A	BMI	0.0313356	1.50396	1	0	0.000201048	3.6967	0.096916	-0.472773	0.51397	0.236306	0.210574	0.155361	0.0715591	2.17109	8.96095	4.71364	170	T	C	0.216374	0.783626	102	64	5	0
log2_BbC3	rs8126070	PLCB1	BMI	0.0313572	1.50366	1	0	0.00023053	3.63727	0.0959813	-0.475148	0.514927	0.330266	0.212528	-0.167842	0.0773138	-2.17092	8.81226	4.71291	169	G	A	0.158824	0.841176	120	46	4	1
log2_BbC3	rs2007688	ALCAM	BMI	0.0314119	1.50291	1	0	0.000201469	3.69579	0.0968934	-0.472773	0.513976	0.372028	0.214392	-0.157263	0.0724679	-2.1701	8.95863	4.70934	170	T	A	0.195906	0.804094	109	57	5	0
log2_BbC3	rs1372547	KCNH8	BMI	0.0315368	1.50118	1	0	0.000202628	3.6933	0.0979456	-0.471698	0.516611	0.36605	0.21514	-0.142617	0.0657611	-2.16871	8.9579	4.70329	168	C	T	0.233728	0.766272	100	59	10	2
log2_BbC3	rs17034943	HSP90B1	BMI	0.0315633	1.50082	1	0	0.00032683	3.48568	0.0932413	-0.465856	0.515065	0.146732	0.217143	0.210198	0.0969336	2.16848	8.432	4.70229	167	A	G	0.110119	0.889881	131	37		3
log2_BbC3	rs17687664	CD59	BMI	0.0315993	1.50032	1	0	0.00023206	3.6344	0.0959092	-0.475148	0.514947	0.361462	0.214959	-0.172554	0.0795992	-2.16779	8.80494	4.6993	169	C	G	0.170588	0.829412	114	54	2	1
log2_BbC3	rs1423414	C6	BMI	0.0316725	1.49932	1	0	0.000197007	3.70552	0.0976912	-0.473929	0.515092	0.23488	0.21126	0.141611	0.0653534	2.16684	8.98624	4.6952	169	T	C	0.3	0.7	79	80	11	1
log2_BbC3	rs770525	MEF2C	BMI	0.0317131	1.49876	1	0	0.00020313	3.69223	0.0968046	-0.472773	0.514002	0.326232	0.211066	-0.152396	0.0703515	-2.16621	8.94954	4.69246	170	A	T	0.181287	0.818713	116	48	7	0
log2_BbC3	rs7599352	MARCO	BMI	0.0318324	1.49713	1	0	0.000203786	3.69082	0.0967697	-0.472773	0.514012	0.389999	0.216298	-0.123526	0.0570645	-2.16468	8.94597	4.68582	170	C	T	0.432749	0.567251	54	86	31	0
log2_BbC3	rs4353064	PDE4B	BMI	0.0319397	1.49567	1	0	0.000177533	3.75072	0.0993901	-0.474908	0.515726	0.369062	0.214446	-0.152588	0.0705276	-2.16352	9.10459	4.68083	168	C	A	0.224852	0.775148	99	64	6	2
log2_BbC3	rs3136594	TNFSF10	BMI	0.0319536	1.49548	1	0	0.000234296	3.63024	0.0958047	-0.475148	0.514977	0.305159	0.211305	-0.144422	0.0667621	-2.16323	8.79433	4.67958	169	T	C	0.220588	0.779412	104	57	9	1
log2_BbC3	rs1531545	ITGA1	BMI	0.0319557	1.49545	1	0	0.00020953	3.67875	0.097021	-0.475607	0.514267	0.11491	0.222181	0.11548	0.0533839	2.16321	8.91797	4.67946	169	C	T	0.479412	0.520588	51	75	44	1
log2_BbC3	rs7930724	CD44	BMI	0.0319915	1.49497	1	0	0.000205324	3.68756	0.0972416	-0.471644	0.51523	0.364887	0.214108	-0.131736	0.0609112	-2.16275	8.94043	4.67748	169	A	G	0.285294	0.714706	89	65	16	1
log2_BbC3	rs12898022	TRAF3	BMI	0.0320232	1.49454	1	0	0.000525321	3.27958	0.100229	-0.458447	0.523537	0.416412	0.240297	-0.151674	0.0700473	-2.1653	7.9647	4.68854	146	T	C	0.339041	0.660959	59	75	12	25
log2_BbC3	rs17181314	TBXAS1	BMI	0.0320708	1.49389	1	0	0.000205098	3.68804	0.0967003	-0.472773	0.514031	0.319678	0.210771	-0.226576	0.104817	-2.16163	8.93886	4.67263	170	C	A	0.0847953	0.915205	142	29		0
log2_BbC3	rs6118234	PLCB1	BMI	0.032245	1.49154	1	0	0.00120045	2.92066	0.0796723	-0.48969	0.512453	0.208459	0.21695	-0.202837	0.0939071	-2.15997	7.01213	4.66548	165	A	C	0.0993976	0.900602	135	29	2	5
log2_BbC3	rs288989	ROCK1	BMI	0.0322852	1.491	1	0	0.000133327	3.87508	0.101926	-0.478149	0.509697	0.394028	0.213507	-0.124029	0.0574471	-2.15901	9.41997	4.66133	169	A	T	0.485294	0.514706	42	91	37	1
log2_BbC3	rs6831315	IRF2	BMI	0.0323298	1.4904	1	0	0.000206521	3.68504	0.0966255	-0.472773	0.514053	0.279833	0.209818	0.200574	0.0929298	2.15834	8.93121	4.65842	170	A	C	0.108187	0.891813	135	35	1	0
log2_BbC3	rs12134420	BCL10	BMI	0.0323636	1.48994	1	0	0.000339179	3.46957	0.0922953	-0.473942	0.51435	0.310442	0.213647	-0.157584	0.0730188	-2.15813	8.38859	4.65752	168	T	C	0.195266	0.804734	109	54	6	2
log2_BbC3	rs17708203	PIAS2	BMI	0.0323823	1.48969	1	0	0.000367177	3.43512	0.0970248	-0.482634	0.521853	0.229877	0.224951	0.155469	0.0720072	2.15908	8.32739	4.66162	158	G	A	0.210692	0.789308	99	53	7	12
log2_BbC3	rs3789748	PPP3CA	BMI	0.0325837	1.487	1	0	5.55976e-05	4.25494	0.1217	-0.471642	0.506044	0.348943	0.216423	0.155006	0.0718601	2.15705	10.4615	4.65288	154	T	G	0.216129	0.783871	94	55	6	16
log2_BbC3	rs2047812	PTPRJ	BMI	0.0326131	1.48661	1	0	0.000252679	3.59743	0.0966423	-0.470402	0.507448	0.149489	0.218162	0.168974	0.0784027	2.15521	8.71897	4.64492	166	T	C	0.164671	0.835329	115	49	3	4
log2_BbC3	rs13041524	PLCB4	BMI	0.0326431	1.48621	1	0	0.000647131	3.18901	0.0920972	-0.469281	0.522876	0.283791	0.224948	0.231149	0.107203	2.15617	7.7094	4.64909	155	A	G	0.0865385	0.913462	130	25	1	15
log2_BbC3	rs10951000	CARD11	BMI	0.0326825	1.48569	1	0	0.000209129	3.67959	0.0970418	-0.471644	0.515287	0.405205	0.218412	-0.121477	0.0563961	-2.154	8.92009	4.63972	169	G	A	0.441176	0.558824	53	84	33	1
log2_BbC3	rs3799488	IFNGR1	BMI	0.0327954	1.48419	1	0	0.000209073	3.6797	0.0964926	-0.472773	0.51409	0.18872	0.213712	0.18384	0.0854085	2.15248	8.91761	4.63316	170	C	T	0.116959	0.883041	134	34	3	0
log2_BbC3	rs17111695	TNIP1	BMI	0.0328381	1.48362	1	0	0.000209307	3.67922	0.0964805	-0.472773	0.514094	0.194418	0.213228	0.153438	0.0713021	2.15195	8.91638	4.63087	170	C	T	0.169591	0.830409	120	44	7	0
log2_BbC3	rs11158819	GZMB	BMI	0.0329564	1.48206	1	0	0.000418831	3.37796	0.0997733	-0.461641	0.523244	0.378929	0.227733	-0.256315	0.119062	-2.15278	8.20152	4.63448	151	C	T	0.0756579	0.924342	129	23		19
log2_BbC3	rs624016	PRKCQ	BMI	0.0329915	1.4816	1	0	0.000210146	3.67748	0.0964372	-0.472773	0.514106	0.378253	0.215151	-0.126988	0.059063	-2.15003	8.91195	4.62265	170	A	T	0.333333	0.666667	76	76	19	0
log2_BbC3	rs10868641	DAPK1	BMI	0.0330353	1.48102	1	0	0.000245333	3.61024	0.0953032	-0.474465	0.515542	0.347705	0.214593	-0.159464	0.074183	-2.1496	8.74344	4.62076	169	T	A	0.173529	0.826471	116	49	5	1
log2_BbC3	rs10788528	BMPR1A	BMI	0.0330471	1.48087	1	0	0.000214347	3.66888	0.0967737	-0.46874	0.513084	0.249956	0.209811	0.197645	0.0919512	2.14945	8.8928	4.62014	169	A	G	0.1	0.9	138	30	2	1
log2_BbC3	rs12142755	FCGR2A	BMI	0.0330832	1.48039	1	0	0.000653316	3.18488	0.0981328	-0.456219	0.533568	0.473493	0.246117	-0.1393	0.0647287	-2.15206	7.72556	4.63137	145	G	A	0.294521	0.705479	78	50	18	25
log2_BbC3	rs2069966	SERPINA5	BMI	0.0331041	1.48012	1	0	0.000210762	3.67621	0.0964055	-0.472773	0.514115	0.248961	0.210215	0.163388	0.0760427	2.14863	8.90871	4.61663	170	C	T	0.166667	0.833333	118	49	4	0
log2_BbC3	rs10421380	FPRL2	BMI	0.033276	1.47787	1	0	0.000397538	3.40062	0.0905468	-0.473996	0.512149	0.282151	0.211485	-0.159417	0.0742604	-2.14672	8.21385	4.60842	168	A	G	0.192308	0.807692	108	57	4	2
log2_BbC3	rs6717924	BMPR2	BMI	0.0334662	1.47539	1	0	0.000289516	3.53833	0.100404	-0.475365	0.522358	0.348478	0.223087	-0.209459	0.0976194	-2.14567	8.59394	4.60392	157	A	G	0.110759	0.889241	124	33	1	13
log2_BbC3	rs419137	CFH	BMI	0.0335906	1.47378	1	0	0.000236864	3.6255	0.095686	-0.47439	0.51547	0.183612	0.214749	0.205656	0.0959777	2.14275	8.78228	4.59136	169	C	A	0.1	0.9	137	32	1	1
log2_BbC3	rs7425956	INPP5D	BMI	0.033751	1.47171	1	0	0.000225786	3.6463	0.0962077	-0.473666	0.515597	0.156286	0.217679	0.11797	0.0551059	2.14078	8.83526	4.58296	169	C	T	0.441176	0.558824	55	80	35	1
log2_BbC3	rs300919	GAB1	BMI	0.0338819	1.47003	1	0	0.000226537	3.64486	0.0961716	-0.473666	0.515607	0.0916002	0.227257	0.123372	0.0576723	2.13919	8.83159	4.57614	169	T	C	0.447059	0.552941	51	86	33	1
log2_BbC3	rs2301628	ITGA3	BMI	0.0339377	1.46932	1	0	0.000116219	3.93472	0.108352	-0.462114	0.517103	0.434053	0.221032	-0.127012	0.0593675	-2.13942	9.59999	4.5771	161	T	C	0.33642	0.66358	74	67	21	9
log2_BbC3	rs1654496	NALP2	BMI	0.0340955	1.4673	1	0	0.000216165	3.66521	0.0961316	-0.472773	0.514193	0.214252	0.211852	0.122777	0.0574666	2.13649	8.8807	4.56461	170	A	C	0.330409	0.669591	79	71	21	0
log2_BbC3	rs3212232	TTRAP	BMI	0.0341473	1.46664	1	0	2.41016e-05	4.61795	0.124461	-0.45488	0.495665	0.367369	0.210255	0.138376	0.0647634	2.13664	11.3723	4.56524	163	C	T	0.240854	0.759146	95	59	10	7
log2_BbC3	rs3773662	TGFBR2	BMI	0.034343	1.46416	1	0	0.00021751	3.66252	0.0960644	-0.472773	0.514212	0.290015	0.209978	-0.277164	0.12991	-2.13351	8.87384	4.55187	170	C	T	0.0438596	0.95614	157	13	1	0
log2_BbC3	rs182832	LYN	BMI	0.0343867	1.46361	1	0	0.000217747	3.66205	0.0960526	-0.472773	0.514216	0.375459	0.214991	-0.152635	0.0715591	-2.13299	8.87264	4.54963	170	T	G	0.219298	0.780702	101	65	5	0
log2_BbC3	rs10510418	PPARG	BMI	0.0344112	1.4633	1	0	0.00020174	3.69521	0.100302	-0.491189	0.509858	0.359611	0.217933	-0.136127	0.0638088	-2.13335	8.97446	4.55118	164	C	A	0.351515	0.648485	64	86	15	6
log2_BbC3	rs12477494	PDE1A	BMI	0.034599	1.46094	1	0	0.000218898	3.65976	0.0959956	-0.472773	0.514232	0.35282	0.212956	-0.111576	0.0523723	-2.13045	8.8668	4.5388	170	T	A	0.491228	0.508772	50	74	47	0
log2_BbC3	rs3918003	CSF3R	BMI	0.0346452	1.46036	1	0	0.000219149	3.65926	0.0959832	-0.472773	0.514235	0.239222	0.210596	-0.212061	0.0995639	-2.12989	8.86554	4.53645	170	A	G	0.0818713	0.918129	145	24	2	0
log2_BbC3	rs17142727	GLCCI1	BMI	0.0352828	1.45244	1	0	0.000215878	3.66579	0.0966962	-0.473534	0.515491	0.359005	0.213848	-0.163135	0.0768615	-2.12245	8.88492	4.50481	169	G	A	0.147059	0.852941	125	40	5	1
log2_BbC3	rs10084463	PRKCE	BMI	0.0353919	1.4511	1	0	0.000250518	3.60116	0.096177	-0.47691	0.517813	0.178195	0.218274	0.121572	0.0573079	2.12139	8.72573	4.50029	167	T	G	0.482143	0.517857	44	86	38	3
log2_BbC3	rs12217563	TCF8	BMI	0.0356974	1.44736	1	0	0.0010311	2.9867	0.0833708	-0.47838	0.512364	0.245173	0.217304	-0.129156	0.0609661	-2.11849	7.18534	4.48801	161	C	T	0.296296	0.703704	82	64	16	9
log2_BbC3	rs10918228	MGST3	BMI	0.0357294	1.44697	1	0	0.000183982	3.73522	0.105685	-0.453656	0.52025	0.486175	0.229405	-0.138103	0.0651861	-2.11859	9.0994	4.48844	157	A	G	0.33758	0.66242	66	76	15	14
log2_BbC3	rs4937339	ETS1	BMI	0.0357846	1.4463	1	0	0.000484886	3.31436	0.0883546	-0.48059	0.51257	0.253352	0.212066	-0.127107	0.0600493	-2.11671	7.99571	4.48044	168	A	C	0.275148	0.724852	92	61	16	2
log2_BbC3	rs2860365	ITGA1	BMI	0.0359252	1.4446	1	0	0.000486655	3.31278	0.0904063	-0.474477	0.52296	0.0671599	0.237603	0.115829	0.0547521	2.11551	8.00105	4.47538	164	G	A	0.463636	0.536364	54	69	42	6
log2_BbC3	rs12208304	HDAC2	BMI	0.0359837	1.44389	1	0	0.000245696	3.6096	0.0980962	-0.48088	0.517671	0.300761	0.216547	-0.175177	0.0828324	-2.11483	8.75564	4.47252	164	G	C	0.133333	0.866667	126	34	5	6
log2_BbC3	rs17740182	PIK3R5	BMI	0.0360927	1.44258	1	0	0.000187591	3.72679	0.100523	-0.470395	0.516624	0.278408	0.214084	0.135925	0.0643139	2.11347	9.05229	4.46674	165	G	C	0.259036	0.740964	92	62	12	5
log2_BbC3	rs745259	CAMK1D	BMI	0.03616	1.44177	1	0	0.000225177	3.64748	0.0962371	-0.472703	0.515709	0.239797	0.212325	0.199088	0.0942532	2.11226	8.83825	4.46166	169	G	C	0.0970588	0.902941	139	29	2	1
log2_BbC3	rs395407	LCP2	BMI	0.0364065	1.43882	1	0	0.000606255	3.21734	0.0895122	-0.461862	0.52099	0.142272	0.224993	0.192972	0.0914424	2.11031	7.76668	4.45341	161	C	G	0.12963	0.87037	121	40	1	9
log2_BbC3	rs4423076	ADORA1	BMI	0.0364386	1.43844	1	0	0.000461416	3.33591	0.0961289	-0.455221	0.520489	0.163739	0.22916	0.208672	0.0988659	2.11066	8.08279	4.45488	155	T	C	0.108974	0.891026	123	32	1	15
log2_BbC3	rs6463554	RAC1	BMI	0.0367867	1.43431	1	0	0.000229421	3.63937	0.103755	-0.480388	0.520638	0.246487	0.222358	0.181971	0.0863827	2.10657	8.85616	4.43764	156	C	G	0.165605	0.834395	106	50	1	14
log2_BbC3	rs1404908	EGFR	BMI	0.0370507	1.4312	1	0	0.000742594	3.12925	0.0965043	-0.456242	0.534462	0.388065	0.234829	-0.148548	0.0705684	-2.10502	7.58366	4.43111	145	A	G	0.287671	0.712329	73	62	11	25
log2_BbC3	rs3888658	PRKCA	BMI	0.037087	1.43078	1	0	0.000232295	3.63396	0.0953522	-0.472773	0.514415	0.267884	0.209995	0.181784	0.086497	2.10162	8.80112	4.41681	170	A	G	0.122807	0.877193	131	38	2	0
log2_BbC3	rs2948549	KSR1	BMI	0.0371637	1.42988	1	0	0.000247393	3.60661	0.0963153	-0.46684	0.515155	0.161089	0.218238	0.116005	0.0552123	2.10107	8.73962	4.4145	167	G	T	0.416667	0.583333	60	76	32	3
log2_BbC3	rs560807	CAT	BMI	0.0374293	1.42679	1	0	0.000297611	3.52635	0.0948264	-0.48363	0.508494	0.349644	0.216928	-0.118049	0.0562622	-2.0982	8.53797	4.40245	166	T	A	0.356287	0.643713	72	71	24	4
log2_BbC3	rs17759529	DPP4	BMI	0.0375555	1.42533	1	0	0.000234797	3.62931	0.0952361	-0.472773	0.514448	0.317635	0.210907	-0.136768	0.06524	-2.09638	8.78927	4.39482	170	G	C	0.233918	0.766082	101	60	10	0
log2_BbC3	rs10749542	BMPR1A	BMI	0.0375685	1.42518	1	0	0.000234867	3.62918	0.0952329	-0.472773	0.514449	0.199224	0.213146	0.125009	0.0596351	2.09624	8.78895	4.39421	170	A	T	0.248538	0.751462	102	53	16	0
log2_BbC3	rs3917744	SELP	BMI	0.037632	1.42444	1	0	0.00024359	3.61334	0.0953808	-0.472417	0.515934	0.306711	0.21133	-0.12273	0.0585648	-2.09563	8.75132	4.39168	169	T	C	0.3	0.7	87	64	19	1
log2_BbC3	rs1317577	RHOH	BMI	0.0376945	1.42372	1	0	0.000245102	3.61065	0.0953134	-0.472418	0.515954	0.272134	0.210599	0.171023	0.0816365	2.09494	8.74448	4.38877	169	T	G	0.141176	0.858824	125	42	3	1
log2_BbC3	rs2467921	IGHA1	BMI	0.0377222	1.4234	1	0	0.000264088	3.57825	0.0955954	-0.469028	0.515502	0.311843	0.21233	-0.143952	0.0687174	-2.09484	8.66738	4.38834	167	C	A	0.205357	0.794643	107	53	8	3
log2_BbC3	rs7217554	ITGA3	BMI	0.0377859	1.42267	1	0	0.000232106	3.63431	0.095907	-0.472798	0.515803	0.151117	0.220964	0.160683	0.0767379	2.09393	8.80472	4.38452	169	C	T	0.158824	0.841176	121	44	5	1
log2_BbC3	rs10041520	NR3C1	BMI	0.0379038	1.42132	1	0	0.000330351	3.48102	0.0920541	-0.47607	0.515247	0.120654	0.221815	0.113347	0.054165	2.09262	8.41514	4.37907	169	C	T	0.485294	0.514706	48	79	43	1
log2_BbC3	rs11047919	KRAS	BMI	0.0380998	1.41908	1	0	9.7156e-05	4.01253	0.106557	-0.472779	0.508378	0.495651	0.223894	-0.117504	0.0562041	-2.09067	9.77981	4.37089	167	A	C	0.467262	0.532738	48	83	37	3
log2_BbC3	rs7285550	A4GALT	BMI	0.0383381	1.41637	1	0	4.65216e-05	4.33234	0.115206	-0.481012	0.498514	0.448614	0.210997	-0.114777	0.0549656	-2.08816	10.6118	4.36041	166	A	C	0.464072	0.535928	48	83	36	4
log2_BbC3	rs12138660	ADORA1	BMI	0.0383524	1.41621	1	0	0.000239041	3.62153	0.095042	-0.472773	0.514503	0.282792	0.21002	-0.144903	0.0694116	-2.08759	8.76948	4.35805	170	T	C	0.222222	0.777778	102	62	7	0
log2_BbC3	rs696737	FYB	BMI	0.0384773	1.4148	1	0	1.90449e-05	4.72022	0.12778	-0.475953	0.491781	0.443508	0.206031	0.266901	0.127883	2.08707	11.6467	4.35586	162	G	A	0.0521472	0.947853	146	17		8
log2_BbC3	rs7662539	MGST2	BMI	0.0387541	1.41168	1	0	0.000241174	3.61767	0.0949457	-0.472773	0.51453	0.183621	0.214641	0.123878	0.0594647	2.08322	8.75966	4.33982	170	C	T	0.356725	0.643275	69	82	20	0
log2_BbC3	rs2240185	OAS2	BMI	0.038766	1.41155	1	0	0.000303066	3.51846	0.103042	-0.478838	0.516915	0.407608	0.228854	-0.139803	0.0670487	-2.0851	8.55848	4.34764	152	C	G	0.424837	0.575163	43	90	20	18
log2_BbC3	rs151472	TGIF	BMI	0.0389785	1.40918	1	0	0.000350397	3.45544	0.0914095	-0.469755	0.515698	0.341769	0.215472	-0.125462	0.0602924	-2.0809	8.35028	4.33015	169	A	G	0.291176	0.708824	87	67	16	1
log2_BbC3	rs1422674	TNIP1	BMI	0.0392056	1.40665	1	0	0.000584569	3.23316	0.0862863	-0.461061	0.507817	0.249192	0.208567	-0.192778	0.0927461	-2.07856	7.79087	4.32041	168	G	T	0.0857988	0.914201	143	23	3	2
log2_BbC3	rs7974729	CRADD	BMI	0.0394193	1.40429	1	0	0.0003091	3.5099	0.0927812	-0.46933	0.51489	0.165066	0.21601	0.12346	0.0594654	2.07617	8.4884	4.31049	169	G	T	0.364706	0.635294	67	82	21	1
log2_BbC3	rs3801344	PDE1C	BMI	0.0398865	1.39917	1	0	0.000358401	3.44563	0.0916886	-0.468601	0.516977	0.177412	0.217079	0.193886	0.0936057	2.07131	8.32788	4.29033	168	T	C	0.109467	0.890533	133	35	1	2
log2_BbC3	rs1428922	CD79A	BMI	0.0399549	1.39843	1	0	0.000247523	3.60639	0.0946641	-0.472773	0.51461	0.188711	0.214232	0.113214	0.0546826	2.07039	8.73096	4.28651	170	G	A	0.429825	0.570175	58	79	34	0
log2_BbC3	rs165862	SERPIND1	BMI	0.040076	1.39712	1	0	0.000267553	3.57259	0.0943576	-0.471803	0.516103	0.416493	0.221607	-0.117449	0.0567603	-2.06921	8.64765	4.28164	169	T	G	0.464706	0.535294	48	86	36	1
log2_BbC3	rs7073375	CAMK1D	BMI	0.0400768	1.39711	1	0	0.000259239	3.5863	0.094702	-0.470999	0.515669	0.294302	0.210646	-0.165891	0.0801714	-2.0692	8.68252	4.2816	169	T	C	0.152941	0.847059	121	46	3	1
log2_BbC3	rs17110948	PDGFRB	BMI	0.0403301	1.39437	1	0	0.000264596	3.57742	0.105343	-0.456075	0.510042	0.428801	0.225834	-0.237	0.114574	-2.06853	8.71327	4.27882	151	T	C	0.0789474	0.921053	128	24		19
log2_BbC3	rs11202230	BMPR1A	BMI	0.0405111	1.39243	1	0	0.000250451	3.60128	0.0945365	-0.472773	0.514647	0.239337	0.210804	0.179737	0.0870584	2.06456	8.71797	4.26239	170	C	T	0.108187	0.891813	137	31	3	0
log2_BbC3	rs6464431	TBXAS1	BMI	0.0406545	1.39089	1	0	0.000251204	3.59997	0.094504	-0.472773	0.514656	0.326991	0.211504	-0.166075	0.0804992	-2.06306	8.71465	4.25623	170	A	T	0.146199	0.853801	124	44	3	0
log2_BbC3	rs2853694	IL12B	BMI	0.0408016	1.38932	1	0	0.000251977	3.59864	0.0944707	-0.472773	0.514665	0.367071	0.214652	-0.112985	0.0548063	-2.06154	8.71126	4.24994	170	C	A	0.464912	0.535088	51	81	39	0
log2_BbC3	rs1065489	CFH	BMI	0.0409026	1.38825	1	0	8.14088e-05	4.08933	0.12339	-0.494186	0.497423	0.418419	0.226366	0.151281	0.0733235	2.0632	10.0642	4.25678	146	T	G	0.221088	0.778912	88	53	6	24
log2_BbC3	rs8062565	BCAR1	BMI	0.0410537	1.38665	1	0	0.000443423	3.35318	0.0893419	-0.461489	0.509467	0.114763	0.218013	0.119608	0.0580869	2.05913	8.09382	4.24	168	A	C	0.497041	0.502959	39	92	38	2
log2_BbC3	rs11202596	PTEN	BMI	0.0410957	1.3862	1	0	0.000253519	3.59599	0.0944045	-0.472773	0.514684	0.289997	0.210178	-0.189454	0.0920348	-2.0585	8.70452	4.23742	170	A	G	0.0906433	0.909357	143	25	3	0
log2_BbC3	rs4559587	AKR1C3	BMI	0.0411815	1.3853	1	0	0.000319646	3.49533	0.0945848	-0.48559	0.512136	0.168162	0.215385	0.223865	0.108772	2.05811	8.46172	4.23582	165	C	A	0.0722892	0.927711	143	22	1	5
log2_BbC3	rs10078081	ITGA1	BMI	0.0412118	1.38498	1	0	0.000254128	3.59495	0.0943785	-0.472773	0.514691	0.127107	0.222196	0.110653	0.0537853	2.0573	8.70187	4.2325	170	T	C	0.444444	0.555556	57	76	38	0
log2_BbC3	rs8073032	CRK	BMI	0.041223	1.38486	1	0	0.000305208	3.5154	0.0929197	-0.475014	0.515892	0.218118	0.2128	0.213743	0.103896	2.05728	8.50237	4.23242	169	C	T	0.0794118	0.920588	144	25	1	1
log2_BbC3	rs2720376	CASP3	BMI	0.0412659	1.38441	1	0	0.000254411	3.59446	0.0943664	-0.472773	0.514695	0.371365	0.215125	-0.118078	0.0574098	-2.05675	8.70064	4.23022	170	C	T	0.438596	0.561404	52	88	31	0
log2_BbC3	rs411174	ITK	BMI	0.0412906	1.38415	1	0	0.00031207	3.50575	0.0932113	-0.473927	0.517655	0.211475	0.214612	0.140655	0.0683892	2.05669	8.4804	4.22997	168	T	C	0.284024	0.715976	82	78	9	2
log2_BbC3	rs917881	EGFR	BMI	0.0415776	1.38114	1	0	0.000256043	3.59169	0.0942971	-0.472773	0.514715	0.265813	0.21014	-0.172102	0.0838069	-2.05356	8.69358	4.21711	170	A	G	0.140351	0.859649	125	44	2	0
log2_BbC3	rs10280353	CARD11	BMI	0.0416531	1.38035	1	0	0.000181896	3.74018	0.099125	-0.468303	0.514019	0.157748	0.222443	0.143405	0.0698522	2.05298	9.07764	4.21474	168	G	A	0.242604	0.757396	94	68	7	2
log2_BbC3	rs776733	LILRB4	BMI	0.0416727	1.38015	1	0	0.000393721	3.40481	0.0917128	-0.477819	0.518887	0.223778	0.216064	0.214748	0.104603	2.05298	8.22933	4.21474	166	A	G	0.0808383	0.919162	141	25	1	4
log2_BbC3	rs7582320	PRKCE	BMI	0.0417693	1.37914	1	0	0.000420116	3.37663	0.098474	-0.480929	0.502913	0.159889	0.225061	0.117528	0.0572354	2.05341	8.19228	4.21651	153	G	A	0.392857	0.607143	59	69	26	17
log2_BbC3	rs1074078	FRAP1	BMI	0.0418261	1.37855	1	0	0.000257341	3.58949	0.0942422	-0.472773	0.51473	0.350437	0.213196	-0.114832	0.0559875	-2.05103	8.688	4.20673	170	T	C	0.327485	0.672515	82	66	23	0
log2_BbC3	rs7558342	PRKCE	BMI	0.0418297	1.37852	1	0	0.000253827	3.59546	0.0949321	-0.472844	0.516081	0.399952	0.218982	-0.114826	0.055983	-2.05109	8.70582	4.20698	169	T	G	0.494118	0.505882	44	84	42	1
log2_BbC3	rs1330383	C9ORF26	BMI	0.0423818	1.37282	1	0	0.000269011	3.57023	0.0942983	-0.47491	0.515569	0.159306	0.217711	0.130502	0.063799	2.04552	8.64165	4.18416	169	A	C	0.267647	0.732353	91	67	12	1
log2_BbC3	rs13218316	FYN	BMI	0.0424131	1.3725	1	0	0.0016459	2.7836	0.0793753	-0.483284	0.518367	0.295768	0.231581	-0.160819	0.078589	-2.04633	6.68197	4.18749	158	T	C	0.158228	0.841772	113	40	5	13
log2_BbC3	rs9661909	RASSF5	BMI	0.0424922	1.37169	1	0	0.000270636	3.56761	0.0947757	-0.472463	0.517161	0.423007	0.222763	-0.108895	0.053262	-2.04451	8.63763	4.18002	168	T	C	0.494083	0.505917	49	73	47	2
log2_BbC3	rs16879141	ADCY2	BMI	0.0425083	1.37153	1	0	0.000184659	3.73363	0.103732	-0.491162	0.519001	0.3853	0.221941	-0.203358	0.0994335	-2.04516	9.08542	4.18269	160	C	T	0.108696	0.891304	126	35		10
log2_BbC3	rs9852009	PPP2R3A	BMI	0.0426511	1.37007	1	0	0.000261642	3.58229	0.0940624	-0.472773	0.514781	0.160352	0.217607	0.115461	0.0565229	2.04273	8.6697	4.17275	170	T	C	0.400585	0.599415	62	81	28	0
log2_BbC3	rs17564182	TACR1	BMI	0.042875	1.3678	1	0	0.000262806	3.58036	0.0940142	-0.472773	0.514795	0.212637	0.212399	0.136571	0.0669303	2.0405	8.6648	4.16365	170	G	C	0.204678	0.795322	110	52	9	0
log2_BbC3	rs2945391	KSR1	BMI	0.0429446	1.36709	1	0	0.000263168	3.57977	0.0939993	-0.472773	0.514799	0.341273	0.212535	-0.113657	0.0557193	-2.03981	8.66328	4.16083	170	T	C	0.432749	0.567251	56	82	33	0
log2_BbC3	rs12500955	PTPN13	BMI	0.0431651	1.36487	1	0	0.000432909	3.3636	0.0945241	-0.475629	0.529263	0.427898	0.232615	-0.157093	0.0770544	-2.03873	8.14255	4.15643	159	G	A	0.184375	0.815625	107	47	6	11
log2_BbC3	rs7570061	INPP5D	BMI	0.0435666	1.36085	1	0	0.000243587	3.61335	0.102419	-0.460799	0.507525	0.194062	0.217868	0.136217	0.0669374	2.03499	8.78618	4.1412	157	A	G	0.208861	0.791139	102	46	10	13
log2_BbC3	rs10853843	FPRL1	BMI	0.0436269	1.36025	1	0	0.000266707	3.57397	0.0938543	-0.472773	0.51484	0.20253	0.213221	0.140379	0.0690469	2.03309	8.64854	4.13345	170	C	A	0.21345	0.78655	105	59	7	0
log2_BbC3	rs7660964	PTPN13	BMI	0.0437282	1.35924	1	0	0.000267232	3.57311	0.093833	-0.472773	0.514846	0.222497	0.211781	0.200228	0.0985327	2.0321	8.64637	4.12942	170	T	G	0.0906433	0.909357	141	29	1	0
log2_BbC3	rs12172554	MAPK1	BMI	0.044027	1.35628	1	0	0.000352965	3.45227	0.107349	-0.455082	0.500546	0.395523	0.228616	-0.23242	0.11437	-2.03218	8.41807	4.12974	143	T	C	0.0694444	0.930556	125	18	1	27
log2_BbC3	rs858557	CD3Z	BMI	0.0442391	1.35419	1	0	0.000269874	3.56884	0.0937262	-0.472773	0.514877	0.206334	0.212942	0.121115	0.0597467	2.02713	8.63552	4.10927	170	A	G	0.403509	0.596491	57	90	24	0
log2_BbC3	rs7305462	PDE3A	BMI	0.04424	1.35418	1	0	0.000145993	3.83567	0.101523	-0.479493	0.512298	0.203035	0.215747	0.12359	0.0609624	2.02731	9.32203	4.10999	168	T	C	0.316568	0.683432	78	75	16	2
log2_BbC3	rs2223286	SELL	BMI	0.0446052	1.35061	1	0	0.000271762	3.56581	0.0936505	-0.472773	0.514898	0.167552	0.216887	0.124758	0.0616514	2.0236	8.62782	4.09497	170	C	T	0.309942	0.690058	80	76	15	0
log2_BbC3	rs2074292	MAP3K14	BMI	0.0448258	1.34847	1	0	0.000121352	3.91595	0.10659	-0.478112	0.513179	0.461142	0.222354	-0.108281	0.0535471	-2.02216	9.5446	4.08913	163	T	C	0.463415	0.536585	53	70	41	7
log2_BbC3	rs10762575	VCL	BMI	0.0449454	1.34731	1	0	0.000173908	3.75968	0.101363	-0.467142	0.501349	0.390112	0.21181	-0.111028	0.0549421	-2.02082	9.13653	4.08371	165	G	C	0.373494	0.626506	68	72	26	5
log2_BbC3	rs6836770	CFI	BMI	0.0450518	1.34629	1	0	0.000418504	3.3783	0.103772	-0.479448	0.506549	0.155192	0.227856	0.133231	0.0658896	2.02203	8.22095	4.08859	145	G	A	0.277397	0.722603	77	57	12	25
log2_BbC3	rs9986272	MEF2C	BMI	0.0450834	1.34598	1	0	0.000346164	3.46072	0.0931464	-0.483052	0.508322	0.274741	0.210097	-0.231929	0.11485	-2.01941	8.37117	4.07801	166	T	C	0.0598802	0.94012	148	18	1	4
log2_BbC3	rs17184232	PPP3CA	BMI	0.04527	1.34419	1	0	0.000364432	3.43838	0.0915048	-0.476767	0.517366	0.322531	0.214789	-0.171745	0.0851298	-2.01744	8.30951	4.07008	168	C	T	0.121302	0.878698	131	35	3	2
log2_BbC3	rs13245245	PDE1C	BMI	0.0452862	1.34403	1	0	0.000275268	3.56024	0.0935114	-0.472773	0.514938	0.1759	0.215956	0.134557	0.0667078	2.01711	8.61368	4.06872	170	C	A	0.283626	0.716374	83	79	9	0
log2_BbC3	rs1921310	TANK	BMI	0.0453695	1.34324	1	0	0.00113696	2.94426	0.0858799	-0.490651	0.513155	0.173691	0.221799	0.132275	0.0655498	2.01793	7.09309	4.07204	154	G	A	0.277419	0.722581	81	62	12	16
log2_BbC3	rs17518446	EGFR	BMI	0.0454626	1.34235	1	0	0.000313482	3.50379	0.0953623	-0.459925	0.505411	0.261344	0.209666	0.174668	0.0866408	2.016	8.4859	4.06427	164	A	G	0.136364	0.863636	121	43	1	6
log2_BbC3	rs2667985	LYN	BMI	0.045565	1.34137	1	0	0.000448693	3.34805	0.0892114	-0.46736	0.515483	0.258805	0.211118	0.180761	0.0897231	2.01465	8.08085	4.05883	168	G	C	0.112426	0.887574	133	34	2	2
log2_BbC3	rs3774921	PPARGC1A	BMI	0.0456459	1.3406	1	0	0.000421308	3.3754	0.0893898	-0.46872	0.515153	0.390761	0.221404	-0.117903	0.0585475	-2.0138	8.14767	4.05539	169	G	A	0.473529	0.526471	44	91	35	1
log2_BbC3	rs782689	PDE4B	BMI	0.0458422	1.33873	1	0	0.000477244	3.32126	0.088021	-0.466392	0.511807	0.291931	0.210831	-0.23115	0.114889	-2.01195	8.01087	4.04795	169	C	G	0.0676471	0.932353	147	23		1
log2_BbC3	rs12120719	FAF1	BMI	0.0459813	1.33742	1	0	0.000369266	3.43266	0.0913597	-0.476767	0.517407	0.328113	0.215214	-0.219658	0.109242	-2.01074	8.29501	4.04308	168	C	T	0.0710059	0.928994	146	22	1	2
log2_BbC3	rs7122859	ETS1	BMI	0.0463542	1.33391	1	0	0.000280742	3.55169	0.0932976	-0.472773	0.514999	0.245064	0.210763	0.193324	0.0963212	2.00708	8.59196	4.02837	170	T	C	0.0964912	0.903509	139	31	1	0
log2_BbC3	rs13298004	DAPK1	BMI	0.0464872	1.33267	1	0	0.000390744	3.40811	0.108994	-0.47252	0.511887	0.430039	0.238122	-0.207907	0.103474	-2.00927	8.3182	4.03718	139	T	C	0.114286	0.885714	108	32		31
log2_BbC3	rs171329	HLA-DMB	BMI	0.0465002	1.33255	1	0	0.000280262	3.55244	0.0954932	-0.472999	0.515245	0.179894	0.219596	0.114299	0.0569757	2.00609	8.60436	4.02441	166	C	T	0.431138	0.568862	54	82	31	4
log2_BbC3	rs2587076	BCL2L13	BMI	0.0465039	1.33251	1	0	0.000444984	3.35166	0.0903478	-0.477871	0.520314	0.348341	0.219861	-0.127245	0.0634303	-2.00606	8.09468	4.02427	166	C	G	0.305389	0.694611	79	74	14	4
log2_BbC3	rs6115	SERPINA5	BMI	0.0465757	1.33184	1	0	0.000256722	3.59054	0.0959073	-0.473151	0.515603	0.392665	0.21873	-0.107099	0.0534078	-2.0053	8.69866	4.02123	167	G	A	0.372024	0.627976	74	63	31	3
log2_BbC3	rs899729	IL17C	BMI	0.0466851	1.33082	1	0	0.000620491	3.20726	0.090891	-0.465196	0.515917	0.325443	0.221062	-0.113631	0.0566691	-2.00517	7.74831	4.02072	158	A	C	0.355346	0.644654	72	61	26	12
log2_BbC3	rs12036106	RAP1GAP	BMI	0.0467835	1.32991	1	0	0.000233348	3.632	0.0964009	-0.475152	0.515733	0.29192	0.212448	-0.168599	0.0841612	-2.00329	8.80155	4.01316	168	T	C	0.127219	0.872781	129	37	3	2
log2_BbC3	rs11188880	PIK3AP1	BMI	0.0469794	1.32809	1	0	0.000586937	3.23141	0.0921091	-0.450258	0.514259	0.290652	0.219646	-0.161013	0.0804037	-2.00256	7.81195	4.01026	157	T	G	0.151899	0.848101	114	40	4	13
log2_BbC3	rs6490808	TNFRSF19	BMI	0.0470491	1.32745	1	0	0.000254474	3.59436	0.0949043	-0.471272	0.515748	0.298829	0.211207	-0.18892	0.0944244	-2.00075	8.70301	4.00301	169	C	G	0.0941176	0.905882	140	28	2	1
log2_BbC3	rs4952774	PRKCE	BMI	0.0470629	1.32732	1	0	0.000299616	3.52344	0.0931218	-0.473666	0.516476	0.243141	0.211504	-0.213428	0.106681	-2.00063	8.52276	4.0025	169	T	G	0.0764706	0.923529	145	24	1	1
log2_BbC3	rs1560833	S100A9	BMI	0.0471638	1.32639	1	0	0.000297845	3.52601	0.0931866	-0.472346	0.516551	0.191683	0.215008	0.131932	0.0659759	1.9997	8.5293	3.9988	169	T	C	0.291176	0.708824	82	77	11	1
log2_BbC3	rs3111515	MAPK9	BMI	0.0472391	1.3257	1	0	0.000326899	3.48559	0.0921691	-0.475148	0.516011	0.139521	0.220606	0.112818	0.0564367	1.99901	8.42672	3.99604	169	G	C	0.485294	0.514706	45	85	40	1
log2_BbC3	rs1409837	FYN	BMI	0.0474706	1.32358	1	0	0.000286438	3.54297	0.0930795	-0.472773	0.51506	0.276906	0.210223	0.213611	0.106976	1.99681	8.56981	3.98724	170	C	T	0.0760234	0.923977	146	24	1	0
log2_BbC3	rs5741806	BPI	BMI	0.04755	1.32285	1	0	0.000351674	3.45386	0.0918972	-0.473927	0.51803	0.243766	0.213233	0.122073	0.0611507	1.99626	8.34874	3.98507	168	T	C	0.337278	0.662722	73	78	18	2
log2_BbC3	rs187645	PDE4D	BMI	0.0475736	1.32263	1	0	0.000243793	3.61298	0.0953718	-0.474725	0.515378	0.218865	0.213299	0.217251	0.108845	1.99596	8.7504	3.98385	169	A	G	0.0705882	0.929412	147	22	1	1
log2_BbC3	rs11795343	DDX58	BMI	0.0476584	1.32186	1	0	0.000365864	3.43668	0.0919929	-0.472886	0.507718	0.337831	0.213886	-0.104867	0.0525549	-1.99537	8.30766	3.9815	167	C	T	0.363095	0.636905	76	62	30	3
log2_BbC3	rs10842514	KRAS	BMI	0.0476722	1.32173	1	0	0.000213247	3.67112	0.0973869	-0.468815	0.513265	0.280307	0.21022	0.116571	0.0584273	1.99515	8.90129	3.98064	168	T	C	0.41716	0.58284	57	83	29	2
log2_BbC3	rs6099053	BPI	BMI	0.0476934	1.32154	1	0	0.000287571	3.54125	0.0930366	-0.472773	0.515073	0.316247	0.211191	0.189674	0.0950852	1.99478	8.56546	3.97915	170	A	G	0.116959	0.883041	131	40		0
log2_BbC3	rs6701046	CD2	BMI	0.0477016	1.32147	1	0	0.00175925	2.75467	0.0843265	-0.470369	0.535127	0.210692	0.233987	-0.16132	0.080778	-1.99707	6.63065	3.9883	147	G	A	0.202703	0.797297	93	50	5	23
log2_BbC3	rs2945374	KSR1	BMI	0.0477459	1.32106	1	0	0.000734431	3.13405	0.0905842	-0.477116	0.512779	0.333376	0.22346	-0.117492	0.0588707	-1.99577	7.57013	3.98309	155	A	G	0.439103	0.560897	49	77	30	15
log2_BbC3	rs2041517	PDE1C	BMI	0.0478921	1.31974	1	0	0.000280193	3.55254	0.0938538	-0.473929	0.516186	0.132588	0.223113	0.113082	0.0567375	1.99307	8.5967	3.97233	169	T	C	0.452941	0.547059	51	84	35	1
log2_BbC3	rs6924754	FYN	BMI	0.0480465	1.31834	1	0	0.000289365	3.53855	0.0929691	-0.472773	0.515092	0.360616	0.214481	-0.173228	0.0869796	-1.99159	8.5586	3.96643	170	A	G	0.111111	0.888889	136	32	3	0
log2_BbC3	rs1047833	MAP3K14	BMI	0.0482152	1.31682	1	0	0.00197157	2.70519	0.079697	-0.478811	0.524635	0.0986944	0.229207	0.129385	0.0649609	1.99174	6.4949	3.96702	153	C	G	0.321429	0.678571	70	69	15	17
log2_BbC3	rs1000222	MGST2	BMI	0.0482271	1.31671	1	0	0.000290281	3.53718	0.0929347	-0.472773	0.515102	0.171925	0.216652	0.116522	0.0585549	1.98996	8.55512	3.95995	170	T	C	0.365497	0.634503	68	81	22	0
log2_BbC3	rs1209953	ETS2	BMI	0.0482283	1.3167	1	0	0.000725121	3.13959	0.100157	-0.49073	0.503469	0.181601	0.237931	0.120696	0.0605545	1.99318	7.62442	3.97276	140	A	T	0.429078	0.570922	46	69	26	30
log2_BbC3	rs4482973	TNFRSF21	BMI	0.04829	1.31614	1	0	0.000306189	3.51401	0.0928846	-0.473666	0.516544	0.231612	0.212048	0.201489	0.101277	1.98949	8.49884	3.95806	169	T	G	0.0852941	0.914706	142	27	1	1
log2_BbC3	rs6111988	PTPNS1	BMI	0.0487626	1.31191	1	0	0.000411436	3.3857	0.0928507	-0.459715	0.512669	0.353866	0.216882	-0.184564	0.0929416	-1.98581	8.18835	3.94345	163	T	C	0.112805	0.887195	128	35	1	7
log2_BbC3	rs7658602	PGDS	BMI	0.0489671	1.3101	1	0	0.000294028	3.53161	0.0927954	-0.472773	0.515141	0.211026	0.212795	0.187569	0.0945717	1.98335	8.54098	3.9337	170	T	G	0.105263	0.894737	136	34	1	0
log2_BbC3	rs10046554	CARD11	BMI	0.0493223	1.30696	1	0	0.000310633	3.50775	0.0938032	-0.473819	0.51828	0.2213	0.215243	0.128998	0.0651349	1.98048	8.48807	3.9223	167	A	G	0.223214	0.776786	104	53	11	3
log2_BbC3	rs783068	PDE4B	BMI	0.0493261	1.30692	1	0	0.000209645	3.67852	0.0992874	-0.465403	0.51065	0.369329	0.213636	-0.120209	0.0606925	-1.98063	8.9288	3.92288	165	T	C	0.277108	0.722892	89	62	15	5
log2_BbC3	rs11079786	TBX21	BMI	0.0493566	1.30665	1	0	0.000326335	3.48634	0.0927199	-0.47168	0.514438	0.223204	0.213064	0.12944	0.065371	1.98009	8.43113	3.92074	168	A	G	0.254438	0.745562	93	66	10	2
log2_BbC3	rs965319	PRKCE	BMI	0.0494018	1.30626	1	0	0.000301278	3.52103	0.094141	-0.476109	0.517745	0.304014	0.212417	-0.226137	0.114224	-1.97978	8.52182	3.91952	167	G	C	0.0714286	0.928571	144	24		3
log2_BbC3	rs926506	PLCB1	BMI	0.0495258	1.30517	1	0	0.000296849	3.52746	0.0926916	-0.472773	0.515171	0.303568	0.210727	-0.118338	0.0598143	-1.97842	8.53045	3.91415	170	A	G	0.298246	0.701754	86	68	17	0
log2_BbC3	rs7007766	PAG1	BMI	0.0496167	1.30437	1	0	0.00021682	3.6639	0.0977679	-0.474607	0.517614	0.231859	0.216001	0.14346	0.0725321	1.97789	8.8857	3.91204	167	G	A	0.214286	0.785714	101	62	5	3
log2_BbC3	rs2327025	PLCB1	BMI	0.0496301	1.30425	1	0	0.000297375	3.5267	0.0926724	-0.472773	0.515176	0.204216	0.213383	0.189182	0.0956672	1.97751	8.5285	3.91053	170	T	C	0.102339	0.897661	137	33	1	0
log2_BbC3	rs1874309	PDE1B	BMI	0.0496423	1.30415	1	0	0.000232277	3.63399	0.097575	-0.479126	0.517664	0.394617	0.21943	-0.137227	0.0693854	-1.97775	8.81221	3.91151	166	G	A	0.206587	0.793413	106	53	8	4
log2_BbC3	rs3740955	RAG1	BMI	0.0499922	1.3011	1	0	0.000845867	3.0727	0.0894537	-0.476814	0.515508	0.390109	0.234102	-0.122306	0.0618998	-1.97587	7.41726	3.90405	154	G	A	0.403226	0.596774	53	79	23	16

## Sheet: S4 C3 Top Hits
Protein	RSID	Gene	Covariates	FvR_Model_P_Value	NegLog10_FvR_Model_P	Bonferroni_P	NegLog10_Bonferroni_P	Full_Model_P_Value	NegLog10_Full_Model_P	Full_Model_R_Squared	Mean_Y	Residual_SE	Y_Intercept	Intercept_SE	Predictor_Beta	Predictor_Beta_SE	t_value	F_Full_Model	F_Full_vs_Reduced_Model	Sample_Size	Minor_Allele	Major_Allele	Minor_Allele_Frequency	Major_Allele_Frequency	Genotype_Major_Count	Genotype_Het_Count	Genotype_Minor_Count	Missing_Genotype_Count
log2_C3	rs17759529	DPP4	BMI	0.000172541	3.76311	1	0	2.30313e-15	14.6377	0.33212	0.387542	0.271364	-0.551564	0.111251	0.132245	0.0344133	3.84286	41.5225	14.7676	170	G	C	0.233918	0.766082	101	60	10	0
log2_C3	rs7257062	C3	BMI	0.000528906	3.27662	1	0	7.01749e-15	14.1538	0.324738	0.389234	0.273069	-0.450259	0.112712	-0.107542	0.0304238	-3.5348	39.9153	12.4948	169	T	C	0.394118	0.605882	63	80	27	1
log2_C3	rs7176359	TLN2	BMI	0.000564979	3.24797	1	0	8.58971e-15	14.066	0.329582	0.389025	0.271665	-0.4544	0.112822	-0.116535	0.0331281	-3.51772	39.8202	12.3743	165	A	G	0.246988	0.753012	97	56	13	5
log2_C3	rs204993	AGER	BMI	0.000681724	3.16639	1	0	1.46691e-14	13.8336	0.318713	0.389306	0.274231	-0.405065	0.117333	-0.117873	0.0340468	-3.46208	38.8282	11.986	169	C	T	0.281065	0.718935	86	71	12	2
log2_C3	rs7129006	GAS2	BMI	0.000889141	3.05103	1	0	2.23792e-14	13.6502	0.315237	0.385346	0.27456	-0.574035	0.114459	0.102917	0.0304063	3.38473	38.2098	11.4564	169	G	A	0.458824	0.541176	49	86	35	1
log2_C3	rs4503649	ALOX5AP	BMI	0.00109401	2.96098	1	0	2.22465e-14	13.6527	0.323293	0.387335	0.276002	-0.462737	0.114962	-0.117563	0.0353544	-3.32527	38.4584	11.0574	164	A	G	0.239394	0.760606	96	59	10	6
log2_C3	rs4129625	KCNH8	BMI	0.00116015	2.93549	1	0	3.75444e-14	13.4255	0.335983	0.411758	0.267337	-0.532918	0.115623	0.1967	0.059395	3.31173	38.2019	10.9676	154	C	T	0.0774194	0.922581	131	24		16
log2_C3	rs6831315	IRF2	BMI	0.00122055	2.91344	1	0	1.43615e-14	13.8428	0.317319	0.387542	0.274355	-0.514431	0.111982	-0.163195	0.0495975	-3.29039	38.8118	10.8267	170	A	C	0.108187	0.891813	135	35	1	0
log2_C3	rs4804802	CD209	BMI	0.00125032	2.90298	1	0	2.14401e-14	13.6688	0.317162	0.386157	0.274431	-0.532428	0.112859	0.184067	0.0560523	3.28385	38.3192	10.7837	168	A	G	0.0857988	0.914201	140	29		2
log2_C3	rs7043127	PAX5	BMI	0.00129395	2.88808	1	0	1.51595e-14	13.8193	0.316877	0.387542	0.274444	-0.476966	0.112506	-0.107127	0.0327321	-3.27285	38.7327	10.7115	170	A	G	0.248538	0.751462	100	57	14	0
log2_C3	rs3935644	ALOX5AP	BMI	0.00135504	2.86805	1	0	1.58207e-14	13.8008	0.316527	0.387542	0.274514	-0.450287	0.113599	-0.111808	0.034308	-3.25894	38.6702	10.6207	170	T	C	0.274854	0.725146	88	72	11	0
log2_C3	rs2241393	C3	BMI	0.00141134	2.85037	1	0	1.64278e-14	13.7844	0.316219	0.387542	0.274576	-0.427669	0.114994	-0.102698	0.0316322	-3.24663	38.6151	10.5406	170	G	C	0.406433	0.593567	57	89	25	0
log2_C3	rs4865750	ITGA1	BMI	0.00149153	2.82637	1	0	1.72889e-14	13.7622	0.3158	0.387542	0.27466	-0.5316	0.112278	0.117081	0.0362494	3.22986	38.5404	10.432	170	G	C	0.184211	0.815789	117	45	9	0
log2_C3	rs11086343	NFATC2	BMI	0.00150954	2.82116	1	0	1.66534e-14	13.7785	0.317671	0.388279	0.274993	-0.510423	0.112273	-0.112027	0.0347206	-3.22654	38.6421	10.4106	169	A	G	0.255882	0.744118	94	65	11	1
log2_C3	rs10940277	ITGA1	BMI	0.0019369	2.71289	1	0	2.20013e-14	13.6576	0.313822	0.387542	0.275056	-0.572173	0.113913	0.0933753	0.0296458	3.14969	38.1886	9.92056	170	G	A	0.347953	0.652047	77	69	25	0
log2_C3	rs7719529	ITGA1	BMI	0.00197923	2.7035	1	0	2.61553e-13	12.5824	0.32219	0.383916	0.277612	-0.473941	0.121738	-0.104346	0.0331353	-3.14909	35.4128	9.91675	152	T	G	0.326797	0.673203	71	64	18	18
log2_C3	rs11881682	CD209	BMI	0.00221334	2.65495	1	0	2.37308e-14	13.6247	0.314753	0.387971	0.275657	-0.534672	0.112781	0.149486	0.0480902	3.10846	38.1242	9.6625	169	A	G	0.108824	0.891176	135	33	2	1
log2_C3	rs394811	PIK3R5	BMI	0.00237671	2.62402	1	0	6.08873e-13	12.2155	0.304366	0.382589	0.278022	-0.608581	0.12285	0.102155	0.0330649	3.08953	33.9091	9.54522	158	A	G	0.43038	0.56962	48	84	26	13
log2_C3	rs668204	NCAM1	BMI	0.00237765	2.62385	1	0	2.65662e-14	13.5757	0.312271	0.387542	0.275367	-0.530026	0.112554	-0.170236	0.0551693	-3.0857	37.9142	9.52153	170	A	G	0.0730994	0.926901	148	21	2	0
log2_C3	rs6544874	PRKCE	BMI	0.00238099	2.62324	1	0	2.79993e-14	13.5529	0.313386	0.386812	0.275857	-0.53597	0.112888	0.11845	0.0383888	3.08554	37.8831	9.52059	169	A	G	0.170588	0.829412	119	44	7	1
log2_C3	rs11791414	RAPGEF1	BMI	0.00240726	2.61848	1	0	2.68697e-14	13.5707	0.312178	0.387542	0.275386	-0.456319	0.113808	-0.101538	0.0329475	-3.0818	37.8976	9.49751	170	C	T	0.374269	0.625731	62	90	19	0
log2_C3	rs17759796	MAPK1	BMI	0.00254415	2.59446	1	0	8.64045e-14	13.0635	0.305528	0.387702	0.275331	-0.475953	0.113274	-0.148614	0.0484886	-3.06492	36.2952	9.39375	168	A	C	0.106509	0.893491	135	32	2	2
log2_C3	rs1868272	PRKCE	BMI	0.00257168	2.58978	1	0	2.85492e-14	13.5444	0.311678	0.387542	0.275486	-0.486659	0.112729	-0.105344	0.0344155	-3.06095	37.8095	9.36941	170	T	C	0.245614	0.754386	98	62	11	0
log2_C3	rs9899521	MAP2K3	BMI	0.00263074	2.57992	1	0	3.19132e-14	13.496	0.312303	0.387576	0.276189	-0.452644	0.114728	-0.100895	0.0330365	-3.05404	37.6927	9.32714	169	A	C	0.273529	0.726471	91	65	14	1
log2_C3	rs13154530	ITGA1	BMI	0.00266121	2.57492	1	0	1.10086e-13	12.9583	0.317868	0.384702	0.277198	-0.580414	0.117833	0.0911663	0.0298575	3.05338	36.3474	9.32311	159	G	A	0.459375	0.540625	51	71	38	11
log2_C3	rs11593766	CASP7	BMI	0.00268715	2.57071	1	0	3.2992e-14	13.4816	0.313585	0.387698	0.276757	-0.546535	0.113984	0.141605	0.0464647	3.04759	37.6897	9.28778	168	G	T	0.12426	0.87574	129	38	2	2
log2_C3	rs2241392	C3	BMI	0.00269402	2.5696	1	0	4.20169e-14	13.3766	0.317926	0.390601	0.27727	-0.497791	0.117517	-0.101667	0.0333561	-3.04794	37.5224	9.28992	164	G	C	0.369697	0.630303	62	84	19	6
log2_C3	rs17583177	NCAM1	BMI	0.00276343	2.55855	1	0	3.5115e-14	13.4545	0.31151	0.388458	0.276167	-0.535398	0.113045	0.15314	0.0504013	3.0384	37.5537	9.2319	169	T	C	0.0882353	0.911765	143	24	3	1
log2_C3	rs16825755	RAP1GAP	BMI	0.00276397	2.55847	1	0	1.63485e-14	13.7865	0.354582	0.378161	0.271746	-0.576375	0.115901	0.134174	0.0440632	3.04504	39.8303	9.27225	148	G	A	0.144295	0.855705	110	35	4	22
log2_C3	rs6063661	NFATC2	BMI	0.00283033	2.54816	1	0	9.61516e-14	13.017	0.30772	0.38265	0.277102	-0.570728	0.115983	0.115445	0.0380802	3.03163	36.227	9.19077	166	A	C	0.191617	0.808383	110	50	7	4
log2_C3	rs4559717	NCAM1	BMI	0.00293056	2.53305	1	0	5.35014e-13	12.2716	0.296025	0.377449	0.276213	-0.57047	0.118313	0.162008	0.0536259	3.02108	33.8506	9.12693	164	A	G	0.0939394	0.906061	135	29	1	6
log2_C3	rs744759	NALP12	BMI	0.00297237	2.5269	1	0	3.25991e-14	13.4868	0.310584	0.387542	0.275705	-0.493655	0.112682	-0.0955891	0.0317059	-3.01487	37.617	9.08943	170	G	C	0.266082	0.733918	97	57	17	0
log2_C3	rs8136914	A4GALT	BMI	0.0029969	2.52333	1	0	5.82855e-14	13.2344	0.311959	0.386452	0.278163	-0.583199	0.116444	0.108622	0.036047	3.01334	36.9523	9.08019	166	G	A	0.302395	0.697605	76	81	10	4
log2_C3	rs1127687	CASP7	BMI	0.0032486	2.4883	1	0	3.53589e-14	13.4515	0.309912	0.387542	0.275839	-0.587064	0.115404	0.104803	0.0350941	2.98633	37.4991	8.91814	170	A	G	0.230994	0.769006	102	59	10	0
log2_C3	rs1878786	TLN2	BMI	0.00344464	2.46286	1	0	3.4135e-14	13.4668	0.314874	0.387474	0.276636	-0.506707	0.117624	-0.0938662	0.0316242	-2.96818	37.6859	8.81009	167	C	T	0.318452	0.681548	80	69	19	3
log2_C3	rs7071006	PIK3AP1	BMI	0.0034991	2.45604	1	0	4.41752e-11	10.3548	0.295756	0.398456	0.27948	-0.377605	0.132373	-0.136305	0.0458617	-2.97208	28.5574	8.83329	139	G	A	0.205036	0.794964	84	53	2	32
log2_C3	rs4988398	BIK	BMI	0.00354527	2.45035	1	0	1.9589e-14	13.708	0.327685	0.381173	0.274423	-0.614728	0.11634	0.129968	0.0439052	2.9602	38.7482	8.76278	162	A	G	0.144172	0.855828	119	41	3	8
log2_C3	rs12238418	RAPGEF1	BMI	0.0038794	2.41124	1	0	4.15739e-14	13.3812	0.308573	0.387542	0.276107	-0.481078	0.113166	-0.178135	0.0608238	-2.92871	37.2647	8.57733	170	T	C	0.0701754	0.929825	147	24		0
log2_C3	rs9302230	TLN2	BMI	0.00398583	2.39948	1	0	4.26116e-14	13.3705	0.308369	0.387542	0.276147	-0.473754	0.113443	-0.0899165	0.0307949	-2.91985	37.2291	8.5255	170	C	T	0.342105	0.657895	76	73	22	0
log2_C3	rs965319	PRKCE	BMI	0.00406332	2.39112	1	0	8.50513e-14	13.0703	0.307203	0.385806	0.277311	-0.528296	0.113774	0.178295	0.0611798	2.91428	36.3608	8.493	167	G	C	0.0714286	0.928571	144	24		3
log2_C3	rs4953245	PRKCE	BMI	0.0040787	2.38948	1	0	4.32056e-13	12.3645	0.301008	0.388793	0.274146	-0.38437	0.118826	-0.092949	0.0318937	-2.91434	34.2352	8.49339	162	A	G	0.447853	0.552147	47	86	30	8
log2_C3	rs1065489	CFH	BMI	0.00422288	2.37439	1	0	5.83233e-14	13.2342	0.347009	0.387552	0.266325	-0.610795	0.121198	-0.114149	0.0392581	-2.90765	37.9962	8.45442	146	T	G	0.221088	0.778912	88	53	6	24
log2_C3	rs8105572	CD209	BMI	0.00425716	2.37088	1	0	4.52438e-14	13.3444	0.307872	0.387542	0.276247	-0.533102	0.113	0.138974	0.0479518	2.8982	37.1424	8.39955	170	T	C	0.0994152	0.900585	140	28	3	0
log2_C3	rs2456216	ITGA1	BMI	0.00433146	2.36337	1	0	3.74439e-14	13.4266	0.310977	0.387117	0.276416	-0.580577	0.115171	0.0852623	0.0294747	2.89273	37.4605	8.36789	169	C	T	0.470588	0.529412	50	80	40	1
log2_C3	rs1485890	CRADD	BMI	0.00448749	2.348	1	0	7.92425e-14	13.101	0.314138	0.392374	0.275535	-0.593099	0.117846	0.0978368	0.0339414	2.88252	36.6415	8.30893	163	C	G	0.280488	0.719512	85	66	13	7
log2_C3	rs1531545	ITGA1	BMI	0.00460674	2.33661	1	0	5.5974e-14	13.252	0.307632	0.388458	0.276944	-0.397688	0.119649	-0.0825748	0.0287484	-2.87233	36.8784	8.25029	169	C	T	0.479412	0.520588	51	75	44	1
log2_C3	rs7558342	PRKCE	BMI	0.00487759	2.31179	1	0	5.17684e-14	13.2859	0.308283	0.387369	0.276989	-0.604732	0.117531	0.0857335	0.0300469	2.85332	36.9913	8.14143	169	T	G	0.494118	0.505882	44	84	42	1
log2_C3	rs10092564	TNFRSF10B	BMI	0.00491232	2.30871	1	0	5.15267e-14	13.288	0.306793	0.387542	0.276462	-0.58421	0.115697	0.09501	0.0333284	2.85072	36.9547	8.12661	170	T	C	0.298246	0.701754	83	74	14	0
log2_C3	rs2051323	CD226	BMI	0.00492856	2.30728	1	0	5.16812e-14	13.2867	0.306769	0.387542	0.276467	-0.552137	0.113744	0.101825	0.0357329	2.84962	36.9504	8.12033	170	A	G	0.166667	0.833333	125	35	11	0
log2_C3	rs17148121	RAPGEF1	BMI	0.00495664	2.30481	1	0	5.19483e-14	13.2844	0.306726	0.387542	0.276475	-0.487776	0.113147	-0.11768	0.0413242	-2.84772	36.943	8.10952	170	T	C	0.157895	0.842105	121	46	4	0
log2_C3	rs12467341	PRKCE	BMI	0.00495842	2.30466	1	0	6.64129e-14	13.1777	0.306204	0.388357	0.277267	-0.626431	0.120465	0.0925138	0.0324857	2.84783	36.6317	8.11015	169	G	A	0.467647	0.532353	43	95	32	1
log2_C3	rs1126368	CAMK1D	BMI	0.0049821	2.30259	1	0	5.31318e-14	13.2746	0.308066	0.386622	0.276856	-0.491862	0.113336	-0.144028	0.0506029	-2.84624	36.9537	8.10109	169	G	A	0.0941176	0.905882	140	28	2	1
log2_C3	rs242724	IRAK2	BMI	0.00505199	2.29654	1	0	5.28537e-14	13.2769	0.306582	0.387542	0.276504	-0.510917	0.112855	-0.0923315	0.0324956	-2.84135	36.918	8.07328	170	C	A	0.383041	0.616959	63	85	23	0
log2_C3	rs3771845	TACR1	BMI	0.00529724	2.27595	1	0	1.64562e-13	12.7837	0.317695	0.374497	0.264125	-0.496295	0.113554	-0.149456	0.0528368	-2.82863	35.8528	8.00116	157	G	A	0.0886076	0.911392	131	26	1	13
log2_C3	rs7929747	GAS2	BMI	0.00544002	2.2644	1	0	1.13574e-12	11.9447	0.294006	0.385834	0.278124	-0.378236	0.121726	-0.0939615	0.0333358	-2.81864	32.899	7.94471	161	A	G	0.32716	0.67284	74	70	18	9
log2_C3	rs2406370	ITGA1	BMI	0.00545135	2.2635	1	0	1.05753e-13	12.9757	0.303825	0.384238	0.277193	-0.413975	0.118092	-0.0873408	0.031013	-2.81626	36.0046	7.93135	168	G	A	0.443787	0.556213	51	86	32	2
log2_C3	rs3768757	PRKCE	BMI	0.00553723	2.25671	1	0	1.89469e-12	11.7225	0.287889	0.38515	0.275682	-0.382651	0.120711	-0.0897104	0.0318981	-2.81241	32.1399	7.90964	162	G	A	0.374233	0.625767	64	76	23	8
log2_C3	rs16954813	NALP1	BMI	0.00557047	2.25411	1	0	5.77446e-14	13.2385	0.305847	0.387542	0.27665	-0.490654	0.113155	-0.0971206	0.0345806	-2.80853	36.7905	7.88782	170	A	G	0.245614	0.754386	98	62	11	0
log2_C3	rs16880442	ITGA1	BMI	0.00557229	2.25397	1	0	5.77617e-14	13.2384	0.305845	0.387542	0.276651	-0.547381	0.113642	0.159137	0.0566644	2.80842	36.7901	7.8872	170	T	G	0.0672515	0.932749	150	19	2	0
log2_C3	rs13005843	STAT1	BMI	0.00562517	2.24986	1	0	2.41253e-13	12.6175	0.307716	0.397426	0.278121	-0.533299	0.116877	0.218459	0.0778175	2.80733	35.115	7.88108	161	T	C	0.0432099	0.95679	148	14		9
log2_C3	rs829417	RAP1GAP	BMI	0.00562588	2.24981	1	0	3.96958e-14	13.4013	0.339128	0.386663	0.273874	-0.589074	0.118014	0.0937789	0.0333776	2.80964	38.2298	7.89406	152	T	C	0.300654	0.699346	77	60	16	18
log2_C3	rs3918003	CSF3R	BMI	0.00576077	2.23952	1	0	5.95264e-14	13.2253	0.305594	0.387542	0.276701	-0.485327	0.113318	0.149855	0.0535736	2.79717	36.7467	7.82418	170	A	G	0.0818713	0.918129	145	24	2	0
log2_C3	rs3762535	YWHAQ	BMI	0.00578504	2.23769	1	0	5.97532e-14	13.2236	0.305563	0.387542	0.276707	-0.365434	0.124414	-0.0851574	0.0304596	-2.79575	36.7412	7.81622	170	C	T	0.488304	0.511696	45	85	41	0
log2_C3	rs13040411	PLCB1	BMI	0.00580476	2.23622	1	0	1.21644e-11	10.9149	0.29987	0.386242	0.280534	-0.521249	0.126533	0.117165	0.041825	2.80133	30.1956	7.84744	144	C	T	0.182759	0.817241	98	41	6	26
log2_C3	rs2661528	TXK	BMI	0.00609963	2.2147	1	0	6.26827e-14	13.2029	0.305164	0.387542	0.276786	-0.455578	0.114741	-0.0923288	0.0332384	-2.77778	36.6723	7.71604	170	A	T	0.292398	0.707602	85	72	14	0
log2_C3	rs2133092	TLN2	BMI	0.0063203	2.19926	1	0	7.56121e-14	13.1214	0.309758	0.385697	0.277873	-0.573401	0.116026	0.0982007	0.0354959	2.76653	36.5746	7.65371	166	C	A	0.233533	0.766467	99	58	10	4
log2_C3	rs637186	CD5	BMI	0.00634704	2.19743	1	0	6.49741e-14	13.1873	0.304866	0.387542	0.276846	-0.544658	0.113636	0.146745	0.0530872	2.76422	36.6207	7.64094	170	A	G	0.0994152	0.900585	137	34		0
log2_C3	rs3132965	AGER	BMI	0.00635828	2.19666	1	0	7.66969e-12	11.1152	0.300895	0.372857	0.274217	-0.465733	0.12402	-0.0976621	0.0352627	-2.76956	30.7736	7.67047	146	C	T	0.244898	0.755102	87	48	12	24
log2_C3	rs13326331	CCR3	BMI	0.0064814	2.18833	1	0	6.62141e-14	13.179	0.304708	0.387542	0.276877	-0.538361	0.113432	0.109258	0.0396283	2.75706	36.5935	7.6014	170	T	C	0.157895	0.842105	123	42	6	0
log2_C3	rs10519179	TLN2	BMI	0.00649284	2.18757	1	0	8.87102e-13	12.052	0.296211	0.385893	0.28167	-0.529817	0.11873	0.115246	0.0417789	2.75846	33.2495	7.6091	161	G	C	0.166667	0.833333	113	44	5	9
log2_C3	rs198183	PRKCB1	BMI	0.00658653	2.18134	1	0	1.99906e-13	12.6992	0.301475	0.389733	0.278482	-0.570787	0.117816	0.0852846	0.0309854	2.75241	35.1744	7.57577	166	A	G	0.335329	0.664671	77	68	22	4
log2_C3	rs11616333	ALOX5AP	BMI	0.00660515	2.18012	1	0	6.57892e-14	13.1818	0.306283	0.387576	0.277395	-0.495179	0.113997	-0.181717	0.0660597	-2.7508	36.6453	7.56689	169	G	C	0.0588235	0.941176	150	20		1
log2_C3	rs7135975	C1R	BMI	0.00676137	2.16997	1	0	9.04954e-14	13.0434	0.306679	0.382485	0.276785	-0.576784	0.115612	0.0886897	0.0323307	2.7432	36.2713	7.52515	167	G	A	0.270833	0.729167	93	59	16	3
log2_C3	rs11087973	JAM2	BMI	0.00709141	2.14927	1	0	7.18062e-14	13.1438	0.304033	0.387542	0.277012	-0.531528	0.113305	-0.14583	0.053493	-2.72616	36.4769	7.43195	170	T	C	0.0818713	0.918129	145	24	2	0
log2_C3	rs2270993	PTPRJ	BMI	0.0073262	2.13512	1	0	7.39428e-14	13.1311	0.303788	0.387542	0.27706	-0.432732	0.116731	-0.129014	0.0475208	-2.7149	36.4348	7.37071	170	T	C	0.108187	0.891813	137	31	3	0
log2_C3	rs9580701	TNFRSF19	BMI	0.00735096	2.13366	1	0	7.41676e-14	13.1298	0.303763	0.387542	0.277065	-0.519196	0.113121	0.14575	0.0537082	2.71374	36.4304	7.36437	170	C	T	0.0877193	0.912281	142	28	1	0
log2_C3	rs3024979	STAT6	BMI	0.00754511	2.12233	1	0	1.04439e-14	13.9811	0.321496	0.384095	0.271782	-0.574679	0.11213	0.131455	0.0485988	2.7049	39.3279	7.31649	169	A	T	0.0911765	0.908824	142	25	3	1
log2_C3	rs7308467	C1R	BMI	0.0077132	2.11277	1	0	7.74464e-14	13.111	0.303402	0.387542	0.277137	-0.565557	0.114886	0.0848215	0.0314498	2.69705	36.3683	7.27406	170	C	T	0.312865	0.687135	83	69	19	0
log2_C3	rs622614	FOSL1	BMI	0.00804198	2.09464	1	0	9.35816e-13	12.0288	0.317527	0.392522	0.28443	-0.469825	0.129456	-0.0955929	0.0355701	-2.68745	33.7313	7.22238	148	T	C	0.261745	0.738255	85	50	14	22
log2_C3	rs6490808	TNFRSF19	BMI	0.00848472	2.07136	1	0	9.29099e-14	13.0319	0.303392	0.387768	0.277962	-0.522521	0.11383	0.135567	0.05089	2.66393	36.1487	7.09652	169	C	G	0.0941176	0.905882	140	28	2	1
log2_C3	rs12056938	MSR1	BMI	0.00865298	2.06283	1	0	8.58664e-14	13.0662	0.302541	0.387542	0.277308	-0.43368	0.116898	-0.0989521	0.0372443	-2.65684	36.2203	7.05879	170	C	G	0.225146	0.774854	101	63	7	0
log2_C3	rs2426300	NFATC2	BMI	0.0087596	2.05752	1	0	2.31559e-11	10.6353	0.313913	0.382669	0.28511	-0.600064	0.131415	0.164335	0.061744	2.66154	29.7401	7.08382	133	A	C	0.100746	0.899254	107	27		37
log2_C3	rs10489636	CD48	BMI	0.00882318	2.05437	1	0	8.45283e-14	13.073	0.307255	0.388176	0.276776	-0.462629	0.114991	-0.090528	0.0341543	-2.65056	36.3697	7.02546	167	G	A	0.241071	0.758929	99	57	12	3
log2_C3	rs4291226	PTK2B	BMI	0.00885436	2.05284	1	0	8.76552e-14	13.0572	0.302368	0.387542	0.277343	-0.564174	0.114941	0.0890755	0.0336294	2.64874	36.1907	7.01581	170	A	G	0.274854	0.725146	90	68	13	0
log2_C3	rs16923193	PDCD1LG2	BMI	0.00887258	2.05195	1	0	1.42531e-13	12.8461	0.305925	0.385733	0.277746	-0.514743	0.113986	0.109449	0.0413175	2.64898	35.7021	7.01712	165	C	T	0.144578	0.855422	124	36	6	5
log2_C3	rs9974110	JAM2	BMI	0.00907105	2.04234	1	0	2.70998e-13	12.567	0.297343	0.391304	0.278745	-0.559186	0.117672	-0.169824	0.0643082	-2.64078	34.6999	6.9737	167	A	T	0.0684524	0.931548	145	23		3
log2_C3	rs2007688	ALCAM	BMI	0.00915738	2.03823	1	0	9.03372e-14	13.0441	0.302117	0.387542	0.277393	-0.574292	0.115707	0.10313	0.0391109	2.63686	36.1475	6.95302	170	T	A	0.195906	0.804094	109	57	5	0
log2_C3	rs395407	LCP2	BMI	0.00929849	2.03159	1	0	4.31398e-13	12.3651	0.302604	0.382778	0.269865	-0.41911	0.116543	-0.124724	0.0473658	-2.63321	34.2785	6.93378	161	C	G	0.12963	0.87037	121	40	1	9
log2_C3	rs1013316	PRKCB1	BMI	0.00938346	2.02764	1	0	9.23307e-14	13.0347	0.301934	0.387542	0.277429	-0.469815	0.11433	-0.0793664	0.0301978	-2.62822	36.1162	6.90755	170	G	A	0.435673	0.564327	55	83	33	0
log2_C3	rs12271908	NCAM1	BMI	0.00943081	2.02545	1	0	9.27475e-14	13.0327	0.301897	0.387542	0.277436	-0.565596	0.115104	0.0969686	0.0369202	2.62644	36.1098	6.89817	170	T	C	0.248538	0.751462	93	71	7	0
log2_C3	rs17226566	LY96	BMI	0.00948094	2.02315	1	0	9.31884e-14	13.0306	0.301857	0.387542	0.277444	-0.450374	0.115597	-0.0937429	0.0357176	-2.62456	36.103	6.88829	170	C	T	0.25731	0.74269	92	70	9	0
log2_C3	rs995040	PLCB1	BMI	0.00956752	2.0192	1	0	1.1687e-13	12.9323	0.302981	0.385816	0.278572	-0.58131	0.116755	0.136398	0.0520265	2.6217	35.8611	6.8733	168	G	T	0.100592	0.899408	136	32	1	2
log2_C3	rs2695217	PPP3CA	BMI	0.00966774	2.01468	1	0	9.48286e-14	13.0231	0.301711	0.387542	0.277473	-0.479473	0.113904	-0.0776052	0.0296472	-2.61762	36.078	6.85196	170	G	A	0.345029	0.654971	79	66	26	0
log2_C3	rs17790434	ITGAL	BMI	0.00987438	2.00549	1	0	9.66384e-14	13.0149	0.301553	0.387542	0.277505	-0.579175	0.116207	0.0891803	0.0341674	2.6101	36.0509	6.81261	170	T	C	0.245614	0.754386	100	58	13	0
log2_C3	rs2067003	GRK4	BMI	0.00998721	2.00056	1	0	1.1871e-13	12.9255	0.301332	0.388145	0.278304	-0.425084	0.118786	-0.0821591	0.0315242	-2.60623	35.7975	6.79242	169	A	T	0.494118	0.505882	40	92	38	1
log2_C3	rs1992761	IL1F8	BMI	0.0103414	1.98542	1	0	1.0071e-13	12.9969	0.301208	0.387542	0.277573	-0.497263	0.113422	-0.137622	0.0530625	-2.59359	35.9919	6.72672	170	A	G	0.0818713	0.918129	145	24	2	0
log2_C3	rs4620621	PRKCQ	BMI	0.0103816	1.98374	1	0	8.23916e-15	14.0841	0.33497	0.387426	0.273354	-0.645911	0.117581	0.0735712	0.0283654	2.59369	40.0435	6.72725	162	G	A	0.404908	0.595092	65	64	34	8
log2_C3	rs9310594	KCNH8	BMI	0.0104175	1.98224	1	0	9.88251e-11	10.0051	0.26752	0.396408	0.275056	-0.463196	0.121676	0.0869111	0.0334947	2.59477	27.0267	6.73285	151	C	G	0.3125	0.6875	73	63	16	19
log2_C3	rs1485888	CRADD	BMI	0.0104289	1.98176	1	0	1.01471e-13	12.9937	0.301145	0.387542	0.277586	-0.590004	0.117295	0.0774083	0.0298808	2.59057	35.9811	6.71107	170	C	A	0.356725	0.643275	75	70	26	0
log2_C3	rs9550987	TNFRSF19	BMI	0.0105827	1.97541	1	0	1.02804e-13	12.988	0.301035	0.387542	0.277608	-0.55998	0.114857	0.089736	0.0347098	2.58532	35.9624	6.6839	170	T	A	0.222222	0.777778	106	54	11	0
log2_C3	rs1877563	CX3CR1	BMI	0.0106213	1.97382	1	0	1.76785e-13	12.7526	0.297971	0.384574	0.277128	-0.478963	0.113673	-0.132624	0.0513212	-2.5842	35.2288	6.67807	169	A	G	0.102941	0.897059	136	33	1	1
log2_C3	rs2860365	ITGA1	BMI	0.0107031	1.97049	1	0	5.75056e-13	12.2403	0.295393	0.390727	0.280926	-0.388305	0.127637	-0.075952	0.0294119	-2.58235	33.7481	6.66855	164	G	A	0.463636	0.536364	54	69	42	6
log2_C3	rs4802867	FPRL2	BMI	0.0107233	1.96967	1	0	3.30325e-12	11.4811	0.282893	0.395846	0.275549	-0.494725	0.117386	0.0890215	0.0344769	2.58206	31.3621	6.66704	162	A	G	0.306748	0.693252	76	74	13	8
log2_C3	rs3754562	PRKCE	BMI	0.0107334	1.96926	1	0	2.45565e-13	12.6098	0.301248	0.383389	0.279605	-0.433278	0.118397	-0.0942457	0.0365131	-2.58115	34.921	6.66234	165	C	G	0.253012	0.746988	91	66	9	5
log2_C3	rs10814495	PAX5	BMI	0.0107552	1.96838	1	0	1.04298e-13	12.9817	0.300915	0.387542	0.277632	-0.495501	0.113482	-0.0888205	0.034433	-2.57952	35.9418	6.65391	170	A	G	0.283626	0.716374	87	71	13	0
log2_C3	rs12554848	PAX5	BMI	0.0107598	1.9682	1	0	1.83544e-13	12.7363	0.300674	0.38941	0.279585	-0.581338	0.118216	0.082658	0.0320393	2.5799	35.2557	6.65587	167	C	T	0.342262	0.657738	73	75	20	3
log2_C3	rs13024907	PRKCE	BMI	0.0109521	1.9605	1	0	7.94296e-14	13.1	0.304706	0.387173	0.277681	-0.471752	0.115726	-0.0757411	0.029435	-2.57317	36.374	6.62118	169	T	C	0.45	0.55	54	79	37	1
log2_C3	rs7563086	PRKCE	BMI	0.0110946	1.95489	1	0	1.07226e-13	12.9697	0.300683	0.387542	0.277678	-0.527118	0.113501	0.133157	0.0518458	2.56833	35.9022	6.59632	170	T	C	0.0877193	0.912281	143	26	2	0
log2_C3	rs2082224	TGFBR2	BMI	0.0110969	1.9548	1	0	1.17416e-13	12.9303	0.301424	0.387576	0.278365	-0.498746	0.113997	-0.0896592	0.0349082	-2.56843	35.8132	6.59683	169	A	G	0.238235	0.761765	100	59	11	1
log2_C3	rs1956708	SERPINA1	BMI	0.0111177	1.95399	1	0	1.07425e-13	12.9689	0.300667	0.387542	0.277681	-0.438362	0.116846	-0.162056	0.0631162	-2.56758	35.8995	6.59247	170	G	A	0.0526316	0.947368	155	14	2	0
log2_C3	rs7283477	JAM2	BMI	0.0112201	1.95	1	0	1.44062e-14	13.8415	0.323658	0.382117	0.272318	-0.578936	0.112484	0.0947778	0.0369507	2.56498	39.0012	6.57911	166	A	C	0.182635	0.817365	114	45	8	4
log2_C3	rs9661909	RASSF5	BMI	0.0115068	1.93905	1	0	1.30039e-13	12.8859	0.302078	0.387114	0.278666	-0.610603	0.120033	0.0733417	0.0286996	2.5555	35.708	6.53057	168	T	C	0.494083	0.505917	49	73	47	2
log2_C3	rs2303377	NCAM1	BMI	0.0116079	1.93525	1	0	1.11633e-13	12.9522	0.300345	0.387542	0.277745	-0.562208	0.1151	0.0815828	0.0319684	2.55198	35.8446	6.51262	170	C	T	0.368421	0.631579	67	82	22	0
log2_C3	rs10938521	TXK	BMI	0.0118071	1.92786	1	0	2.28585e-13	12.641	0.295795	0.390122	0.27803	-0.519057	0.114335	0.113432	0.0445531	2.54598	34.8633	6.48203	169	G	C	0.132353	0.867647	128	39	3	1
log2_C3	rs7130671	NCAM1	BMI	0.0123295	1.90906	1	0	1.12207e-13	12.95	0.301806	0.388279	0.278171	-0.572197	0.115922	0.0827328	0.0326977	2.53023	35.8781	6.40206	169	T	C	0.344118	0.655882	71	81	18	1
log2_C3	rs2892547	HMGB1	BMI	0.0124813	1.90374	1	0	1.1907e-13	12.9242	0.299805	0.387542	0.277852	-0.583335	0.116933	0.0763942	0.030248	2.5256	35.7524	6.37864	170	A	C	0.438596	0.561404	54	84	33	0
log2_C3	rs2144719	PDE4B	BMI	0.0125026	1.903	1	0	1.1925e-13	12.9235	0.299792	0.387542	0.277854	-0.548223	0.114343	0.0775158	0.0306996	2.52498	35.7503	6.3755	170	C	A	0.400585	0.599415	62	81	28	0
log2_C3	rs3776415	DAP	BMI	0.0125099	1.90275	1	0	4.18627e-13	12.3782	0.292117	0.382906	0.276469	-0.526893	0.114266	0.0873567	0.0345954	2.5251	34.0447	6.37611	168	C	A	0.236686	0.763314	100	58	11	2
log2_C3	rs6021275	NFATC2	BMI	0.0126054	1.89944	1	0	1.35492e-13	12.8681	0.30173	0.386822	0.27903	-0.411937	0.121211	-0.0801463	0.0317748	-2.52232	35.6492	6.36209	168	G	A	0.47929	0.52071	43	90	36	2
log2_C3	rs9823731	TGFBR2	BMI	0.012662	1.8975	1	0	1.206e-13	12.9187	0.299698	0.387542	0.277873	-0.559569	0.115017	0.0743038	0.0294816	2.52035	35.7342	6.35214	170	A	G	0.388889	0.611111	68	73	30	0
log2_C3	rs12531349	CARD11	BMI	0.0128905	1.88973	1	0	1.2253e-13	12.9118	0.299564	0.387542	0.277899	-0.456215	0.115526	-0.0794221	0.0315944	-2.5138	35.7115	6.31918	170	T	A	0.318713	0.681287	81	71	19	0
log2_C3	rs889163	NALP12	BMI	0.0129632	1.88729	1	0	1.23143e-13	12.9096	0.299523	0.387542	0.277908	-0.483543	0.113967	-0.0979421	0.0389938	-2.51174	35.7044	6.30883	170	G	A	0.175439	0.824561	117	48	6	0
log2_C3	rs7963444	RAPGEF3	BMI	0.0130099	1.88573	1	0	1.76949e-12	11.7522	0.302885	0.381922	0.278897	-0.445	0.123456	-0.0915881	0.0364384	-2.51351	32.5862	6.31771	153	G	C	0.298701	0.701299	73	70	11	17
log2_C3	rs12643103	RHOH	BMI	0.0132641	1.87732	1	0	2.18161e-13	12.6612	0.300726	0.385642	0.278549	-0.552105	0.11563	0.108064	0.0431567	2.50398	35.0494	6.2699	166	C	T	0.140719	0.859281	124	39	4	4
log2_C3	rs6883795	LIFR	BMI	0.013354	1.87439	1	0	2.21051e-12	11.6555	0.283508	0.389211	0.28129	-0.394914	0.126323	-0.0784297	0.0313489	-2.50184	31.853	6.25918	164	C	A	0.469697	0.530303	46	83	36	6
log2_C3	rs2019552	DPEP1	BMI	0.0133906	1.8732	1	0	8.04677e-14	13.0944	0.347975	0.375863	0.277425	-0.615845	0.120462	0.0973718	0.0388742	2.50479	37.6247	6.27399	144	C	G	0.224138	0.775862	88	49	8	26
log2_C3	rs161700	IL31RA	BMI	0.0134099	1.87258	1	0	1.21067e-13	12.917	0.301166	0.387971	0.278376	-0.487653	0.114201	-0.0958807	0.0383606	-2.49946	35.7693	6.24729	169	T	C	0.176471	0.823529	117	46	7	1
log2_C3	rs13292007	PAX5	BMI	0.0135086	1.86939	1	0	1.27726e-13	12.8937	0.299216	0.387542	0.277969	-0.572763	0.11609	0.0835196	0.0334534	2.4966	35.6523	6.233	170	C	T	0.292398	0.707602	85	72	14	0
log2_C3	rs10807156	MAPK14	BMI	0.0135197	1.86903	1	0	4.8934e-13	12.3104	0.301491	0.396193	0.272914	-0.413515	0.120312	-0.0980579	0.0392574	-2.49782	34.098	6.2391	161	A	T	0.166667	0.833333	115	40	7	9
log2_C3	rs17551090	MEF2C	BMI	0.0137207	1.86262	1	0	1.88968e-13	12.7236	0.297408	0.386244	0.278797	-0.528589	0.11438	0.122198	0.0490555	2.49102	35.1339	6.20516	169	A	T	0.105882	0.894118	136	32	2	1
log2_C3	rs204994	AGER	BMI	0.0137791	1.86078	1	0	1.29989e-13	12.8861	0.299069	0.387542	0.277998	-0.450309	0.116084	-0.0869478	0.0349288	-2.48929	35.6272	6.19656	170	A	G	0.222222	0.777778	107	52	12	0
log2_C3	rs6511696	TYK2	BMI	0.0138669	1.85802	1	0	1.9417e-13	12.7118	0.297178	0.384971	0.277766	-0.516987	0.113531	0.135577	0.054512	2.4871	35.0953	6.18569	169	T	C	0.0794118	0.920588	145	23	2	1
log2_C3	rs10973627	SHB	BMI	0.0139826	1.85441	1	0	1.20065e-13	12.9206	0.302753	0.387998	0.278765	-0.545183	0.114876	0.121883	0.0490633	2.48419	35.8224	6.17122	168	G	C	0.106509	0.893491	135	32	2	2
log2_C3	rs16880453	ITGA1	BMI	0.0140123	1.85349	1	0	3.33825e-13	12.4765	0.297066	0.385195	0.280533	-0.556939	0.11725	0.0718079	0.0289112	2.48374	34.4427	6.16895	166	C	G	0.467066	0.532934	54	70	43	4
log2_C3	rs1205171	PRDX2	BMI	0.0140864	1.8512	1	0	2.62428e-13	12.581	0.300675	0.385037	0.278238	-0.563992	0.11687	0.106131	0.0427609	2.48195	34.826	6.1601	165	A	G	0.14759	0.85241	121	41	4	5
log2_C3	rs4620627	CAMK1D	BMI	0.0142063	1.84752	1	0	7.78795e-14	13.1086	0.307947	0.385556	0.278443	-0.513514	0.115543	-0.100779	0.0406614	-2.47848	36.488	6.14288	167	G	A	0.184524	0.815476	110	54	4	3
log2_C3	rs2004659	PIAS3	BMI	0.0142284	1.84684	1	0	8.15689e-14	13.0885	0.312282	0.387594	0.272228	-0.599933	0.117439	0.0816849	0.0329587	2.4784	36.5538	6.14249	164	G	A	0.360606	0.639394	64	83	18	6
log2_C3	rs13142024	PPP3CA	BMI	0.0142367	1.84659	1	0	1.30698e-13	12.8837	0.300522	0.387576	0.278545	-0.483306	0.115017	-0.0735214	0.0296772	-2.47737	35.6598	6.13736	169	A	G	0.367647	0.632353	73	69	28	1
log2_C3	rs2302365	LAG3	BMI	0.0145343	1.83761	1	0	5.6954e-13	12.2445	0.301736	0.390069	0.281272	-0.583756	0.121044	0.0837395	0.0338862	2.4712	33.9217	6.10682	160	A	G	0.290625	0.709375	82	63	15	11
log2_C3	rs11657479	TBX21	BMI	0.0146781	1.83333	1	0	1.37153e-14	13.8628	0.319265	0.389767	0.273724	-0.533983	0.112731	-0.0891956	0.0361696	-2.46604	38.927	6.08135	169	C	T	0.223529	0.776471	102	60	8	1
log2_C3	rs17486819	IL1RN	BMI	0.0147597	1.83092	1	0	6.3817e-13	12.1951	0.342366	0.383077	0.272585	-0.5518	0.124293	-0.118439	0.0479471	-2.47021	34.8804	6.10192	137	G	T	0.144928	0.855072	100	36	2	33
log2_C3	rs9322335	ESR1	BMI	0.0148013	1.8297	1	0	1.61815e-13	12.791	0.300226	0.389278	0.278822	-0.455805	0.116295	-0.0991525	0.0402553	-2.46309	35.3952	6.06681	168	T	C	0.251479	0.748521	87	79	3	2
log2_C3	rs11705394	CSF2RB	BMI	0.0148062	1.82956	1	0	1.38527e-13	12.8585	0.298534	0.387542	0.278104	-0.560132	0.115224	0.0853071	0.0346403	2.46265	35.5365	6.06466	170	C	T	0.25731	0.74269	94	66	11	0
log2_C3	rs4135268	PPARG	BMI	0.0149235	1.82613	1	0	1.08331e-13	12.9652	0.303621	0.386375	0.278606	-0.5146	0.114361	-0.1401	0.0569506	-2.46003	35.97	6.05174	168	G	C	0.0857988	0.914201	140	29		2
log2_C3	rs10489787	PTGFR	BMI	0.0149749	1.82463	1	0	1.39921e-13	12.8541	0.29845	0.387542	0.27812	-0.46506	0.115066	-0.085186	0.0346505	-2.45844	35.5222	6.04391	170	T	A	0.239766	0.760234	100	60	11	0
log2_C3	rs2111554	DAPK1	BMI	0.0151421	1.81981	1	0	1.22033e-12	11.9135	0.294925	0.393572	0.281565	-0.556522	0.120115	0.0880155	0.0358379	2.45593	32.8357	6.0316	160	C	T	0.270186	0.729814	85	65	11	10
log2_C3	rs11776990	TNFRSF10C	BMI	0.0154057	1.81232	1	0	2.80308e-12	11.5524	0.285886	0.376498	0.280193	-0.505262	0.117186	0.138846	0.0566879	2.44931	31.6266	5.9991	161	A	G	0.0833333	0.916667	136	25	1	9
log2_C3	rs12257319	CAMK1D	BMI	0.0154953	1.8098	1	0	1.44207e-13	12.841	0.298197	0.387542	0.278171	-0.562609	0.115454	0.0986954	0.0403548	2.44569	35.4792	5.9814	170	A	T	0.187135	0.812865	111	56	4	0
log2_C3	rs4074080	PRKCE	BMI	0.0156142	1.80648	1	0	1.45182e-13	12.8381	0.29814	0.387542	0.278182	-0.581948	0.117161	0.0731345	0.0299384	2.44283	35.4696	5.96743	170	G	A	0.380117	0.619883	69	74	28	0
log2_C3	rs6972246	EGFR	BMI	0.0157499	1.80272	1	0	1.56419e-13	12.8057	0.299006	0.387556	0.278846	-0.545567	0.114662	0.102123	0.0418579	2.43974	35.4033	5.95235	169	A	G	0.155882	0.844118	121	45	4	1
log2_C3	rs10489409	PLA2G4A	BMI	0.0157858	1.80173	1	0	1.46589e-13	12.8339	0.298059	0.387542	0.278198	-0.545498	0.114407	0.140403	0.0575721	2.43874	35.4559	5.94745	170	C	T	0.0818713	0.918129	143	28		0
log2_C3	rs11188660	BLNK	BMI	0.015914	1.79822	1	0	4.93911e-13	12.3064	0.295194	0.385197	0.280243	-0.546059	0.116474	0.0779866	0.0320079	2.43648	33.9252	5.93645	165	A	G	0.349398	0.650602	71	74	21	5
log2_C3	rs1788113	CD226	BMI	0.0159274	1.79786	1	0	4.20898e-13	12.3758	0.296584	0.385961	0.278956	-0.5456	0.116469	0.104831	0.043031	2.43617	34.1524	5.93491	165	A	G	0.144578	0.855422	122	40	4	5
log2_C3	rs3181165	CASP2	BMI	0.016001	1.79585	1	0	1.70833e-13	12.7674	0.298261	0.388458	0.278812	-0.500657	0.113887	0.166127	0.0682581	2.43381	35.2776	5.92345	169	A	G	0.0588235	0.941176	150	20		1
log2_C3	rs17329025	KRAS	BMI	0.0160197	1.79535	1	0	1.05916e-13	12.975	0.302291	0.385738	0.277485	-0.50348	0.113569	-0.0738276	0.0303396	-2.43338	35.9608	5.92132	169	G	A	0.417647	0.582353	60	78	32	1
log2_C3	rs7302224	CRADD	BMI	0.0160608	1.79423	1	0	5.75729e-13	12.2398	0.30164	0.391013	0.282397	-0.565102	0.119497	0.099747	0.0409831	2.43386	33.9062	5.92365	160	G	A	0.186335	0.813665	106	50	5	10
log2_C3	rs2806873	IGSF2	BMI	0.0160797	1.79372	1	0	1.48993e-13	12.8268	0.297922	0.387542	0.278225	-0.479746	0.114299	-0.106854	0.0439399	-2.43182	35.4327	5.91376	170	T	C	0.154971	0.845029	120	49	2	0
log2_C3	rs10991925	NFIL3	BMI	0.016099	1.7932	1	0	1.11767e-13	12.9517	0.301839	0.387173	0.278253	-0.571546	0.115928	0.0796848	0.0327715	2.43152	35.8838	5.91231	169	C	T	0.261765	0.738235	96	59	15	1
log2_C3	rs6695321	CFH	BMI	0.0162394	1.78943	1	0	6.24672e-14	13.2043	0.327962	0.387492	0.277057	-0.542427	0.116615	-0.0817273	0.0336273	-2.43039	37.3328	5.90679	156	G	A	0.38535	0.61465	57	79	21	14
log2_C3	rs783036	PDE4B	BMI	0.0163055	1.78767	1	0	4.34729e-13	12.3618	0.293281	0.381811	0.278936	-0.411776	0.120794	-0.0732728	0.0301902	-2.42704	34.0292	5.89051	167	C	T	0.488095	0.511905	45	82	41	3
log2_C3	rs1445560	PAG1	BMI	0.0163387	1.78678	1	0	1.48384e-12	11.8286	0.294737	0.38648	0.281509	-0.52871	0.117743	0.0802217	0.0330461	2.42757	32.597	5.89308	159	T	C	0.378125	0.621875	61	77	22	11
log2_C3	rs10774604	PPP1CC	BMI	0.016456	1.78368	1	0	4.31316e-13	12.3652	0.304205	0.39254	0.277868	-0.526691	0.116402	-0.143635	0.0592382	-2.4247	34.3205	5.87918	160	C	T	0.0869565	0.913043	133	28		10
log2_C3	rs9806617	TLN2	BMI	0.016487	1.78286	1	0	1.08279e-13	12.9655	0.302106	0.387337	0.27822	-0.4897	0.115426	-0.0806975	0.0333107	-2.42257	35.9292	5.86884	169	G	C	0.276471	0.723529	90	66	14	1
log2_C3	rs7238367	CD226	BMI	0.0166246	1.77925	1	0	1.96947e-13	12.7056	0.300073	0.385424	0.279863	-0.488302	0.114957	-0.0959151	0.0396386	-2.41974	35.155	5.85514	167	A	G	0.196429	0.803571	107	56	5	3
log2_C3	rs10410342	CD209	BMI	0.0172151	1.76409	1	0	2.97716e-13	12.5262	0.302695	0.381954	0.280485	-0.541028	0.116954	0.202592	0.0841617	2.40717	34.7275	5.79447	163	C	G	0.0365854	0.963415	152	12		7
log2_C3	rs30489	TCF7	BMI	0.0172564	1.76305	1	0	1.73591e-13	12.7605	0.298126	0.387576	0.279021	-0.492443	0.114463	-0.123057	0.0511596	-2.40535	35.2548	5.78571	169	T	C	0.102941	0.897059	136	33	1	1
log2_C3	rs12667080	TBXAS1	BMI	0.0173276	1.76126	1	0	2.0619e-14	13.6857	0.315913	0.384437	0.273384	-0.458727	0.117639	-0.0960705	0.0399663	-2.40379	38.3295	5.7782	169	A	G	0.161765	0.838235	121	43	6	1
log2_C3	rs86567	HLA-DOA	BMI	0.0174443	1.75835	1	0	2.3932e-13	12.621	0.296899	0.385304	0.279236	-0.450381	0.116754	-0.0711438	0.029626	-2.4014	34.8373	5.7667	168	C	A	0.443787	0.556213	55	78	36	2
log2_C3	rs3824456	DDX58	BMI	0.0175418	1.75593	1	0	7.61595e-13	12.1183	0.302354	0.383304	0.274579	-0.46414	0.119841	-0.0890782	0.0371027	-2.40085	33.5878	5.7641	158	C	G	0.220126	0.779874	97	54	8	12
log2_C3	rs4809847	NFATC2	BMI	0.0176179	1.75405	1	0	2.42049e-13	12.6161	0.295309	0.385936	0.279017	-0.48085	0.114631	-0.114178	0.0476239	-2.39749	34.7821	5.74798	169	T	G	0.105882	0.894118	137	30	3	1
log2_C3	rs1152003	PPARG	BMI	0.0178059	1.74944	1	0	5.03399e-14	13.2981	0.313195	0.390267	0.277443	-0.618626	0.119451	0.0819188	0.0342197	2.39391	37.1655	5.73079	166	G	C	0.326347	0.673653	72	81	14	4
log2_C3	rs10152918	ANPEP	BMI	0.0178117	1.7493	1	0	1.34683e-12	11.8707	0.29094	0.385475	0.281593	-0.561481	0.119702	0.0738183	0.0308296	2.3944	32.6202	5.73315	162	A	G	0.392638	0.607362	63	72	28	8
log2_C3	rs917881	EGFR	BMI	0.0182243	1.73935	1	0	1.66346e-13	12.779	0.296995	0.387542	0.278409	-0.504921	0.113665	0.108091	0.0453311	2.38449	35.2759	5.68578	170	A	G	0.140351	0.859649	125	44	2	0
log2_C3	rs13043255	GMEB2	BMI	0.0182372	1.73904	1	0	1.66449e-13	12.7787	0.29699	0.387542	0.27841	-0.523483	0.113747	0.0877369	0.036799	2.38422	35.275	5.68449	170	C	G	0.219298	0.780702	104	59	8	0
log2_C3	rs7531197	RASSF5	BMI	0.0182746	1.73815	1	0	1.66749e-13	12.7779	0.296975	0.387542	0.278413	-0.573665	0.116604	0.0734632	0.0308224	2.38344	35.2724	5.68077	170	T	C	0.309942	0.690058	86	64	21	0
log2_C3	rs1275852	BIRC2	BMI	0.0182816	1.73798	1	0	9.11286e-14	13.0403	0.303554	0.386836	0.277832	-0.495673	0.115106	-0.156042	0.0654695	-2.38343	36.1765	5.68075	169	T	C	0.0529412	0.947059	153	16	1	1
log2_C3	rs7373858	IRAK2	BMI	0.0183514	1.73633	1	0	6.85151e-13	12.1642	0.286419	0.391613	0.277677	-0.583396	0.121471	0.076342	0.0320498	2.38198	33.3148	5.67383	169	A	G	0.382353	0.617647	63	84	23	1
log2_C3	rs11636391	TLN2	BMI	0.0184134	1.73486	1	0	1.32089e-13	12.8791	0.301946	0.385114	0.276821	-0.462778	0.115084	-0.0712568	0.0299293	-2.38084	35.6856	5.66839	168	A	G	0.494083	0.505917	44	83	42	2
log2_C3	rs4744512	SYK	BMI	0.0184938	1.73297	1	0	2.5259e-13	12.5976	0.294947	0.385936	0.279089	-0.509913	0.114068	0.0768917	0.0323206	2.37903	34.7216	5.6598	169	C	T	0.317647	0.682353	81	70	19	1
log2_C3	rs2181413	MKNK1	BMI	0.0184968	1.7329	1	0	4.1195e-13	12.3852	0.292255	0.38644	0.279937	-0.492053	0.11568	-0.0826151	0.0347251	-2.37911	34.0674	5.66018	168	C	T	0.215976	0.784024	108	49	12	2
log2_C3	rs4293222	ALOX5AP	BMI	0.0185823	1.7309	1	0	5.20654e-13	12.2835	0.294735	0.384537	0.280927	-0.579626	0.11948	0.0724261	0.0304593	2.3778	33.8504	5.65391	165	C	G	0.331325	0.668675	81	60	25	5
log2_C3	rs3758308	DAPK1	BMI	0.019032	1.72051	1	0	5.93573e-13	12.2265	0.293593	0.38933	0.279988	-0.541381	0.116628	0.0748819	0.0316138	2.36865	33.6647	5.61049	165	T	C	0.436747	0.563253	52	83	31	5
log2_C3	rs10794306	NALP6	BMI	0.0190844	1.71932	1	0	2.28313e-13	12.6415	0.295805	0.391263	0.276447	-0.542956	0.114646	0.0745546	0.0314973	2.36702	34.865	5.60277	169	G	T	0.405882	0.594118	58	86	26	1
log2_C3	rs989902	PTPN13	BMI	0.0192181	1.71629	1	0	2.2602e-13	12.6459	0.298896	0.387186	0.278696	-0.444141	0.118218	-0.080011	0.0338366	-2.36463	34.9584	5.59145	167	C	A	0.401786	0.598214	54	93	21	3
log2_C3	rs2863212	IL23R	BMI	0.0192427	1.71573	1	0	1.74077e-14	13.7593	0.317306	0.389767	0.274117	-0.561675	0.112925	0.125519	0.0530992	2.36385	38.5772	5.58779	169	C	T	0.0882353	0.911765	141	28	1	1
log2_C3	rs17743339	VCL	BMI	0.0194105	1.71196	1	0	1.75807e-13	12.755	0.296529	0.387542	0.278501	-0.57006	0.11636	0.0834753	0.0353652	2.36038	35.1972	5.57141	170	A	G	0.236842	0.763158	100	61	10	0
log2_C3	rs1654496	NALP2	BMI	0.0196347	1.70698	1	0	1.77585e-13	12.7506	0.296445	0.387542	0.278518	-0.474439	0.114751	-0.0733352	0.0311273	-2.35597	35.1829	5.55061	170	A	C	0.330409	0.669591	79	71	21	0
log2_C3	rs3888658	PRKCA	BMI	0.0198812	1.70156	1	0	1.79536e-13	12.7458	0.296353	0.387542	0.278536	-0.506404	0.113704	-0.110117	0.0468348	-2.35118	35.1674	5.52804	170	A	G	0.122807	0.877193	131	38	2	0
log2_C3	rs3806528	LIMS1	BMI	0.0199923	1.69914	1	0	1.80414e-13	12.7437	0.296311	0.387542	0.278544	-0.506779	0.113705	-0.149747	0.0637481	-2.34903	35.1604	5.51796	170	A	C	0.0643275	0.935673	149	22		0
log2_C3	rs2431623	CAMK1D	BMI	0.0200501	1.69788	1	0	1.80871e-13	12.7426	0.29629	0.387542	0.278548	-0.536647	0.114199	0.0667724	0.028439	2.34792	35.1569	5.51273	170	C	T	0.388889	0.611111	72	65	34	0
log2_C3	rs1051006	MADD	BMI	0.0200665	1.69753	1	0	1.81e-13	12.7423	0.296284	0.387542	0.278549	-0.42421	0.119596	-0.102533	0.0436756	-2.34761	35.1558	5.51125	170	A	G	0.154971	0.845029	121	47	3	0
log2_C3	rs3781076	CAMK1D	BMI	0.020117	1.69644	1	0	1.60933e-13	12.7934	0.300272	0.388187	0.279065	-0.49248	0.114629	-0.102475	0.0436638	-2.34691	35.403	5.508	168	G	A	0.112426	0.887574	137	26	6	2
log2_C3	rs7573407	PRKCE	BMI	0.0201414	1.69591	1	0	1.98812e-13	12.7016	0.296978	0.387576	0.279249	-0.580029	0.117613	0.0696746	0.0296954	2.34631	35.0617	5.50516	169	A	G	0.402941	0.597059	64	75	31	1
log2_C3	rs11243929	TSC1	BMI	0.0202019	1.69461	1	0	4.31528e-13	12.365	0.297902	0.388443	0.277526	-0.470336	0.114687	-0.0868471	0.0370214	-2.34586	34.1564	5.50305	164	C	T	0.218182	0.781818	101	56	8	6
log2_C3	rs7299536	APAF1	BMI	0.0204235	1.68987	1	0	2.10507e-13	12.6767	0.296493	0.387141	0.279311	-0.530709	0.114403	0.0780275	0.0333317	2.34094	34.9804	5.48001	169	A	G	0.317647	0.682353	78	76	16	1
log2_C3	rs1681671	IRAK2	BMI	0.0204281	1.68977	1	0	2.48447e-13	12.6048	0.298087	0.386948	0.280351	-0.515784	0.115689	-0.0713081	0.0304588	-2.34113	34.8236	5.4809	167	G	A	0.4375	0.5625	56	77	35	3
log2_C3	rs10433890	EIF4E	BMI	0.0204532	1.68924	1	0	2.54973e-13	12.5935	0.294867	0.389068	0.27916	-0.454206	0.116418	-0.0711671	0.0304083	-2.34038	34.7083	5.47738	169	A	G	0.470588	0.529412	48	84	38	1
log2_C3	rs331679	VAV1	BMI	0.0204746	1.68879	1	0	1.84218e-13	12.7347	0.296136	0.387542	0.278579	-0.563728	0.115885	0.0815627	0.0348582	2.33984	35.1308	5.47486	170	T	C	0.277778	0.722222	87	73	11	0
log2_C3	rs12825691	CRADD	BMI	0.0208718	1.68044	1	0	1.78731e-13	12.7478	0.297879	0.387971	0.27903	-0.489159	0.114478	-0.0748467	0.0320879	-2.33255	35.2132	5.44078	169	C	T	0.341176	0.658824	74	76	20	1
log2_C3	rs3782928	C1R	BMI	0.0209099	1.67965	1	0	1.87638e-13	12.7267	0.295981	0.387542	0.27861	-0.559431	0.115569	0.0809676	0.0347246	2.33171	35.1047	5.43686	170	A	G	0.260234	0.739766	93	67	11	0
log2_C3	rs9831477	TGFBR2	BMI	0.0211956	1.67375	1	0	1.89877e-13	12.7215	0.295881	0.387542	0.278629	-0.479351	0.114551	-0.0716755	0.030809	-2.32645	35.0878	5.41237	170	A	T	0.403509	0.596491	61	82	28	0
log2_C3	rs2007683	MAPK13	BMI	0.0214053	1.66948	1	0	1.56964e-11	10.8042	0.267264	0.383554	0.276708	-0.4854	0.117405	0.0877657	0.0377715	2.3236	29.1798	5.39911	163	A	G	0.317073	0.682927	68	88	8	7
log2_C3	rs7555149	RASSF5	BMI	0.0214284	1.66901	1	0	1.9516e-13	12.7096	0.297135	0.386622	0.279034	-0.57653	0.117077	0.0715184	0.0307957	2.32235	35.088	5.39329	169	T	C	0.323529	0.676471	82	66	22	1
log2_C3	rs2187668	HLA-DQA1	BMI	0.0214547	1.66848	1	0	1.91902e-13	12.7169	0.295791	0.387542	0.278647	-0.457715	0.116052	-0.107589	0.0463401	-2.32174	35.0728	5.39046	170	A	G	0.116959	0.883041	134	34	3	0
log2_C3	rs17719944	SARM1	BMI	0.0215846	1.66586	1	0	3.15107e-13	12.5015	0.296049	0.385857	0.280726	-0.484734	0.116581	-0.133255	0.0574427	-2.31979	34.4854	5.38145	167	G	A	0.077381	0.922619	143	24	1	3
log2_C3	rs3766730	TNFRSF1B	BMI	0.021622	1.6651	1	0	2.45242e-12	11.6104	0.281111	0.379332	0.281025	-0.42444	0.122257	-0.102421	0.0441587	-2.3194	31.6739	5.3796	165	T	C	0.159639	0.840361	116	47	3	5
log2_C3	rs12897608	IGHA1	BMI	0.0216819	1.6639	1	0	7.78107e-13	12.109	0.288246	0.392016	0.273412	-0.460297	0.113042	0.113845	0.0491124	2.31805	33.2084	5.37334	167	A	T	0.104167	0.895833	135	31	2	3
log2_C3	rs411174	ITK	BMI	0.021963	1.65831	1	0	1.8393e-13	12.7353	0.299139	0.386466	0.279526	-0.486985	0.115887	-0.0854133	0.0369292	-2.3129	35.2123	5.34949	168	T	C	0.284024	0.715976	82	78	9	2
log2_C3	rs497309	C2	BMI	0.0220442	1.65671	1	0	8.60492e-13	12.0653	0.309554	0.374506	0.281945	-0.539429	0.122016	-0.120497	0.0520807	-2.31367	33.6254	5.35305	153	G	T	0.103896	0.896104	124	28	2	17
log2_C3	rs16886448	MAP3K1	BMI	0.0220901	1.6558	1	0	2.24179e-13	12.6494	0.303591	0.388754	0.279641	-0.575105	0.117605	0.164868	0.0713347	2.3112	35.0929	5.34162	164	G	C	0.0454545	0.954545	151	13	1	6
log2_C3	rs12037599	PIK3CD	BMI	0.0221715	1.65421	1	0	2.10233e-11	10.6773	0.270355	0.377333	0.282223	-0.476945	0.11962	0.157507	0.0681707	2.31048	28.9013	5.33834	159	C	G	0.053125	0.946875	144	15	1	11
log2_C3	rs10901077	RAPGEF1	BMI	0.022545	1.64695	1	0	2.36655e-13	12.6259	0.2955	0.387148	0.279509	-0.475306	0.115158	-0.0791991	0.0343961	-2.30256	34.8141	5.30178	169	G	A	0.267647	0.732353	91	67	12	1
log2_C3	rs1217418	PTPN22	BMI	0.0226169	1.64557	1	0	6.47592e-13	12.1887	0.286904	0.382985	0.276649	-0.448824	0.11489	-0.0717968	0.0311982	-2.30132	33.3938	5.29606	169	A	G	0.432353	0.567647	53	87	30	1
log2_C3	rs895497	IL1F6	BMI	0.0226292	1.64533	1	0	2.01037e-13	12.6967	0.295399	0.387542	0.278725	-0.569824	0.116566	0.0795227	0.0345604	2.30098	35.0067	5.29449	170	T	C	0.295322	0.704678	82	77	12	0
log2_C3	rs12327666	IL27RA	BMI	0.0227231	1.64353	1	0	7.85504e-12	11.1049	0.290518	0.401561	0.270924	-0.446268	0.119436	-0.180986	0.0786228	-2.30195	30.5061	5.29899	152	A	G	0.0424837	0.957516	140	13		18
log2_C3	rs17137421	PRKCQ	BMI	0.0229244	1.6397	1	0	3.41447e-13	12.4667	0.293863	0.384241	0.279299	-0.532223	0.114672	0.0968558	0.0421816	2.29616	34.3329	5.27237	168	A	G	0.142012	0.857988	126	38	5	2
log2_C3	rs2457393	BMPR1B	BMI	0.0231273	1.63587	1	0	3.0649e-13	12.5136	0.293302	0.389226	0.279359	-0.488038	0.114658	-0.0858631	0.0374526	-2.29258	34.4476	5.25593	169	A	G	0.232353	0.767647	98	65	7	1
log2_C3	rs1783919	NFRKB	BMI	0.0231556	1.63534	1	0	1.5847e-13	12.8001	0.309771	0.388762	0.277721	-0.565719	0.11674	0.0914921	0.0398998	2.29305	35.6792	5.25806	162	C	T	0.193252	0.806748	105	53	5	8
log2_C3	rs2459994	PRKCZ	BMI	0.0232441	1.63369	1	0	1.47449e-13	12.8314	0.301014	0.387912	0.279142	-0.496322	0.115306	-0.0946371	0.0413129	-2.29074	35.5281	5.24748	168	T	C	0.171598	0.828402	115	50	4	2
log2_C3	rs5756129	MYH9	BMI	0.0234575	1.62972	1	0	1.47563e-13	12.831	0.302532	0.384155	0.278721	-0.57604	0.116457	0.0813283	0.0355568	2.28728	35.5682	5.23165	167	C	T	0.229167	0.770833	101	57	10	3
log2_C3	rs1431977	ITGAE	BMI	0.0234892	1.62913	1	0	2.7291e-13	12.564	0.294289	0.388657	0.279511	-0.59364	0.120014	0.0729681	0.0319127	2.28649	34.6119	5.22804	169	C	A	0.461765	0.538235	46	91	33	1
log2_C3	rs1650820	NFRKB	BMI	0.0235015	1.62891	1	0	7.64349e-15	14.1167	0.340801	0.394519	0.272926	-0.64566	0.117963	0.0772576	0.0337716	2.28765	40.3254	5.23335	159	C	T	0.26875	0.73125	87	60	13	11
log2_C3	rs599235	PDE4B	BMI	0.0235655	1.62772	1	0	2.53248e-13	12.5965	0.294925	0.388145	0.279578	-0.479225	0.115386	-0.0829669	0.0363059	-2.28522	34.7179	5.22221	169	A	G	0.282353	0.717647	83	78	9	1
log2_C3	rs3845466	NCF2	BMI	0.0237194	1.6249	1	0	3.10859e-13	12.5074	0.293181	0.384832	0.278393	-0.551145	0.11541	0.144281	0.0632073	2.28266	34.4276	5.21053	169	A	G	0.0588235	0.941176	151	18	1	1
log2_C3	rs7073236	IL2RA	BMI	0.0239612	1.62049	1	0	2.11302e-13	12.6751	0.294978	0.387542	0.278808	-0.568875	0.116563	0.0658276	0.0288902	2.27854	34.9361	5.19175	170	C	T	0.464912	0.535088	53	77	41	0
log2_C3	rs4837404	PTGES	BMI	0.0240336	1.61918	1	0	8.30559e-13	12.0806	0.329841	0.409216	0.277236	-0.523802	0.128184	-0.0770204	0.0337575	-2.28158	34.2067	5.20561	142	G	A	0.307692	0.692308	72	54	17	28
log2_C3	rs315948	IL1RN	BMI	0.0241139	1.61773	1	0	1.38697e-12	11.8579	0.286152	0.387312	0.2804	-0.519235	0.117027	0.0982203	0.0431418	2.27668	32.4695	5.18329	165	A	G	0.162651	0.837349	115	48	3	5
log2_C3	rs4953299	PRKCE	BMI	0.0243042	1.61432	1	0	2.16327e-13	12.6649	0.296262	0.387369	0.279385	-0.551754	0.115387	0.0793032	0.0348882	2.27307	34.9416	5.16684	169	C	T	0.238235	0.761765	100	59	11	1
log2_C3	rs1217385	PTPN22	BMI	0.0245918	1.60921	1	0	2.16129e-13	12.6653	0.294788	0.387542	0.278845	-0.465598	0.115584	-0.0713895	0.0314727	-2.2683	34.904	5.14518	170	T	G	0.409357	0.590643	58	86	27	0
log2_C3	rs2302209	PDE4C	BMI	0.0247854	1.6058	1	0	2.17607e-13	12.6623	0.29473	0.387542	0.278857	-0.447178	0.117288	-0.0730548	0.0322509	-2.2652	34.8944	5.13114	170	T	C	0.321637	0.678363	79	74	18	0
log2_C3	rs3789748	PPP3CA	BMI	0.0248232	1.60514	1	0	9.54533e-14	13.0202	0.327725	0.397885	0.277394	-0.543723	0.118635	-0.0892909	0.0393909	-2.26679	36.8052	5.13833	154	T	G	0.216129	0.783871	94	55	6	16
log2_C3	rs7118744	ETS1	BMI	0.0249877	1.60227	1	0	3.17548e-12	11.4982	0.283248	0.393222	0.281392	-0.413836	0.12221	-0.0743624	0.0328598	-2.26302	31.4171	5.12127	162	A	G	0.355828	0.644172	68	74	21	8
log2_C3	rs11739017	LIFR	BMI	0.0251166	1.60004	1	0	3.10375e-13	12.5081	0.296179	0.390449	0.28015	-0.428135	0.121268	-0.0715021	0.0316335	-2.26033	34.5069	5.10907	167	C	T	0.434524	0.565476	52	86	30	3
log2_C3	rs2895332	IL17RA	BMI	0.0254942	1.59356	1	0	5.73394e-13	12.2415	0.298515	0.38739	0.281006	-0.534995	0.117882	0.0778803	0.0345358	2.25506	33.831	5.0853	162	G	A	0.288344	0.711656	83	66	14	8
log2_C3	rs12893893	IGHA1	BMI	0.0255038	1.59339	1	0	5.78508e-13	12.2377	0.295341	0.387463	0.281351	-0.499929	0.116191	0.116261	0.051565	2.25465	33.7397	5.08343	164	G	A	0.1	0.9	134	29	2	6
log2_C3	rs10745834	APAF1	BMI	0.025743	1.58934	1	0	2.07429e-13	12.6831	0.29963	0.386777	0.280351	-0.538977	0.115439	0.0767327	0.0340951	2.25055	35.0809	5.06499	167	G	A	0.315476	0.684524	77	76	15	3
log2_C3	rs11217078	BLR1	BMI	0.0257721	1.58885	1	0	2.25107e-13	12.6476	0.294444	0.387542	0.278913	-0.567925	0.116584	0.0712107	0.031653	2.24973	34.8464	5.0613	170	C	T	0.353801	0.646199	72	77	22	0
log2_C3	rs1003816	TBXAS1	BMI	0.025842	1.58767	1	0	2.25636e-13	12.6466	0.294424	0.387542	0.278917	-0.529317	0.11412	-0.105174	0.0467718	-2.24866	34.843	5.05646	170	T	C	0.119883	0.880117	133	35	3	0
log2_C3	rs6108	SERPINA5	BMI	0.0259228	1.58632	1	0	2.26248e-13	12.6454	0.294401	0.387542	0.278922	-0.558554	0.115764	0.0677515	0.0301464	2.24742	34.8392	5.05088	170	A	T	0.377193	0.622807	69	75	27	0
log2_C3	rs10499080	HDAC2	BMI	0.0261608	1.58235	1	0	2.44117e-13	12.6124	0.29673	0.387094	0.280109	-0.532767	0.114834	-0.110026	0.0490306	-2.24402	34.8091	5.03564	168	T	C	0.091716	0.908284	142	23	4	2
log2_C3	rs6886791	PDE4D	BMI	0.0262075	1.58157	1	0	3.08904e-12	11.5102	0.27906	0.38502	0.28062	-0.481319	0.11617	-0.10653	0.0474799	-2.24369	31.3533	5.03415	165	A	G	0.114458	0.885542	131	32	3	5
log2_C3	rs1569922	IL23R	BMI	0.0262367	1.58109	1	0	2.50304e-13	12.6015	0.295024	0.387576	0.279637	-0.416075	0.122423	-0.0729982	0.0325485	-2.24275	34.7345	5.02992	169	T	C	0.426471	0.573529	52	91	27	1
log2_C3	rs658285	C8B	BMI	0.0265941	1.57521	1	0	2.31318e-13	12.6358	0.294214	0.387542	0.278959	-0.579777	0.117894	0.0714136	0.0319205	2.23723	34.8078	5.00522	170	T	C	0.342105	0.657895	74	77	20	0
log2_C3	rs7910874	CAMK1D	BMI	0.0266417	1.57444	1	0	7.54894e-13	12.1221	0.300821	0.39296	0.281848	-0.505376	0.117595	-0.101318	0.0452732	-2.23793	33.5594	5.00833	159	T	G	0.13125	0.86875	122	34	4	11
log2_C3	rs7584409	IL1F9	BMI	0.0267982	1.57189	1	0	1.59076e-13	12.7984	0.298864	0.386716	0.278726	-0.582275	0.117254	0.0773547	0.0346214	2.2343	35.3793	4.99211	169	G	A	0.294118	0.705882	82	76	12	1
log2_C3	rs3181166	CASP2	BMI	0.0268243	1.57147	1	0	2.4918e-13	12.6035	0.295062	0.387556	0.27963	-0.544978	0.115094	0.0883451	0.0395472	2.23392	34.7409	4.99038	169	G	T	0.194118	0.805882	109	56	5	1
log2_C3	rs3025000	VEGF	BMI	0.0268246	1.57147	1	0	2.33054e-13	12.6325	0.294151	0.387542	0.278971	-0.472703	0.115169	-0.0712724	0.0319065	-2.23379	34.7972	4.98982	170	T	C	0.324561	0.675439	79	73	19	0
log2_C3	rs3756093	IRF2	BMI	0.0268414	1.57119	1	0	4.43044e-13	12.3536	0.290157	0.385509	0.279694	-0.541873	0.115703	0.0895038	0.0400704	2.23366	33.9273	4.98924	169	G	C	0.158824	0.841176	122	42	6	1
log2_C3	rs7088458	BLNK	BMI	0.0268601	1.57089	1	0	7.83367e-14	13.106	0.304822	0.389599	0.276769	-0.578481	0.115629	0.0689071	0.0308532	2.23338	36.3939	4.988	169	C	T	0.476471	0.523529	45	88	37	1
log2_C3	rs158688	SYK	BMI	0.0270551	1.56775	1	0	2.34787e-13	12.6293	0.294088	0.387542	0.278984	-0.564007	0.11629	0.074445	0.0333778	2.23037	34.7867	4.97456	170	C	T	0.309942	0.690058	80	76	15	0
log2_C3	rs10752275	CAMK1D	BMI	0.0270605	1.56766	1	0	2.34827e-13	12.6293	0.294087	0.387542	0.278984	-0.479684	0.114749	-0.155387	0.0696709	-2.23029	34.7865	4.97421	170	A	G	0.0555556	0.944444	152	19		0
log2_C3	rs10498658	RIPK1	BMI	0.0272052	1.56535	1	0	2.95156e-13	12.5299	0.296611	0.385427	0.280328	-0.556656	0.116062	0.0808462	0.0362779	2.22852	34.5784	4.96631	167	A	G	0.255952	0.744048	91	68	9	3
log2_C3	rs238135	TGIF	BMI	0.0274407	1.5616	1	0	2.37681e-13	12.624	0.293984	0.387542	0.279004	-0.45697	0.116469	-0.0752281	0.0338148	-2.22471	34.7693	4.94933	170	C	T	0.307018	0.692982	80	77	14	0
log2_C3	rs8041622	ANPEP	BMI	0.0274957	1.56073	1	0	8.15648e-13	12.0885	0.289319	0.391456	0.277799	-0.520554	0.115277	0.138993	0.0624859	2.22439	33.1787	4.94791	166	A	G	0.0718563	0.928144	143	24		4
log2_C3	rs3020729	CD8A	BMI	0.027717	1.55725	1	0	2.39749e-13	12.6202	0.293911	0.387542	0.279019	-0.452448	0.116929	-0.100042	0.0450499	-2.2207	34.7571	4.93149	170	C	T	0.122807	0.877193	133	34	4	0
log2_C3	rs721930	IL17RA	BMI	0.0278042	1.55589	1	0	9.43603e-13	12.0252	0.288047	0.387826	0.282079	-0.482937	0.117297	-0.0813302	0.0366366	-2.21992	32.9738	4.92803	166	C	G	0.242515	0.757485	95	63	9	4
log2_C3	rs1555138	CD34	BMI	0.0278152	1.55572	1	0	4.03903e-15	14.3937	0.344398	0.378787	0.269711	-0.588523	0.117621	-0.0912367	0.0410879	-2.22052	41.2372	4.93073	160	C	G	0.149068	0.850932	118	38	5	10
log2_C3	rs8064189	IRF8	BMI	0.0279452	1.55369	1	0	2.41456e-13	12.6172	0.293851	0.387542	0.279031	-0.57995	0.118014	0.085171	0.0384102	2.21741	34.747	4.91689	170	G	T	0.21345	0.78655	104	61	6	0
log2_C3	rs1555208	PPARA	BMI	0.0281855	1.54997	1	0	5.49008e-14	13.2604	0.338081	0.401481	0.271952	-0.579957	0.120236	-0.132083	0.0595916	-2.21646	37.7961	4.91271	151	A	C	0.0822368	0.917763	127	25		19
log2_C3	rs8062440	PRKCB1	BMI	0.0284536	1.54586	1	0	2.45247e-13	12.6104	0.293719	0.387542	0.279057	-0.504221	0.113943	-0.150247	0.0679803	-2.21016	34.725	4.88481	170	A	T	0.0555556	0.944444	152	19		0
log2_C3	rs2283362	PXN	BMI	0.0284586	1.54579	1	0	2.80904e-13	12.5514	0.294044	0.387141	0.279797	-0.541509	0.115073	0.0856806	0.0387659	2.21021	34.571	4.88501	169	A	G	0.170588	0.829412	119	44	7	1
log2_C3	rs1058867	IL10RB	BMI	0.0284673	1.54565	1	0	2.85548e-13	12.5443	0.296895	0.384692	0.279151	-0.487407	0.116163	-0.0644405	0.0291544	-2.21032	34.6255	4.88552	167	G	A	0.372024	0.627976	73	65	30	3
log2_C3	rs858543	CD3Z	BMI	0.0286678	1.54261	1	0	3.58741e-12	11.4452	0.282148	0.387388	0.282281	-0.437062	0.121139	-0.0791619	0.0358505	-2.20811	31.247	4.87576	162	T	C	0.269939	0.730061	86	66	11	8
log2_C3	rs3782171	KITLG	BMI	0.0286934	1.54222	1	0	2.44979e-13	12.6109	0.296699	0.388337	0.278335	-0.515167	0.113783	-0.122676	0.0555846	-2.20702	34.804	4.87092	168	T	C	0.0828402	0.91716	142	26	1	2
log2_C3	rs3102724	TNFRSF11B	BMI	0.0289101	1.53895	1	0	2.48643e-13	12.6044	0.293603	0.387542	0.27908	-0.579598	0.118042	0.0701563	0.031835	2.20375	34.7055	4.85651	170	A	G	0.350877	0.649123	72	78	21	0
log2_C3	rs988711	KLRB1	BMI	0.0289237	1.53875	1	0	2.48743e-13	12.6042	0.2936	0.387542	0.27908	-0.494687	0.114157	-0.129329	0.0586909	-2.20356	34.7049	4.85568	170	C	T	0.0701754	0.929825	148	22	1	0
log2_C3	rs13114710	IRF2	BMI	0.0291461	1.53542	1	0	2.50393e-13	12.6014	0.293544	0.387542	0.279091	-0.524644	0.114072	0.118856	0.054014	2.20047	34.6956	4.84207	170	T	G	0.0789474	0.921053	146	23	2	0
log2_C3	rs3753778	RAP1GAP	BMI	0.0291892	1.53478	1	0	1.49683e-12	11.8248	0.288476	0.391778	0.280061	-0.544161	0.119313	0.0749722	0.0340673	2.20071	32.4347	4.84312	163	T	C	0.353659	0.646341	65	82	17	7
log2_C3	rs9917069	PPP2R1A	BMI	0.0292272	1.53421	1	0	4.51638e-13	12.3452	0.292952	0.386043	0.280941	-0.538656	0.115612	0.0817432	0.0371611	2.1997	33.9752	4.83867	167	T	C	0.223214	0.776786	101	59	8	3
log2_C3	rs3176874	VCAM1	BMI	0.0293146	1.53292	1	0	1.09753e-13	12.9596	0.31623	0.385855	0.271769	-0.543025	0.114185	0.0924537	0.0420367	2.19936	36.3048	4.83718	160	G	A	0.127329	0.872671	126	29	6	10
log2_C3	rs12429692	ALOX5AP	BMI	0.0295544	1.52938	1	0	2.53418e-13	12.5962	0.293442	0.387542	0.279111	-0.553186	0.115503	0.0720588	0.0328309	2.19485	34.6786	4.81736	170	T	A	0.269006	0.730994	94	62	15	0
log2_C3	rs4726	SLC3A2	BMI	0.0295748	1.52908	1	0	2.65161e-13	12.5765	0.296024	0.388317	0.280165	-0.572317	0.117439	0.0783018	0.035676	2.1948	34.6915	4.81715	168	T	C	0.263314	0.736686	90	69	10	2
log2_C3	rs12760457	PTPN22	BMI	0.0296356	1.52819	1	0	2.54018e-13	12.5951	0.293422	0.387542	0.279115	-0.586705	0.118988	0.0738092	0.0336454	2.19374	34.6752	4.81249	170	T	C	0.269006	0.730994	93	64	14	0
log2_C3	rs9430220	PIK3CD	BMI	0.0298097	1.52564	1	0	3.45473e-14	13.4616	0.313202	0.387787	0.274931	-0.564894	0.113499	0.0804155	0.0366926	2.1916	37.6226	4.80311	168	C	T	0.201183	0.798817	109	52	8	2
log2_C3	rs11690238	PRKCE	BMI	0.0301642	1.52051	1	0	2.5792e-13	12.5885	0.293293	0.387542	0.279141	-0.433704	0.119337	-0.0820877	0.0375416	-2.18658	34.6536	4.78113	170	C	T	0.181287	0.818713	118	44	9	0
log2_C3	rs925596	NALP1	BMI	0.0301987	1.52001	1	0	2.33658e-11	10.6314	0.273849	0.396636	0.287323	-0.526224	0.124588	0.118555	0.054188	2.18784	28.8499	4.78663	156	G	A	0.121019	0.878981	119	38		14
log2_C3	rs17025785	TGFBR2	BMI	0.0302252	1.51963	1	0	4.26571e-13	12.37	0.290481	0.385181	0.279314	-0.458915	0.116176	-0.0646876	0.0295935	-2.18587	33.9807	4.77804	169	C	T	0.341176	0.658824	81	62	27	1
log2_C3	rs919699	APAF1	BMI	0.0303256	1.51819	1	0	8.6995e-14	13.0605	0.303943	0.389599	0.276943	-0.501918	0.113823	-0.102185	0.0467766	-2.18453	36.2432	4.77216	169	T	C	0.120588	0.879412	131	37	2	1
log2_C3	rs10111907	PAG1	BMI	0.0304316	1.51667	1	0	1.86094e-12	11.7303	0.280637	0.381468	0.278524	-0.507527	0.115192	0.0936293	0.0428835	2.18334	31.9898	4.76698	167	C	G	0.142857	0.857143	124	40	4	3
log2_C3	rs7277902	IL10RB	BMI	0.0304887	1.51586	1	0	8.73981e-14	13.0585	0.303905	0.389599	0.276951	-0.494075	0.114232	-0.0944086	0.04326	-2.18235	36.2365	4.76265	169	T	G	0.135294	0.864706	128	38	4	1
log2_C3	rs11032702	CAT	BMI	0.0306502	1.51357	1	0	2.86297e-13	12.5432	0.293882	0.387576	0.279863	-0.543783	0.115263	0.152377	0.0698911	2.1802	34.5441	4.75329	169	T	C	0.0529412	0.947059	152	18		1
log2_C3	rs11465551	IL17F	BMI	0.0309625	1.50916	1	0	2.63789e-13	12.5787	0.293103	0.387542	0.279178	-0.450947	0.117279	-0.128276	0.058951	-2.17597	34.6218	4.73485	170	G	A	0.0672515	0.932749	150	19	2	0
log2_C3	rs558788	MS4A2	BMI	0.0310572	1.50784	1	0	1.36388e-12	11.8652	0.290828	0.379093	0.275155	-0.466746	0.116647	-0.0757299	0.0348078	-2.17566	32.6025	4.7335	162	G	T	0.254601	0.745399	91	61	11	8
log2_C3	rs10906156	CAMK1D	BMI	0.0310605	1.50779	1	0	3.43607e-14	13.4639	0.314818	0.388154	0.276003	-0.606869	0.116632	0.0686364	0.0315566	2.17502	37.6763	4.73073	167	T	G	0.315476	0.684524	81	68	19	3
log2_C3	rs9340931	ESR1	BMI	0.0312146	1.50564	1	0	8.48652e-13	12.0713	0.288973	0.389765	0.280835	-0.457973	0.118627	-0.0876748	0.0403451	-2.17312	33.1229	4.72246	166	C	T	0.167665	0.832335	117	44	6	4
log2_C3	rs4811191	NFATC2	BMI	0.0316476	1.49966	1	0	5.87671e-13	12.2309	0.295203	0.384075	0.280594	-0.517078	0.116256	0.108935	0.0502527	2.16774	33.7174	4.69908	164	A	G	0.109091	0.890909	131	32	2	6
log2_C3	rs1403629	VCL	BMI	0.0316677	1.49938	1	0	6.73929e-13	12.1714	0.289493	0.391337	0.28043	-0.536905	0.116447	0.071589	0.033034	2.16713	33.4105	4.69645	167	G	C	0.300595	0.699405	83	69	16	3
log2_C3	rs523604	BLR1	BMI	0.0317158	1.49872	1	0	2.69303e-13	12.5698	0.292927	0.387542	0.279213	-0.592084	0.119901	0.0658861	0.0304159	2.16617	34.5926	4.69231	170	G	A	0.482456	0.517544	46	85	40	0
log2_C3	rs13321441	FAIM	BMI	0.0317322	1.4985	1	0	4.96231e-12	11.3043	0.276275	0.391546	0.281005	-0.511694	0.118935	0.163184	0.0753162	2.16665	30.7301	4.69436	164	A	G	0.0393939	0.960606	153	11	1	6
log2_C3	rs13150561	PTPN13	BMI	0.031765	1.49805	1	0	2.69662e-13	12.5692	0.292916	0.387542	0.279215	-0.477638	0.11502	-0.128087	0.0591476	-2.16554	34.5907	4.68957	170	T	C	0.0614035	0.938596	152	17	2	0
log2_C3	rs997344	SOS1	BMI	0.0319389	1.49568	1	0	3.11993e-13	12.5059	0.29315	0.388458	0.279825	-0.513291	0.114242	-0.12433	0.0574692	-2.16342	34.4224	4.68039	169	G	C	0.0676471	0.932353	149	19	2	1
log2_C3	rs11695148	IL1F9	BMI	0.0319476	1.49556	1	0	2.96695e-13	12.5277	0.293578	0.387576	0.279924	-0.484549	0.115289	-0.0817919	0.0378087	-2.16331	34.4936	4.67991	169	G	A	0.205882	0.794118	107	56	7	1
log2_C3	rs9308681	IL1F8	BMI	0.0320653	1.49397	1	0	2.8633e-13	12.5431	0.295369	0.38716	0.280381	-0.582382	0.118571	0.0744256	0.0344257	2.16192	34.5825	4.67389	168	G	C	0.292899	0.707101	83	73	13	2
log2_C3	rs10500803	PSMA1	BMI	0.0320879	1.49366	1	0	3.89357e-13	12.4097	0.294231	0.384997	0.280241	-0.476855	0.11563	-0.136346	0.0630724	-2.16174	34.1853	4.67313	167	T	C	0.0684524	0.931548	145	23		3
log2_C3	rs2454911	ITGAD	BMI	0.0321766	1.49246	1	0	4.16439e-13	12.3804	0.293652	0.382563	0.279623	-0.548108	0.115881	0.089269	0.0413165	2.16061	34.09	4.66825	167	A	G	0.154762	0.845238	121	42	5	3
log2_C3	rs1431131	TGFBR2	BMI	0.0322845	1.49101	1	0	3.44421e-13	12.4629	0.292308	0.388293	0.280052	-0.466231	0.116581	-0.0662738	0.0306962	-2.15902	34.2826	4.66137	169	A	T	0.320588	0.679412	84	63	23	1
log2_C3	rs1560833	S100A9	BMI	0.0323787	1.48974	1	0	2.57521e-13	12.5892	0.294783	0.388732	0.279376	-0.463116	0.116287	-0.0769977	0.035683	-2.15783	34.6942	4.65622	169	T	C	0.291176	0.708824	82	77	11	1
log2_C3	rs170211	ITGAE	BMI	0.0323813	1.48971	1	0	1.136e-12	11.9446	0.292456	0.393415	0.280508	-0.399179	0.126785	-0.0663455	0.0307355	-2.1586	32.8606	4.65955	162	T	A	0.460123	0.539877	50	76	37	8
log2_C3	rs4654975	RAP1GAP	BMI	0.0324646	1.48859	1	0	3.47562e-13	12.459	0.29223	0.384681	0.278396	-0.529614	0.114119	0.0707631	0.0328102	2.15674	34.2698	4.65154	169	C	T	0.252941	0.747059	99	56	15	1
log2_C3	rs7043562	DAPK1	BMI	0.0326408	1.48624	1	0	2.7604e-13	12.559	0.292718	0.387542	0.279254	-0.545727	0.11509	0.083825	0.0389085	2.15442	34.5576	4.64151	170	C	A	0.166667	0.833333	121	43	7	0
log2_C3	rs182068	PRKCB1	BMI	0.0327469	1.48483	1	0	1.79167e-12	11.7467	0.279531	0.381664	0.275803	-0.540489	0.117228	0.0636002	0.0295361	2.1533	32.0088	4.63672	168	G	C	0.426036	0.573964	58	78	33	2
log2_C3	rs2294552	PLCB1	BMI	0.032763	1.48462	1	0	7.24719e-13	12.1398	0.287392	0.391081	0.280328	-0.427273	0.121027	-0.0678362	0.0315063	-2.1531	33.272	4.63585	168	C	T	0.319527	0.680473	82	66	21	2
log2_C3	rs6859355	ITGA2	BMI	0.0328387	1.48361	1	0	4.12868e-13	12.3842	0.295231	0.38728	0.280909	-0.571062	0.118279	0.0676581	0.0314341	2.15238	34.1407	4.63274	166	T	C	0.443114	0.556886	51	84	32	4
log2_C3	rs3793730	PRKCQ	BMI	0.0329184	1.48256	1	0	2.78055e-13	12.5559	0.292657	0.387542	0.279266	-0.520914	0.11407	0.101016	0.0469634	2.15094	34.5473	4.62656	170	C	G	0.134503	0.865497	126	44	1	0
log2_C3	rs11597689	BMPR1A	BMI	0.032919	1.48255	1	0	2.78059e-13	12.5559	0.292656	0.387542	0.279267	-0.455916	0.11686	-0.100018	0.0464999	-2.15094	34.5473	4.62652	170	A	G	0.131579	0.868421	128	41	2	0
log2_C3	rs6432017	ADAM17	BMI	0.0329356	1.48233	1	0	4.84242e-12	11.3149	0.28706	0.393598	0.283058	-0.546115	0.123021	0.0796659	0.0370152	2.15225	31.0035	4.63218	157	G	A	0.310127	0.689873	71	76	11	13
log2_C3	rs11723606	IRF2	BMI	0.0331239	1.47986	1	0	2.79545e-13	12.5535	0.292611	0.387542	0.279275	-0.5281	0.114253	0.0762515	0.0354924	2.14839	34.5398	4.61558	170	T	C	0.230994	0.769006	102	59	10	0
log2_C3	rs6719130	IL1RL1	BMI	0.0334286	1.47588	1	0	2.8175e-13	12.5501	0.292545	0.387542	0.279289	-0.47353	0.115347	-0.0915541	0.04269	-2.14463	34.5287	4.59942	170	T	C	0.175439	0.824561	113	56	2	0
log2_C3	rs292010	C1QB	BMI	0.0337018	1.47235	1	0	6.73775e-13	12.1715	0.290983	0.390028	0.281055	-0.496664	0.116467	-0.123357	0.0575974	-2.14172	33.4479	4.58694	166	A	G	0.0688623	0.931138	146	19	2	4
log2_C3	rs1554014	CXCL9	BMI	0.033839	1.47058	1	0	2.84715e-13	12.5456	0.292456	0.387542	0.279306	-0.472557	0.115431	-0.137078	0.0640667	-2.13961	34.5139	4.57791	170	A	G	0.0643275	0.935673	149	22		0
log2_C3	rs1801058	GRK4	BMI	0.0338459	1.47049	1	0	1.27404e-14	13.8948	0.323059	0.392846	0.273302	-0.49887	0.115499	-0.0687329	0.0321205	-2.13985	39.1331	4.57894	167	T	C	0.380952	0.619048	61	86	21	3
log2_C3	rs2847655	MS4A2	BMI	0.0341146	1.46706	1	0	2.86702e-13	12.5426	0.292397	0.387542	0.279318	-0.47152	0.115518	-0.0655009	0.0306614	-2.13626	34.504	4.56362	170	C	T	0.368421	0.631579	70	76	25	0
log2_C3	rs13163497	ITGA1	BMI	0.034256	1.46526	1	0	3.35588e-13	12.4742	0.295509	0.385113	0.280771	-0.520511	0.115121	0.0942927	0.0441677	2.13488	34.396	4.55772	167	A	G	0.133929	0.866071	127	37	4	3
log2_C3	rs652785	C8A	BMI	0.0343138	1.46453	1	0	2.88136e-13	12.5404	0.292355	0.387542	0.279326	-0.604652	0.122105	0.0654486	0.0306714	2.13386	34.497	4.55337	170	T	G	0.359649	0.640351	74	71	26	0
log2_C3	rs1367728	HLA-DPA1	BMI	0.0344916	1.46229	1	0	1.92137e-13	12.7164	0.300284	0.387525	0.279211	-0.5043	0.114424	-0.103011	0.0483157	-2.13205	35.1903	4.54564	167	A	G	0.125	0.875	127	40	1	3
log2_C3	rs3917792	SELP	BMI	0.0345977	1.46095	1	0	2.90178e-13	12.5373	0.292295	0.387542	0.279338	-0.543187	0.114987	0.07838	0.0367902	2.13046	34.487	4.53886	170	T	G	0.21345	0.78655	106	57	8	0
log2_C3	rs3917678	SELP	BMI	0.0347855	1.4586	1	0	2.51507e-13	12.5994	0.296475	0.388346	0.279965	-0.474457	0.117583	-0.0727641	0.0341866	-2.12844	34.7667	4.53024	168	T	G	0.284024	0.715976	86	70	13	2
log2_C3	rs7945189	MMP1	BMI	0.0348049	1.45836	1	0	3.3701e-13	12.4724	0.295472	0.387884	0.281041	-0.544995	0.115944	0.113315	0.0532415	2.12831	34.39	4.52972	167	T	C	0.0952381	0.904762	137	30	1	3
log2_C3	rs17453752	YWHAQ	BMI	0.0348092	1.45831	1	0	8.10297e-13	12.0914	0.290873	0.393445	0.280519	-0.523099	0.11777	-0.0931434	0.0437604	-2.12848	33.225	4.53044	165	G	A	0.165663	0.834337	115	47	4	5
log2_C3	rs17114801	NCAM1	BMI	0.0348223	1.45814	1	0	1.38027e-13	12.86	0.314231	0.389038	0.275895	-0.590819	0.118378	0.105003	0.0493227	2.1289	35.97	4.53222	160	G	A	0.111801	0.888199	127	32	2	10
log2_C3	rs6568819	HDAC2	BMI	0.0348529	1.45776	1	0	2.9201e-13	12.5346	0.292242	0.387542	0.279348	-0.506017	0.114044	-0.0760572	0.0357508	-2.12742	34.4781	4.52593	170	T	C	0.219298	0.780702	106	55	10	0
log2_C3	rs484888	IGSF3	BMI	0.034968	1.45633	1	0	2.48944e-13	12.6039	0.296563	0.389491	0.279754	-0.446762	0.11959	-0.0652839	0.0307035	-2.12627	34.7812	4.52103	168	C	G	0.446746	0.553254	52	83	34	2
log2_C3	rs7599352	MARCO	BMI	0.0349731	1.45627	1	0	2.92872e-13	12.5333	0.292217	0.387542	0.279353	-0.572172	0.117553	0.0659341	0.0310132	2.126	34.474	4.51988	170	C	T	0.432749	0.567251	54	86	31	0
log2_C3	rs598961	PDE4B	BMI	0.0350094	1.45582	1	0	3.20934e-13	12.4936	0.29291	0.387576	0.280056	-0.442662	0.119357	-0.0640649	0.0301386	-2.12568	34.3825	4.5185	169	A	G	0.476471	0.523529	48	82	40	1
log2_C3	rs6887349	FYB	BMI	0.0350355	1.45549	1	0	3.6214e-13	12.4411	0.29336	0.387444	0.280482	-0.519522	0.114657	0.142157	0.0668825	2.12547	34.2496	4.51764	168	T	G	0.0591716	0.940828	149	20		2
log2_C3	rs6415470	TNFRSF11B	BMI	0.0351647	1.45389	1	0	7.70882e-13	12.113	0.30552	0.38917	0.278663	-0.588821	0.121354	0.0709286	0.0333729	2.12533	33.6543	4.51704	156	A	G	0.490446	0.509554	37	86	34	14
log2_C3	rs858550	CD3Z	BMI	0.0352813	1.45246	1	0	4.75684e-13	12.3227	0.329435	0.38973	0.28265	-0.567106	0.130232	-0.0820871	0.0386213	-2.12543	34.8808	4.51747	145	A	C	0.280822	0.719178	73	64	9	25
log2_C3	rs4151000	RAG1	BMI	0.0353306	1.45185	1	0	3.23453e-13	12.4902	0.292843	0.387576	0.280069	-0.543339	0.115366	0.109843	0.0517664	2.12189	34.3714	4.50244	169	T	C	0.0911765	0.908824	141	27	2	1
log2_C3	rs5992795	BCL2L13	BMI	0.0353338	1.45181	1	0	2.95456e-13	12.5295	0.292142	0.387542	0.279368	-0.536385	0.114633	0.0937157	0.044169	2.12175	34.4615	4.50183	170	T	C	0.137427	0.862573	127	41	3	0
log2_C3	rs7998462	FLT3	BMI	0.0353567	1.45153	1	0	3.23658e-13	12.4899	0.292838	0.387576	0.28007	-0.553265	0.11602	0.069918	0.0329555	2.12159	34.3705	4.50113	169	G	A	0.247059	0.752941	101	54	15	1
log2_C3	rs3212681	ITGA2	BMI	0.0356023	1.44852	1	0	1.71222e-12	11.7664	0.281368	0.379905	0.277055	-0.525486	0.115614	0.0852345	0.0402252	2.11893	32.1056	4.48987	167	T	C	0.190476	0.809524	108	56	4	3
log2_C3	rs7071111	CAMK1D	BMI	0.0356113	1.44841	1	0	3.02817e-13	12.5188	0.293405	0.386622	0.279773	-0.465736	0.11652	-0.065563	0.0309462	-2.11861	34.4647	4.48852	169	G	C	0.394118	0.605882	63	80	27	1
log2_C3	rs2704439	TXK	BMI	0.0356612	1.4478	1	0	2.97798e-13	12.5261	0.292075	0.387542	0.279381	-0.470689	0.115634	-0.0725809	0.0342697	-2.11793	34.4504	4.48562	170	A	G	0.25731	0.74269	95	64	12	0
log2_C3	rs11706450	IRAK2	BMI	0.0356988	1.44735	1	0	2.98066e-13	12.5257	0.292068	0.387542	0.279383	-0.484667	0.114724	-0.0666267	0.0314649	-2.11749	34.4491	4.48377	170	T	C	0.491228	0.508772	42	90	39	0
log2_C3	rs2047812	PTPRJ	BMI	0.035747	1.44676	1	0	7.70997e-13	12.1129	0.289809	0.389622	0.282098	-0.451181	0.121279	-0.0922852	0.0435852	-2.11736	33.2579	4.48319	166	T	C	0.164671	0.835329	115	49	3	4
log2_C3	rs12201582	IL17F	BMI	0.0357576	1.44663	1	0	6.19005e-13	12.2083	0.287291	0.390273	0.279526	-0.446572	0.117508	-0.0877898	0.0414707	-2.11691	33.4571	4.48132	169	A	C	0.155882	0.844118	122	43	5	1
log2_C3	rs1991262	LY96	BMI	0.0357793	1.44637	1	0	1.43388e-13	12.8435	0.29974	0.38711	0.27866	-0.589328	0.117967	0.0752357	0.0355445	2.11666	35.5274	4.48025	169	C	G	0.220588	0.779412	105	55	10	1
log2_C3	rs11954863	ITGA1	BMI	0.0357822	1.44633	1	0	4.20713e-12	11.376	0.312163	0.378091	0.281736	-0.5136	0.128585	-0.0837923	0.0395273	-2.11986	31.7683	4.4938	143	A	T	0.322917	0.677083	60	75	9	27
log2_C3	rs2035072	SYK	BMI	0.0359383	1.44444	1	0	2.99776e-13	12.5232	0.292019	0.387542	0.279392	-0.475025	0.11532	-0.123243	0.058279	-2.11472	34.441	4.47202	170	C	T	0.0643275	0.935673	151	18	2	0
log2_C3	rs310202	JAK1	BMI	0.0359779	1.44396	1	0	3.6714e-13	12.4352	0.291763	0.386055	0.2798	-0.513844	0.114215	0.0746177	0.0352909	2.11436	34.1924	4.47053	169	C	T	0.226471	0.773529	104	55	11	1
log2_C3	rs1217395	PTPN22	BMI	0.0362443	1.44076	1	0	2.32179e-12	11.6342	0.289124	0.377188	0.28071	-0.462356	0.117986	-0.078149	0.0369974	-2.11229	31.9271	4.46175	160	G	A	0.225	0.775	97	54	9	11
log2_C3	rs2158390	OAS1	BMI	0.0364019	1.43888	1	0	3.31824e-13	12.4791	0.292625	0.387576	0.280112	-0.573124	0.117928	0.0729767	0.0345944	2.10949	34.3353	4.44996	169	G	C	0.241176	0.758824	100	58	12	1
log2_C3	rs2829840	JAM2	BMI	0.036461	1.43817	1	0	3.035e-13	12.5178	0.291914	0.387542	0.279413	-0.550571	0.11555	0.0944122	0.0447724	2.10871	34.4236	4.44667	170	T	C	0.134503	0.865497	128	40	3	0
log2_C3	rs3917018	VCAM1	BMI	0.036631	1.43615	1	0	2.28459e-13	12.6412	0.297294	0.384993	0.279199	-0.551093	0.115025	0.0692824	0.0328822	2.10698	34.9034	4.43938	168	A	G	0.304734	0.695266	83	69	17	2
log2_C3	rs6116240	CSNK2A1	BMI	0.0366964	1.43538	1	0	3.05174e-13	12.5155	0.291868	0.387542	0.279422	-0.535834	0.114638	0.154709	0.0734597	2.10603	34.4158	4.43538	170	C	T	0.0467836	0.953216	155	16		0
log2_C3	rs331682	VAV1	BMI	0.0368024	1.43412	1	0	3.57839e-13	12.4463	0.291982	0.388131	0.280164	-0.530843	0.114774	0.0875417	0.0415888	2.10494	34.2286	4.43076	169	G	A	0.164706	0.835294	118	48	4	1
log2_C3	rs10500942	GAS2	BMI	0.036812	1.43401	1	0	3.10092e-13	12.5085	0.294687	0.385752	0.279998	-0.556153	0.116299	0.0657243	0.031224	2.10493	34.4694	4.43073	168	G	C	0.295858	0.704142	89	60	20	2
log2_C3	rs7123436	PTPRJ	BMI	0.0368485	1.43358	1	0	2.21654e-13	12.6543	0.296056	0.386546	0.279216	-0.479623	0.116007	-0.0832884	0.0395779	-2.10441	34.9071	4.42856	169	A	G	0.152941	0.847059	125	38	7	1
log2_C3	rs6516687	JAM2	BMI	0.036887	1.43313	1	0	3.06527e-13	12.5135	0.29183	0.387542	0.27943	-0.504525	0.114095	-0.0838382	0.0398494	-2.10388	34.4096	4.4263	170	A	G	0.163743	0.836257	121	44	6	0
log2_C3	rs10072700	IRF1	BMI	0.0370385	1.43135	1	0	3.07602e-13	12.512	0.291801	0.387542	0.279435	-0.531214	0.114443	0.0762444	0.0362694	2.10217	34.4046	4.41911	170	C	A	0.277778	0.722222	85	77	9	0
log2_C3	rs10484565	TAP2	BMI	0.0372854	1.42846	1	0	2.10815e-12	11.6761	0.285423	0.391119	0.282245	-0.523327	0.118989	0.101642	0.0483977	2.10013	31.9544	4.41057	163	A	G	0.109756	0.890244	131	30	3	7
log2_C3	rs10174028	INPP5D	BMI	0.0374313	1.42677	1	0	3.10385e-13	12.5081	0.291724	0.387542	0.27945	-0.475575	0.115325	-0.169979	0.0810284	-2.09777	34.3919	4.40062	170	A	G	0.0380117	0.961988	158	13		0
log2_C3	rs3218312	IL2RB	BMI	0.0375184	1.42576	1	0	6.76305e-13	12.1699	0.289462	0.392047	0.27592	-0.4061	0.119657	-0.0726124	0.0346251	-2.0971	33.4056	4.39784	167	C	T	0.267857	0.732143	90	66	12	3
log2_C3	rs11033024	CD44	BMI	0.0376471	1.42427	1	0	3.41495e-13	12.4666	0.29238	0.387576	0.280161	-0.551654	0.115971	0.0891378	0.0425384	2.09546	34.2947	4.39097	169	C	T	0.126471	0.873529	133	31	6	1
log2_C3	rs10930040	DPP4	BMI	0.037767	1.42289	1	0	3.12759e-13	12.5048	0.29166	0.387542	0.279463	-0.475378	0.115349	-0.0679837	0.0324654	-2.09403	34.3812	4.38498	170	G	A	0.309942	0.690058	82	72	17	0
log2_C3	rs1439124	APAF1	BMI	0.0378049	1.42245	1	0	5.18884e-13	12.2849	0.291755	0.389538	0.279704	-0.534614	0.116517	0.079065	0.0377593	2.09392	33.7791	4.38451	167	C	A	0.220238	0.779762	101	60	7	3
log2_C3	rs11570151	TNFRSF17	BMI	0.0378719	1.42168	1	0	4.82079e-14	13.3169	0.311983	0.391656	0.275292	-0.528747	0.113691	-0.0998724	0.0477132	-2.09318	37.1831	4.3814	167	C	T	0.113095	0.886905	132	34	2	3
log2_C3	rs11850600	IGHA1	BMI	0.0380119	1.42008	1	0	3.14489e-13	12.5024	0.291613	0.387542	0.279472	-0.465022	0.116198	-0.0891651	0.0426356	-2.09133	34.3734	4.37366	170	G	A	0.163743	0.836257	118	50	3	0
log2_C3	rs10215217	CYCS	BMI	0.0380616	1.41951	1	0	4.75665e-12	11.3227	0.285667	0.377805	0.280559	-0.436713	0.121683	-0.0731335	0.0349573	-2.09208	30.9928	4.37679	158	A	G	0.283019	0.716981	83	62	14	12
log2_C3	rs10738889	DDX58	BMI	0.0381225	1.41882	1	0	3.1527e-13	12.5013	0.291592	0.387542	0.279477	-0.588644	0.119914	0.0621555	0.0297378	2.09011	34.3699	4.36857	170	G	A	0.362573	0.637427	75	68	28	0
log2_C3	rs1372553	KCNH8	BMI	0.0381239	1.4188	1	0	4.05151e-13	12.3924	0.292398	0.385354	0.280414	-0.552047	0.116293	0.102118	0.048853	2.0903	34.0909	4.36936	168	A	G	0.12426	0.87574	128	40	1	2
log2_C3	rs6128	SELP	BMI	0.038214	1.41778	1	0	3.15915e-13	12.5004	0.291574	0.387542	0.27948	-0.542251	0.115025	0.0784556	0.0375546	2.08911	34.367	4.36438	170	A	G	0.181287	0.818713	117	46	8	0
log2_C3	rs4816068	PLCB1	BMI	0.0382935	1.41687	1	0	5.00232e-13	12.3008	0.290587	0.389651	0.280878	-0.553908	0.117289	0.0717577	0.0343595	2.08844	33.7934	4.36158	168	G	C	0.289941	0.710059	84	72	13	2
log2_C3	rs9510784	TNFRSF19	BMI	0.0385109	1.41442	1	0	3.0485e-13	12.5159	0.293348	0.388642	0.279705	-0.576302	0.118226	0.0665807	0.0319184	2.08597	34.4552	4.35126	169	T	C	0.35	0.65	72	77	21	1
log2_C3	rs2066252	BPI	BMI	0.0385725	1.41372	1	0	4.61617e-13	12.3357	0.291278	0.385582	0.280364	-0.577671	0.118974	0.0663102	0.0317974	2.0854	33.9067	4.34888	168	T	C	0.428994	0.571006	53	87	29	2
log2_C3	rs1339197	PTPRK	BMI	0.0386252	1.41313	1	0	6.36206e-13	12.1964	0.288517	0.383894	0.279477	-0.582825	0.12027	0.0643344	0.0308584	2.08482	33.4549	4.34649	168	T	C	0.428994	0.571006	55	83	31	2
log2_C3	rs9610489	MYH9	BMI	0.0386803	1.41251	1	0	3.19198e-13	12.4959	0.291487	0.387542	0.279497	-0.525009	0.114265	0.0824949	0.0395844	2.08402	34.3524	4.34316	170	C	T	0.190058	0.809942	111	55	5	0
log2_C3	rs4761529	CRADD	BMI	0.0388885	1.41018	1	0	3.20662e-13	12.494	0.291448	0.387542	0.279505	-0.47087	0.115725	-0.0694466	0.0333594	-2.08177	34.3459	4.33377	170	A	G	0.269006	0.730994	93	64	14	0
log2_C3	rs2241394	C3	BMI	0.0388905	1.41016	1	0	2.43444e-13	12.6136	0.299784	0.385861	0.280854	-0.509532	0.115802	-0.0861803	0.0413899	-2.08216	34.8927	4.33537	166	G	C	0.158683	0.841317	119	43	5	4
log2_C3	rs1925241	LILRB4	BMI	0.0390729	1.40812	1	0	5.07855e-13	12.2943	0.29194	0.388155	0.281793	-0.473346	0.11743	-0.0646778	0.0310938	-2.08009	33.8094	4.32676	167	T	C	0.395833	0.604167	63	77	28	3
log2_C3	rs1003694	IL2RB	BMI	0.0391782	1.40696	1	0	3.9498e-13	12.4034	0.291139	0.388138	0.280329	-0.512152	0.114554	0.0737117	0.0354596	2.07875	34.0892	4.32121	169	A	G	0.217647	0.782353	107	52	11	1
log2_C3	rs4744513	SYK	BMI	0.0392614	1.40603	1	0	3.23279e-13	12.4904	0.291379	0.387542	0.279519	-0.438368	0.11937	-0.0640533	0.0308281	-2.07776	34.3345	4.31709	170	C	G	0.380117	0.619883	67	78	26	0
log2_C3	rs17567703	PSMA1	BMI	0.0392711	1.40593	1	0	3.23347e-13	12.4903	0.291377	0.387542	0.279519	-0.47662	0.115304	-0.124032	0.059698	-2.07766	34.3342	4.31666	170	G	T	0.0760234	0.923977	145	26		0
log2_C3	rs7115745	GAS2	BMI	0.0393683	1.40485	1	0	3.24028e-13	12.4894	0.291359	0.387542	0.279522	-0.463377	0.116402	-0.0681232	0.0328049	-2.07662	34.3312	4.31234	170	T	C	0.368421	0.631579	65	86	20	0
log2_C3	rs2235305	SELP	BMI	0.0395166	1.40322	1	0	4.59422e-13	12.3378	0.289847	0.385968	0.280119	-0.488775	0.11483	-0.0678229	0.0326836	-2.07513	33.8762	4.30618	169	A	G	0.388235	0.611765	61	86	23	1
log2_C3	rs17444064	ALOX5	BMI	0.0396111	1.40218	1	0	2.57724e-13	12.5888	0.294776	0.384971	0.27824	-0.537182	0.11409	0.0906353	0.043698	2.07413	34.6931	4.30201	169	C	T	0.129412	0.870588	130	36	4	1
log2_C3	rs7554376	IGSF2	BMI	0.0397528	1.40063	1	0	3.64326e-13	12.4385	0.291829	0.384971	0.278821	-0.5435	0.114952	0.116518	0.0562174	2.07263	34.2032	4.29578	169	C	T	0.0882353	0.911765	140	30		1
log2_C3	rs4740173	RAPGEF1	BMI	0.039817	1.39993	1	0	3.61692e-12	11.4417	0.280585	0.38991	0.275772	-0.465256	0.117659	-0.0770964	0.0371986	-2.07256	31.2015	4.29551	163	T	C	0.319018	0.680982	68	86	9	8
log2_C3	rs1316873	MAL	BMI	0.04041	1.39351	1	0	3.31311e-13	12.4798	0.291171	0.387542	0.27956	-0.478383	0.115213	-0.102743	0.0497396	-2.06561	34.2998	4.26675	170	C	G	0.122807	0.877193	129	42		0
log2_C3	rs4363056	MAP3K5	BMI	0.0404138	1.39347	1	0	9.62995e-13	12.0164	0.286393	0.385653	0.281031	-0.433585	0.121098	-0.0645108	0.031227	-2.06587	32.9093	4.26781	167	C	T	0.372024	0.627976	68	75	25	3
log2_C3	rs2829879	JAM2	BMI	0.0406895	1.39052	1	0	3.33258e-13	12.4772	0.291121	0.387542	0.279569	-0.505779	0.114138	-0.0825517	0.0400212	-2.0627	34.2916	4.25473	170	C	T	0.160819	0.839181	122	43	6	0
log2_C3	rs11672613	C3	BMI	0.0406972	1.39044	1	0	9.15476e-13	12.0384	0.286834	0.385975	0.281404	-0.57074	0.119803	0.066386	0.0321807	2.06292	32.9802	4.25562	167	C	T	0.425595	0.574405	53	87	28	3
log2_C3	rs4406737	FAS	BMI	0.0407702	1.38966	1	0	3.33819e-13	12.4765	0.291107	0.387542	0.279572	-0.584759	0.119534	0.0651347	0.0315902	2.06186	34.2892	4.25128	170	A	G	0.47076	0.52924	45	91	35	0
log2_C3	rs17643419	IFNAR1	BMI	0.0408565	1.38874	1	0	5.26228e-13	12.2788	0.291633	0.386024	0.280167	-0.468898	0.116505	-0.12643	0.0613362	-2.06126	33.7592	4.2488	167	T	C	0.0684524	0.931548	146	21	1	3
log2_C3	rs6133	SELP	BMI	0.0411669	1.38545	1	0	1.60614e-12	11.7942	0.294021	0.384994	0.280067	-0.545532	0.118653	0.0983587	0.0477725	2.0589	32.4848	4.23906	159	T	G	0.115625	0.884375	126	31	3	11
log2_C3	rs161702	IL31RA	BMI	0.041308	1.38397	1	0	3.85067e-13	12.4145	0.291356	0.387394	0.280359	-0.49323	0.114872	-0.0783906	0.03812	-2.05641	34.1251	4.22884	169	C	T	0.194118	0.805882	111	52	7	1
log2_C3	rs1417938	CRP	BMI	0.0413572	1.38345	1	0	3.379e-13	12.4712	0.291003	0.387542	0.279593	-0.469513	0.115916	-0.067799	0.0329792	-2.05581	34.2721	4.22636	170	A	T	0.330409	0.669591	75	79	17	0
log2_C3	rs1874309	PDE1B	BMI	0.0414726	1.38224	1	0	1.89407e-13	12.7226	0.301937	0.38831	0.280267	-0.5921	0.118801	0.0771986	0.0375658	2.05502	35.2517	4.22312	166	G	A	0.206587	0.793413	106	53	8	4
log2_C3	rs4534095	PTK2B	BMI	0.0415026	1.38192	1	0	9.70325e-11	10.0131	0.257325	0.394598	0.280186	-0.511104	0.125593	0.0658133	0.0320172	2.05556	26.8525	4.22534	158	C	T	0.440252	0.559748	49	80	30	12
log2_C3	rs9790292	TGFBR2	BMI	0.0415299	1.38164	1	0	9.93973e-14	13.0026	0.307438	0.386147	0.276736	-0.488964	0.115859	-0.0617726	0.0300679	-2.05444	36.179	4.22072	166	T	C	0.443114	0.556886	53	80	34	4
log2_C3	rs934187	ALOX5	BMI	0.0415864	1.38105	1	0	4.25635e-13	12.371	0.302723	0.371125	0.270563	-0.483218	0.114593	-0.0624635	0.0304051	-2.05438	34.2978	4.22047	161	C	T	0.388889	0.611111	62	74	26	9
log2_C3	rs2851007	PPP3CA	BMI	0.0420326	1.37641	1	0	4.96611e-13	12.304	0.29065	0.385582	0.280489	-0.49716	0.11496	-0.0852227	0.0415896	-2.04913	33.8036	4.19895	168	A	G	0.168639	0.831361	116	49	4	2
log2_C3	rs2071463	TAP1	BMI	0.0421152	1.37556	1	0	2.97579e-13	12.5264	0.295039	0.386565	0.278992	-0.561378	0.116341	0.0777297	0.0379484	2.0483	34.5278	4.19553	168	A	G	0.174556	0.825444	118	43	8	2
log2_C3	rs17281995	CD86	BMI	0.0421649	1.37505	1	0	3.43494e-13	12.4641	0.290864	0.387542	0.27962	-0.524793	0.114316	0.095365	0.0465739	2.04761	34.2489	4.19269	170	C	G	0.128655	0.871345	129	40	2	0
log2_C3	rs220468	ITGAE	BMI	0.0421994	1.37469	1	0	4.28055e-13	12.3685	0.290452	0.390139	0.279062	-0.420767	0.121088	-0.0699444	0.0341633	-2.04735	33.9758	4.19166	169	C	T	0.291176	0.708824	85	71	14	1
log2_C3	rs2361487	PRKCA	BMI	0.0423017	1.37364	1	0	5.77748e-13	12.2383	0.296893	0.3823	0.27763	-0.516643	0.114379	-0.103533	0.05058	-2.04692	33.7806	4.18989	163	C	G	0.125	0.875	123	41		7
log2_C3	rs11766192	ADCY1	BMI	0.042395	1.37269	1	0	3.45084e-13	12.4621	0.290825	0.387542	0.279628	-0.464234	0.116431	-0.0728594	0.035623	-2.04529	34.2424	4.18323	170	T	C	0.28655	0.71345	83	78	10	0
log2_C3	rs700185	FYB	BMI	0.0427291	1.36928	1	0	1.87115e-12	11.7279	0.28499	0.388865	0.282161	-0.505665	0.116864	0.113445	0.0555413	2.04254	32.0859	4.17197	164	G	A	0.0787879	0.921212	141	22	2	6
log2_C3	rs3806798	IL15	BMI	0.0428246	1.36831	1	0	3.27539e-13	12.4847	0.292736	0.386993	0.280025	-0.535271	0.114884	0.113632	0.0556718	2.0411	34.3537	4.16608	169	A	T	0.0764706	0.923529	146	22	2	1
log2_C3	rs4726499	TBXAS1	BMI	0.0429129	1.36741	1	0	1.39744e-12	11.8547	0.300098	0.380513	0.28229	-0.497324	0.118978	-0.0788967	0.0386452	-2.04156	32.8011	4.16798	156	G	A	0.200637	0.799363	102	47	8	14
log2_C3	rs2238144	RAPGEF3	BMI	0.042919	1.36735	1	0	5.0262e-13	12.2988	0.289078	0.388837	0.280446	-0.470135	0.116577	-0.0769558	0.0377205	-2.04016	33.7497	4.16225	169	A	G	0.214706	0.785294	104	59	7	1
log2_C3	rs6865824	LIFR	BMI	0.0429367	1.36717	1	0	9.76587e-13	12.0103	0.301732	0.407066	0.276647	-0.545293	0.118927	0.0793797	0.0388885	2.04121	33.2728	4.16656	157	G	C	0.221519	0.778481	94	58	6	13
log2_C3	rs9639924	ADCY1	BMI	0.0430111	1.36642	1	0	5.1729e-13	12.2863	0.288831	0.389154	0.280292	-0.462814	0.116796	-0.071472	0.0350482	-2.03925	33.7093	4.15853	169	T	G	0.270588	0.729412	89	70	11	1
log2_C3	rs2378753	DAPK1	BMI	0.0430135	1.3664	1	0	4.93739e-13	12.3065	0.28923	0.385968	0.280241	-0.549339	0.116155	0.0955102	0.0468365	2.03922	33.7748	4.15843	169	C	T	0.138235	0.861765	124	45	1	1
log2_C3	rs2850950	PPP3CA	BMI	0.0430264	1.36627	1	0	2.87511e-13	12.5413	0.293846	0.384392	0.277696	-0.498509	0.11355	-0.08386	0.0411261	-2.0391	34.5381	4.15791	169	A	G	0.167647	0.832353	117	49	4	1
log2_C3	rs2811761	TRAF2	BMI	0.0430461	1.36607	1	0	7.1185e-13	12.1476	0.289018	0.384823	0.281238	-0.518446	0.115674	0.0736606	0.0361242	2.03909	33.3335	4.1579	167	G	A	0.235119	0.764881	99	59	10	3
log2_C3	rs7212294	SCARF1	BMI	0.0432656	1.36386	1	0	8.85215e-12	11.053	0.301245	0.381211	0.282046	-0.525556	0.122387	0.157223	0.0770933	2.03939	30.6094	4.15911	145	G	A	0.0513699	0.94863	131	15		25
log2_C3	rs11850173	IGHA1	BMI	0.0432981	1.36353	1	0	3.34683e-13	12.4754	0.292552	0.388279	0.280008	-0.444762	0.119179	-0.0639467	0.0314017	-2.03641	34.3231	4.14697	169	G	A	0.408824	0.591176	59	83	28	1
log2_C3	rs5758222	EP300	BMI	0.0433059	1.36345	1	0	7.97561e-13	12.0982	0.288032	0.391668	0.280841	-0.577771	0.121228	0.0683601	0.033567	2.03653	33.1737	4.14744	167	G	A	0.366071	0.633929	64	85	19	3
log2_C3	rs9315045	ALOX5AP	BMI	0.0433145	1.36337	1	0	1.00982e-12	11.9958	0.291968	0.392951	0.277172	-0.532391	0.116508	0.071533	0.0351196	2.03684	32.9892	4.14871	163	C	T	0.228659	0.771341	101	51	12	7
log2_C3	rs4280394	SDPR	BMI	0.0433209	1.3633	1	0	5.2202e-13	12.2823	0.288753	0.385	0.279458	-0.556565	0.11676	0.0772463	0.0379367	2.03619	33.6965	4.14606	169	A	G	0.205882	0.794118	108	54	8	1
log2_C3	rs7436150	CD38	BMI	0.0433453	1.36306	1	0	1.5441e-12	11.8113	0.299185	0.402392	0.268488	-0.433857	0.113917	-0.111145	0.0545557	-2.03728	32.6586	4.15051	156	G	A	0.0764331	0.923567	135	20	2	14
log2_C3	rs2934216	ITGA1	BMI	0.043399	1.36252	1	0	1.40424e-12	11.8526	0.287535	0.39368	0.278057	-0.558471	0.120101	0.0675909	0.0331994	2.03591	32.4881	4.14491	164	C	T	0.254545	0.745455	96	54	15	6
log2_C3	rs12772113	BLNK	BMI	0.0435774	1.36074	1	0	3.53227e-13	12.4519	0.290627	0.387542	0.279667	-0.53844	0.114921	0.0801409	0.0394089	2.03357	34.2095	4.13542	170	T	C	0.192982	0.807018	110	56	5	0
log2_C3	rs223812	CX3CL1	BMI	0.0435918	1.3606	1	0	2.92409e-13	12.534	0.295189	0.386189	0.280225	-0.553608	0.115869	0.0639725	0.0314574	2.03362	34.5527	4.13561	168	G	A	0.278107	0.721893	94	56	19	2
log2_C3	rs12451852	PRKCA	BMI	0.0436603	1.35991	1	0	2.40505e-13	12.6189	0.295363	0.388952	0.279136	-0.518943	0.114016	-0.121743	0.0598879	-2.03286	34.7912	4.1325	169	G	A	0.0676471	0.932353	148	21	1	1
log2_C3	rs1568136	EDNRA	BMI	0.0437462	1.35906	1	0	4.22421e-12	11.3743	0.310296	0.376549	0.275196	-0.519134	0.121609	-0.0767111	0.0376998	-2.03479	31.7177	4.14037	144	A	T	0.217241	0.782759	91	45	9	26
log2_C3	rs13222549	EGFR	BMI	0.0440469	1.35608	1	0	3.56447e-13	12.448	0.29055	0.387542	0.279682	-0.572417	0.118054	0.0656094	0.0323359	2.029	34.1967	4.11682	170	C	G	0.388889	0.611111	61	87	23	0
log2_C3	rs6870949	ITGA1	BMI	0.0441458	1.35511	1	0	5.76189e-12	11.2394	0.303686	0.389527	0.267115	-0.526128	0.118769	0.0689272	0.0339437	2.03063	31.1836	4.12347	146	C	T	0.282313	0.717687	77	57	13	24
log2_C3	rs1391983	ITGA1	BMI	0.0446143	1.35053	1	0	2.61525e-12	11.5825	0.284996	0.388435	0.28461	-0.479687	0.119186	-0.0927158	0.0458016	-2.02429	31.6882	4.09775	162	T	A	0.125767	0.874233	126	33	4	8
log2_C3	rs3766240	MKNK1	BMI	0.044738	1.34932	1	0	3.61175e-13	12.4423	0.290438	0.387542	0.279704	-0.538594	0.114954	0.0696418	0.0344364	2.02233	34.1782	4.08982	170	C	T	0.274854	0.725146	89	70	12	0
log2_C3	rs380573	LILRB2	BMI	0.0448458	1.34828	1	0	3.61911e-13	12.4414	0.29042	0.387542	0.279708	-0.552902	0.115999	0.0795653	0.0393635	2.0213	34.1753	4.08565	170	A	G	0.195906	0.804094	109	57	5	0
log2_C3	rs2938793	ITGA1	BMI	0.0448727	1.34802	1	0	4.18315e-13	12.3785	0.290649	0.386419	0.280228	-0.533512	0.114884	0.0673794	0.0333374	2.02113	34.0083	4.08498	169	G	T	0.317647	0.682353	78	76	16	1
log2_C3	rs793777	IRF2	BMI	0.0449242	1.34752	1	0	3.62446e-13	12.4408	0.290408	0.387542	0.27971	-0.462193	0.116727	-0.0661267	0.0327271	-2.02055	34.1732	4.08262	170	G	C	0.321637	0.678363	78	76	17	0
log2_C3	rs11687010	ITGA6	BMI	0.0449756	1.34702	1	0	3.86006e-13	12.4134	0.291335	0.387648	0.280365	-0.434975	0.121476	-0.0656436	0.0324944	-2.02015	34.1217	4.08101	169	A	G	0.426471	0.573529	52	91	27	1
log2_C3	rs9622978	PDGFB	BMI	0.0450369	1.34643	1	0	8.54917e-13	12.0681	0.29654	0.38928	0.281782	-0.472142	0.118882	-0.0630254	0.0311953	-2.02035	33.302	4.0818	161	T	G	0.429012	0.570988	54	77	31	9
log2_C3	rs10002477	PPARGC1A	BMI	0.0450431	1.34637	1	0	1.34832e-11	10.8702	0.286974	0.400199	0.289432	-0.571845	0.128379	0.0631612	0.0312466	2.02138	29.783	4.08597	151	A	G	0.5	0.5	43	66	43	19
log2_C3	rs3799912	MAP3K7	BMI	0.0451755	1.3451	1	0	3.70742e-13	12.4309	0.29168	0.386622	0.280115	-0.578293	0.118728	0.100672	0.0498808	2.01825	34.1786	4.07333	169	G	A	0.117647	0.882353	131	38	1	1
log2_C3	rs11571314	ICOS	BMI	0.0452938	1.34396	1	0	1.9559e-12	11.7087	0.286093	0.388814	0.27746	-0.459877	0.116168	-0.0692912	0.0343417	-2.0177	32.0594	4.07112	163	G	A	0.295732	0.704268	80	71	13	7
log2_C3	rs11775264	IL7	BMI	0.0453595	1.34333	1	0	3.65414e-13	12.4372	0.290338	0.387542	0.279724	-0.5436	0.115285	0.148636	0.0737133	2.01641	34.1617	4.06591	170	T	C	0.0467836	0.953216	155	16		0
log2_C3	rs4131094	CD47	BMI	0.0454002	1.34294	1	0	3.65691e-13	12.4369	0.290332	0.387542	0.279725	-0.532455	0.114649	0.0730903	0.0362546	2.01603	34.1606	4.06436	170	C	T	0.21345	0.78655	107	55	9	0
log2_C3	rs7838114	LY96	BMI	0.0454273	1.34268	1	0	3.65875e-13	12.4367	0.290328	0.387542	0.279726	-0.552906	0.116017	0.0803525	0.0398619	2.01577	34.1599	4.06333	170	A	G	0.181287	0.818713	114	52	5	0
log2_C3	rs16943320	SLC7A5	BMI	0.0454749	1.34223	1	0	1.0409e-11	10.9826	0.292782	0.381074	0.276688	-0.444681	0.120536	-0.0780961	0.0387092	-2.01751	30.2213	4.07034	149	G	A	0.266667	0.733333	77	66	7	21
log2_C3	rs4254165	ALOX5AP	BMI	0.0455674	1.34135	1	0	9.50686e-13	12.022	0.289473	0.383268	0.279025	-0.484829	0.117114	-0.0643096	0.0319168	-2.01492	32.9999	4.05988	165	G	A	0.331325	0.668675	76	70	20	5
log2_C3	rs3130614	MICB	BMI	0.0456434	1.34062	1	0	4.0033e-13	12.3976	0.291024	0.386558	0.280217	-0.485813	0.115175	-0.0940769	0.0467156	-2.01382	34.0703	4.05548	169	T	A	0.114706	0.885294	134	33	3	1
log2_C3	rs2829882	JAM2	BMI	0.0456739	1.34033	1	0	1.36327e-12	11.8654	0.283362	0.387288	0.281654	-0.532789	0.117133	0.0845437	0.0419838	2.01372	32.4232	4.05507	167	A	G	0.151786	0.848214	122	41	5	3
log2_C3	rs3853251	ESR1	BMI	0.0457699	1.33942	1	0	4.03129e-13	12.3946	0.290964	0.387576	0.280441	-0.480795	0.115875	-0.0663271	0.0329554	-2.01263	34.0604	4.05069	169	C	T	0.391176	0.608824	59	89	22	1
log2_C3	rs5744168	TLR5	BMI	0.0460235	1.33702	1	0	4.64195e-13	12.3333	0.29123	0.387173	0.281202	-0.539599	0.115761	0.11721	0.0583035	2.01035	33.8988	4.04149	168	T	C	0.0739645	0.926036	145	23	1	2
log2_C3	rs11759423	HLA-DQB2	BMI	0.0460429	1.33684	1	0	2.77311e-13	12.557	0.294153	0.387173	0.27978	-0.498779	0.115487	-0.0984396	0.0489732	-2.01007	34.5893	4.04039	169	T	C	0.0794118	0.920588	148	17	5	1
log2_C3	rs7619498	CD96	BMI	0.0464101	1.33339	1	0	8.02603e-15	14.0955	0.336905	0.385847	0.269171	-0.551086	0.112418	0.124081	0.0618113	2.00742	40.1382	4.02972	161	C	G	0.0617284	0.938272	143	18	1	9
log2_C3	rs2065708	PRDX1	BMI	0.0466603	1.33105	1	0	7.7612e-13	12.1101	0.285346	0.390273	0.279907	-0.432999	0.119695	-0.0707501	0.0352986	-2.00433	33.1402	4.01735	169	G	A	0.241176	0.758824	99	60	11	1
log2_C3	rs3816988	TLN2	BMI	0.0468334	1.32944	1	0	7.86457e-14	13.1043	0.325935	0.384638	0.279707	-0.606463	0.11834	0.078405	0.039124	2.00401	36.9906	4.01607	156	G	A	0.197452	0.802548	102	48	7	14
log2_C3	rs7603533	ATF2	BMI	0.046857	1.32923	1	0	3.75577e-13	12.4253	0.290105	0.387542	0.27977	-0.482824	0.115073	-0.112821	0.056342	-2.00243	34.1231	4.00972	170	A	G	0.0818713	0.918129	144	26	1	0
log2_C3	rs12297002	CRADD	BMI	0.0472132	1.32594	1	0	3.5508e-13	12.4497	0.292048	0.388732	0.279917	-0.472652	0.115961	-0.0886188	0.0443261	-1.99925	34.2396	3.99699	169	G	A	0.155882	0.844118	119	49	2	1
log2_C3	rs7028325	PAX5	BMI	0.0472509	1.32559	1	0	4.01453e-13	12.3964	0.293967	0.385462	0.279811	-0.520888	0.115538	-0.0777138	0.0388747	-1.99909	34.1419	3.99634	167	A	G	0.21131	0.78869	103	59	6	3
log2_C3	rs7254413	FPRL2	BMI	0.0472591	1.32551	1	0	2.78896e-12	11.5546	0.277079	0.388673	0.279229	-0.390925	0.124135	-0.0620912	0.031061	-1.99901	31.4287	3.99604	167	A	G	0.446429	0.553571	52	82	34	3
log2_C3	rs13086588	TGFBR2	BMI	0.0474638	1.32364	1	0	3.79677e-13	12.4206	0.290013	0.387542	0.279788	-0.48412	0.115007	-0.0623742	0.031236	-1.99687	34.1078	3.98749	170	G	T	0.327485	0.672515	80	70	21	0
log2_C3	rs3129304	HLA-DOA	BMI	0.0474889	1.32341	1	0	1.58553e-13	12.7998	0.308166	0.383073	0.276798	-0.501508	0.117053	-0.0767525	0.0384283	-1.99729	35.6346	3.98917	163	G	A	0.14939	0.85061	124	31	9	7
log2_C3	rs2583328	IGHA1	BMI	0.0476788	1.32168	1	0	3.81126e-13	12.4189	0.28998	0.387542	0.279794	-0.442111	0.119355	-0.0623045	0.0312316	-1.99492	34.1024	3.97969	170	G	A	0.423977	0.576023	56	85	30	0
log2_C3	rs7974729	CRADD	BMI	0.0477265	1.32124	1	0	4.36843e-13	12.3597	0.290278	0.387141	0.280542	-0.460201	0.117695	-0.0646245	0.0324002	-1.99457	33.9472	3.97831	169	G	T	0.364706	0.635294	67	82	21	1
log2_C3	rs832582	MAP3K1	BMI	0.0477776	1.32078	1	0	3.81792e-13	12.4182	0.289966	0.387542	0.279797	-0.428109	0.121589	-0.0754808	0.0378536	-1.99402	34.0999	3.97611	170	G	A	0.21345	0.78655	106	57	8	0
log2_C3	rs10423648	CD22	BMI	0.0478345	1.32026	1	0	1.03849e-12	11.9836	0.282835	0.384803	0.280389	-0.529091	0.116042	0.147059	0.0737659	1.99359	32.7334	3.97441	169	G	A	0.0470588	0.952941	154	16		1
log2_C3	rs2866112	NALP12	BMI	0.0478347	1.32026	1	0	3.14448e-13	12.5025	0.293084	0.384392	0.277846	-0.528218	0.113679	-0.100219	0.0502707	-1.99359	34.4113	3.9744	169	G	C	0.111765	0.888235	133	36	1	1
log2_C3	rs2056867	TRGV9	BMI	0.0478629	1.32	1	0	2.85974e-13	12.5437	0.298399	0.389452	0.279884	-0.494806	0.118978	-0.0609258	0.0305605	-1.99361	34.663	3.97448	166	G	C	0.41018	0.58982	60	77	30	4
log2_C3	rs1060478	MKNK1	BMI	0.0479091	1.31958	1	0	3.82677e-13	12.4172	0.289946	0.387542	0.279801	-0.508531	0.11421	0.0961544	0.0482502	1.99283	34.0967	3.97137	170	G	A	0.128655	0.871345	128	42	1	0
log2_C3	rs2938789	ITGA1	BMI	0.0480112	1.31866	1	0	5.63387e-13	12.2492	0.292538	0.381148	0.279728	-0.551365	0.116057	0.0685653	0.0344157	1.99227	33.7005	3.96914	166	T	C	0.206587	0.793413	111	43	13	4
log2_C3	rs17010730	TACR1	BMI	0.0480494	1.31831	1	0	1.21023e-12	11.9171	0.282949	0.391101	0.279691	-0.512896	0.115513	0.0870651	0.0437131	1.99174	32.5546	3.96703	168	C	T	0.133136	0.866864	128	37	4	2
log2_C3	rs12818212	RAPGEF3	BMI	0.0481114	1.31775	1	0	8.88147e-13	12.0515	0.290069	0.389111	0.281576	-0.476595	0.116935	-0.0912676	0.0458295	-1.99146	33.0957	3.96591	165	G	T	0.13253	0.86747	125	38	3	5
log2_C3	rs17587765	IGSF2	BMI	0.0482061	1.3169	1	0	3.84676e-13	12.4149	0.289902	0.387542	0.27981	-0.474019	0.115734	-0.0756366	0.0380055	-1.99015	34.0893	3.9607	170	T	G	0.22807	0.77193	99	66	6	0
log2_C3	rs1036231	NALP2	BMI	0.0482742	1.31629	1	0	6.43577e-13	12.1914	0.307156	0.387226	0.278173	-0.516769	0.120846	-0.0710503	0.0356878	-1.99089	33.9145	3.96363	156	C	T	0.270701	0.729299	83	63	11	14
log2_C3	rs17382478	FAF1	BMI	0.048302	1.31603	1	0	3.84447e-14	13.4152	0.310758	0.389767	0.275429	-0.565918	0.113686	0.0912672	0.0458772	1.98938	37.4222	3.95763	169	C	T	0.129412	0.870588	128	40	2	1
log2_C3	rs12617104	PRKCE	BMI	0.0483509	1.3156	1	0	3.24165e-12	11.4892	0.278631	0.390178	0.27584	-0.412372	0.11815	-0.0685435	0.034456	-1.9893	31.2865	3.95733	165	A	C	0.286145	0.713855	84	69	13	5
log2_C3	rs2603751	NR4A1	BMI	0.0484391	1.3148	1	0	6.60142e-11	10.1804	0.279528	0.380598	0.277959	-0.400432	0.120418	-0.0850618	0.0427333	-1.99053	27.7405	3.9622	146	G	A	0.14966	0.85034	109	32	6	24
log2_C3	rs17710992	PRKCA	BMI	0.048532	1.31397	1	0	3.86865e-13	12.4124	0.289853	0.387542	0.279819	-0.53399	0.114775	0.0633563	0.0318817	1.98723	34.0814	3.94908	170	G	A	0.295322	0.704678	89	63	19	0
log2_C3	rs3917698	SELP	BMI	0.0485474	1.31383	1	0	3.55343e-13	12.4494	0.315918	0.385376	0.27812	-0.668517	0.129622	0.0675144	0.03395	1.98865	34.8669	3.95471	154	C	T	0.470968	0.529032	39	86	30	16
log2_C3	rs185162	CAMK4	BMI	0.0486984	1.31249	1	0	5.66154e-13	12.2471	0.288057	0.386244	0.280646	-0.48375	0.11576	-0.0636477	0.0320509	-1.98583	33.5824	3.94353	169	A	G	0.297059	0.702941	87	65	18	1
log2_C3	rs8079197	GRB2	BMI	0.0487199	1.31229	1	0	1.12137e-12	11.9503	0.303759	0.390981	0.285986	-0.455878	0.131824	-0.0838596	0.0422042	-1.987	33.1575	3.94816	155	G	C	0.240385	0.759615	86	65	5	15
log2_C3	rs1113480	PTPRJ	BMI	0.0487249	1.31225	1	0	3.8816e-13	12.411	0.289825	0.387542	0.279825	-0.471884	0.115927	-0.0637775	0.0321215	-1.98551	34.0766	3.94224	170	G	T	0.277778	0.722222	93	61	17	0
log2_C3	rs7717802	PDE4D	BMI	0.0488202	1.3114	1	0	7.58468e-13	12.1201	0.289952	0.381705	0.280338	-0.46375	0.118162	-0.0611518	0.0308067	-1.98502	33.281	3.9403	166	A	G	0.443114	0.556886	52	82	33	4
log2_C3	rs1014638	CX3CR1	BMI	0.0488908	1.31077	1	0	3.89273e-13	12.4097	0.289801	0.387542	0.27983	-0.547234	0.115636	0.0691422	0.0348493	1.98403	34.0726	3.93638	170	G	T	0.254386	0.745614	95	65	11	0
log2_C3	rs7951404	NCAM1	BMI	0.0489791	1.30999	1	0	3.89864e-13	12.4091	0.289788	0.387542	0.279832	-0.570411	0.118033	0.122216	0.0616244	1.98325	34.0705	3.93327	170	A	G	0.0730994	0.926901	146	25		0
log2_C3	rs793779	IRF2	BMI	0.0490703	1.30918	1	0	5.73024e-13	12.2418	0.300093	0.380552	0.276648	-0.512344	0.11526	-0.0970826	0.0489508	-1.98327	33.8722	3.93336	161	A	G	0.123457	0.876543	123	38	1	9
log2_C3	rs4253755	PPARA	BMI	0.0491313	1.30864	1	0	5.17336e-13	12.2862	0.29479	0.38523	0.281215	-0.547195	0.117186	0.0920782	0.046449	1.98235	33.8595	3.92971	165	A	G	0.138554	0.861446	122	42	2	5
log2_C3	rs20551	EP300	BMI	0.0491927	1.3081	1	0	1.35226e-13	12.8689	0.303274	0.385076	0.276363	-0.512775	0.115213	-0.0693301	0.0349865	-1.98162	35.6934	3.92683	167	G	A	0.291667	0.708333	81	76	11	3
log2_C3	rs7254474	CDC37	BMI	0.0492871	1.30727	1	0	1.35852e-12	11.8669	0.298732	0.391153	0.27673	-0.529057	0.119599	0.104102	0.0525306	1.98175	32.8011	3.92734	157	G	A	0.10443	0.89557	126	31	1	13
log2_C3	rs7735277	ITGA2	BMI	0.0493874	1.30638	1	0	1.75968e-13	12.7546	0.310475	0.387088	0.276562	-0.613789	0.120754	0.077407	0.0390852	1.98047	35.5717	3.92224	161	T	C	0.20679	0.79321	101	55	6	9
log2_C3	rs2175041	PLCB1	BMI	0.0494161	1.30613	1	0	4.13467e-13	12.3836	0.290748	0.386812	0.280367	-0.513514	0.114499	0.0829608	0.0419105	1.97947	34.0247	3.91831	169	A	G	0.164706	0.835294	118	48	4	1
log2_C3	rs7518703	CD3Z	BMI	0.0494243	1.30606	1	0	3.92844e-13	12.4058	0.289723	0.387542	0.279845	-0.477296	0.115507	-0.0956288	0.0483141	-1.97931	34.0598	3.91769	170	C	A	0.125731	0.874269	129	41	1	0
log2_C3	rs3746972	ITGB2	BMI	0.0497566	1.30315	1	0	3.95066e-13	12.4033	0.289675	0.387542	0.279854	-0.47977	0.115335	-0.0765975	0.0387561	-1.9764	34.0518	3.90614	170	G	A	0.190058	0.809942	112	53	6	0
log2_C3	rs153141	ITGA2	BMI	0.0499003	1.3019	1	0	1.94044e-13	12.7121	0.303276	0.393693	0.278227	-0.488323	0.117881	-0.0649936	0.0328984	-1.97559	35.2585	3.90294	165	G	A	0.39759	0.60241	57	86	23	5

## Sheet: S5 C3a Top Hits
Protein	RSID	Gene	Covariates	FvR_Model_P_Value	NegLog10_FvR_Model_P	Bonferroni_P	NegLog10_Bonferroni_P	Full_Model_P_Value	NegLog10_Full_Model_P	Full_Model_R_Squared	Mean_Y	Residual_SE	Y_Intercept	Intercept_SE	Predictor_Beta	Predictor_Beta_SE	t_value	F_Full_Model	F_Full_vs_Reduced_Model	Sample_Size	Minor_Allele	Major_Allele	Minor_Allele_Frequency	Major_Allele_Frequency	Genotype_Major_Count	Genotype_Het_Count	Genotype_Minor_Count	Missing_Genotype_Count
log2_C3a	rs12207951	MICB	BMI	8.48306e-05	4.07145	1	0	2.8483e-08	7.54541	0.189897	9.94007	0.526676	9.12695	0.221767	-0.326964	0.081123	-4.03048	19.3389	16.2448	168	T	C	0.145833	0.854167	123	41	4	3
log2_C3a	rs10110519	IL7	BMI	0.000104462	3.98104	1	0	2.31801e-08	7.63488	0.1951	9.94706	0.518599	9.13678	0.22096	-0.363817	0.091451	-3.97827	19.6336	15.8266	165	T	G	0.124242	0.875758	125	39	1	6
log2_C3a	rs1148360	CXCL14	BMI	0.000118322	3.92693	1	0	2.07651e-07	6.68267	0.186608	9.93079	0.503601	8.96892	0.218677	-0.335933	0.0849557	-3.95421	17.0918	15.6358	152	T	C	0.134868	0.865132	114	35	3	19
log2_C3a	rs2227543	IL8	BMI	0.000252931	3.597	1	0	8.89552e-08	7.05083	0.175745	9.94586	0.528131	9.12436	0.219666	-0.231704	0.0619668	-3.73916	17.9102	13.9813	171	T	C	0.421053	0.578947	52	94	25	0
log2_C3a	rs635596	NCAM1	BMI	0.000254243	3.59475	1	0	8.05592e-08	7.09388	0.178644	9.94418	0.530164	8.93991	0.217337	-0.269937	0.0722002	-3.73873	18.0524	13.9781	169	C	T	0.177515	0.822485	117	44	8	2
log2_C3a	rs17762834	PRKCA	BMI	0.000346865	3.45984	1	0	3.23967e-08	7.4895	0.206641	9.91748	0.535621	8.86342	0.23485	-0.430376	0.117522	-3.6621	19.4045	13.411	152	A	G	0.0723684	0.927632	131	20	1	19
log2_C3a	rs2204204	PRKCE	BMI	0.000462359	3.33502	1	0	1.64164e-07	6.78472	0.171569	9.94731	0.532483	9.03148	0.217926	-0.246453	0.0689787	-3.57288	17.1894	12.7655	169	G	A	0.221893	0.778107	103	57	9	2
log2_C3a	rs809909	IRF2	BMI	0.000479553	3.31916	1	0	1.93541e-07	6.71323	0.168998	9.94793	0.531285	9.1131	0.221032	-0.22638	0.0635517	-3.56214	16.9811	12.6888	170	A	T	0.332353	0.667647	73	81	16	1
log2_C3a	rs12461559	PRDX2	BMI	0.000555236	3.25552	1	0	2.47948e-07	6.60564	0.167443	9.94433	0.533315	9.00482	0.218944	-0.248112	0.070467	-3.52097	16.6929	12.3972	169	C	G	0.221893	0.778107	102	59	8	2
log2_C3a	rs9376222	MAP3K5	BMI	0.000801013	3.09636	1	0	2.61647e-07	6.58228	0.16509	9.94586	0.531533	8.95859	0.21652	-0.387796	0.113573	-3.41452	16.6097	11.659	171	T	C	0.0760234	0.923977	145	26		0
log2_C3a	rs9430220	PIK3CD	BMI	0.000905483	3.04312	1	0	2.38063e-07	6.62331	0.167851	9.94168	0.529706	9.00091	0.218345	-0.238101	0.070457	-3.37938	16.7417	11.4202	169	C	T	0.201183	0.798817	109	52	8	2
log2_C3a	rs7655371	IRF2	BMI	0.00105997	2.97471	1	0	3.39448e-07	6.46923	0.162499	9.94586	0.532358	8.88686	0.217915	0.188819	0.0566662	3.33212	16.2984	11.103	171	T	C	0.356725	0.643275	76	68	27	0
log2_C3a	rs1210225	CD34	BMI	0.00118255	2.92718	1	0	3.80689e-07	6.41943	0.162238	9.95235	0.528248	8.87737	0.217245	0.256604	0.0777622	3.29986	16.1703	10.8891	170	G	C	0.191176	0.808824	108	59	3	1
log2_C3a	rs10514303	MEF2C	BMI	0.00122821	2.91073	1	0	3.2621e-07	6.4865	0.163786	9.94479	0.533384	9.10862	0.224404	-0.352328	0.107139	-3.28851	16.3548	10.8143	170	A	C	0.0823529	0.917647	143	26	1	1
log2_C3a	rs2229238	IL6R	BMI	0.00148429	2.82848	1	0	4.63644e-07	6.33382	0.159384	9.94586	0.533347	8.88967	0.218296	0.249418	0.077195	3.23102	15.9268	10.4395	171	T	C	0.184211	0.815789	112	55	4	0
log2_C3a	rs6887349	FYB	BMI	0.00150742	2.82176	1	0	3.65553e-07	6.43705	0.16354	9.94667	0.525313	8.9411	0.214304	0.404083	0.125221	3.22697	16.2277	10.4133	169	T	G	0.0591716	0.940828	149	20		2
log2_C3a	rs7222751	MAP3K14	BMI	0.00182011	2.7399	1	0	1.78061e-06	5.74943	0.151643	9.94052	0.529758	9.0012	0.222158	-0.261983	0.0826228	-3.17083	14.3893	10.0542	164	A	G	0.143293	0.856707	121	39	4	7
log2_C3a	rs6891527	DAP	BMI	0.00191644	2.71751	1	0	5.09232e-07	6.29308	0.159314	9.94368	0.534314	8.8932	0.218716	0.288529	0.0915099	3.15298	15.8237	9.94128	170	A	G	0.126471	0.873529	128	41	1	1
log2_C3a	rs12603582	ITGB3	BMI	0.00191923	2.71687	1	0	9.05808e-07	6.04296	0.163384	9.94057	0.528868	9.13892	0.22799	-0.23185	0.0734604	-3.15612	15.2328	9.96107	159	T	G	0.207547	0.792453	100	52	7	12
log2_C3a	rs1135427	PIK3CD	BMI	0.00193162	2.71408	1	0	3.224e-06	5.4916	0.154208	9.95199	0.527204	9.26103	0.23344	-0.191021	0.0605278	-3.15592	13.7655	9.95983	154	G	T	0.464286	0.535714	44	77	33	17
log2_C3a	rs8069926	PRKCA	BMI	0.00212054	2.67355	1	0	2.38515e-06	5.62249	0.153841	9.911	0.522764	9.09329	0.223959	-0.194317	0.0621741	-3.12537	14.0904	9.76794	158	A	G	0.316456	0.683544	75	66	17	13
log2_C3a	rs3134377	YWHAZ	BMI	0.00217059	2.66342	1	0	3.78646e-07	6.42177	0.162292	9.94343	0.533209	8.81995	0.221465	0.228539	0.0733846	3.11426	16.1767	9.69861	170	C	T	0.2	0.8	108	56	6	1
log2_C3a	rs294478	PDE4D	BMI	0.0023367	2.6314	1	0	7.04317e-07	6.15223	0.15519	9.94586	0.534676	8.97128	0.21784	0.279323	0.0903703	3.09087	15.4306	9.55349	171	A	C	0.134503	0.865497	126	44	1	0
log2_C3a	rs2295300	ADCY4	BMI	0.00236123	2.62686	1	0	1.9033e-06	5.72049	0.172647	9.93941	0.525454	9.02142	0.233285	-0.220196	0.0710866	-3.09757	14.5029	9.59493	142	A	G	0.338028	0.661972	58	72	12	29
log2_C3a	rs261753	C9	BMI	0.00236784	2.62565	1	0	7.1293e-07	6.14695	0.155068	9.94586	0.534714	8.88744	0.219024	0.225641	0.0731006	3.08671	15.4162	9.5278	171	T	C	0.181287	0.818713	116	48	7	0
log2_C3a	rs1619526	CCL4	BMI	0.00238491	2.62253	1	0	7.17649e-07	6.14409	0.155001	9.94586	0.534735	9.15021	0.22653	-0.216854	0.0703053	-3.08445	15.4084	9.51386	171	T	C	0.260234	0.739766	90	73	8	0
log2_C3a	rs2273068	TFEB	BMI	0.00248527	2.60463	1	0	1.89812e-06	5.72168	0.15097	9.93951	0.539083	8.88067	0.224794	0.275605	0.0896709	3.07351	14.314	9.44648	164	A	G	0.121951	0.878049	127	34	3	7
log2_C3a	rs3917678	SELP	BMI	0.00275612	2.5597	1	0	1.18086e-06	5.9278	0.151639	9.94802	0.535351	9.10412	0.224206	-0.19818	0.0652069	-3.03925	14.8357	9.23703	169	T	G	0.284024	0.715976	86	70	13	2
log2_C3a	rs9899521	MAP2K3	BMI	0.00276635	2.55809	1	0	7.13441e-07	6.14664	0.155912	9.94368	0.535394	9.06624	0.222092	-0.194269	0.0639506	-3.03779	15.4234	9.22819	170	A	C	0.273529	0.726471	91	65	14	1
log2_C3a	rs2290714	BLNK	BMI	0.00286467	2.54293	1	0	1.4373e-06	5.84245	0.157492	9.96521	0.541278	8.90453	0.226933	0.386966	0.12773	3.02956	14.6742	9.17821	160	C	T	0.05625	0.94375	143	16	1	11
log2_C3a	rs760862	MAP3K5	BMI	0.00296325	2.52823	1	0	7.20133e-07	6.14259	0.155818	9.94733	0.535777	8.95392	0.218757	0.266943	0.0885134	3.01585	15.4123	9.09536	170	C	T	0.147059	0.852941	121	48	1	1
log2_C3a	rs2850992	PPP3CA	BMI	0.00308659	2.51052	1	0	7.17192e-07	6.14436	0.155859	9.9507	0.532829	9.04387	0.219067	-0.188582	0.0628024	-3.00278	15.4172	9.01669	170	C	T	0.276471	0.723529	91	64	15	1
log2_C3a	rs2695220	PPP3CA	BMI	0.00323255	2.49045	1	0	3.35158e-06	5.47475	0.142499	9.9457	0.539097	9.09938	0.227041	-0.24734	0.0827579	-2.98872	13.6267	8.93246	167	G	A	0.179641	0.820359	109	56	2	4
log2_C3a	rs12451852	PRKCA	BMI	0.00365924	2.43661	1	0	1.11002e-06	5.95467	0.151432	9.94563	0.537458	8.95021	0.219105	-0.339801	0.115274	-2.94777	14.9011	8.68935	170	G	A	0.0676471	0.932353	148	21	1	1
log2_C3a	rs1422189	MEF2C	BMI	0.00386657	2.41267	1	0	1.11654e-06	5.95213	0.150543	9.94586	0.536144	9.12502	0.225686	-0.288782	0.0985759	-2.92954	14.8867	8.58223	171	T	C	0.105263	0.894737	136	34	1	0
log2_C3a	rs17005644	TGFA	BMI	0.00416991	2.37987	1	0	1.19603e-06	5.92226	0.149847	9.94586	0.536364	8.83683	0.222457	0.258259	0.0889084	2.90478	14.8058	8.43772	171	G	A	0.128655	0.871345	129	40	2	0
log2_C3a	rs6701046	CD2	BMI	0.00418128	2.37869	1	0	1.72775e-06	5.76252	0.167246	9.94453	0.524881	8.90183	0.228953	-0.229458	0.0788442	-2.91028	14.5605	8.4697	148	G	A	0.202703	0.797297	93	50	5	23
log2_C3a	rs2715819	MAP2K6	BMI	0.00447004	2.34969	1	0	1.27406e-06	5.89481	0.149207	9.94586	0.536565	8.79225	0.226042	0.159752	0.055434	2.88184	14.7315	8.30502	171	T	C	0.406433	0.593567	66	71	34	0
log2_C3a	rs7118744	ETS1	BMI	0.00457833	2.33929	1	0	2.67999e-06	5.57187	0.148172	9.95369	0.540146	9.15439	0.234518	-0.179479	0.0624085	-2.87587	13.9157	8.27062	163	A	G	0.355828	0.644172	68	74	21	8
log2_C3a	rs888989	TNIP1	BMI	0.00477808	2.32075	1	0	1.31523e-07	6.881	0.20001	9.91802	0.526335	8.81807	0.232435	-0.227762	0.079448	-2.8668	17.7511	8.21856	145	C	T	0.186207	0.813793	96	44	5	26
log2_C3a	rs16967789	GRB2	BMI	0.00483117	2.31595	1	0	2.52359e-06	5.59798	0.150547	9.93694	0.526342	9.14514	0.225261	-0.275923	0.0965278	-2.85848	14.001	8.17091	161	A	G	0.114907	0.885093	125	35	1	10
log2_C3a	rs114792	CSF1R	BMI	0.00506326	2.29557	1	0	4.90466e-06	5.30939	0.139295	9.96452	0.529051	9.26528	0.232644	-0.167718	0.0590237	-2.84154	13.1899	8.07436	166	G	A	0.496988	0.503012	41	85	40	5
log2_C3a	rs6980426	PDE1C	BMI	0.00506994	2.295	1	0	1.42835e-06	5.84517	0.148049	9.94586	0.536931	8.82604	0.223626	0.313335	0.110332	2.83994	14.5972	8.06526	171	G	A	0.0847953	0.915205	142	29		0
log2_C3a	rs4423707	CX3CR1	BMI	0.00509176	2.29313	1	0	2.47359e-06	5.60667	0.14325	9.95167	0.535359	9.03278	0.21979	-0.280572	0.0988371	-2.83873	13.9613	8.05838	170	T	C	0.0911765	0.908824	141	27	2	1
log2_C3a	rs2244621	PLCB3	BMI	0.00529161	2.27641	1	0	4.3902e-06	5.35752	0.147154	9.92787	0.54646	9.04309	0.231834	-0.276154	0.0976247	-2.82873	13.3722	8.0017	158	A	G	0.123418	0.876582	120	37	1	13
log2_C3a	rs10836347	CD44	BMI	0.00538835	2.26854	1	0	8.96006e-06	5.04769	0.152987	9.92336	0.524431	9.10407	0.244897	-0.255047	0.09022	-2.82694	12.6433	7.99161	143	T	C	0.136364	0.863636	107	33	3	28
log2_C3a	rs2392545	TRGV9	BMI	0.00542246	2.2658	1	0	3.59027e-07	6.44487	0.174266	9.93003	0.534626	8.88731	0.229542	-0.215588	0.0764364	-2.82049	16.3559	7.95516	158	A	G	0.221519	0.778481	93	60	5	13
log2_C3a	rs9346767	VIL2	BMI	0.00550373	2.25934	1	0	1.34634e-06	5.87084	0.165941	9.95324	0.538232	8.98624	0.238822	-0.167017	0.0592875	-2.81708	14.8222	7.93592	152	C	T	0.496711	0.503289	42	69	41	19
log2_C3a	rs3776601	NR2F1	BMI	0.00558628	2.25288	1	0	3.6635e-06	5.4361	0.142371	9.94329	0.541771	8.98583	0.223712	0.308372	0.1098	2.80848	13.5295	7.88753	166	A	G	0.0903614	0.909639	136	30		5
log2_C3a	rs11217078	BLR1	BMI	0.00561749	2.25046	1	0	1.56739e-06	5.80482	0.147106	9.94586	0.537228	8.81833	0.224459	0.16926	0.060332	2.80547	14.4882	7.87066	171	C	T	0.353801	0.646199	72	77	22	0
log2_C3a	rs6557638	TNFRSF10A	BMI	0.00573065	2.2418	1	0	1.91596e-06	5.71761	0.145867	9.94049	0.535241	8.83139	0.223355	0.170189	0.0608047	2.79895	14.2599	7.83411	170	C	G	0.314706	0.685294	82	69	19	1
log2_C3a	rs379527	C3	BMI	0.00577109	2.23874	1	0	1.67042e-06	5.77717	0.147269	9.94541	0.538754	8.84661	0.223083	0.170978	0.0611386	2.79657	14.4206	7.82079	170	G	T	0.314706	0.685294	82	69	19	1
log2_C3a	rs3801348	PDE1C	BMI	0.00577715	2.23829	1	0	4.16059e-05	4.38085	0.125065	9.96211	0.532089	8.9664	0.237551	0.184011	0.0657161	2.80008	10.7922	7.84046	154	A	G	0.383117	0.616883	55	80	19	17
log2_C3a	rs1018111	HRH1	BMI	0.00596943	2.22407	1	0	2.92286e-06	5.53419	0.151619	9.93951	0.548078	9.10971	0.244167	-0.218024	0.0782036	-2.78791	13.8504	7.77243	158	G	C	0.208861	0.791139	98	54	6	13
log2_C3a	rs17722851	NOS2A	BMI	0.00600013	2.22184	1	0	2.76882e-06	5.55771	0.142092	9.94962	0.538455	8.98041	0.221815	0.287801	0.1034	2.78337	13.8298	7.74714	170	A	T	0.0911765	0.908824	140	29	1	1
log2_C3a	rs2236868	SELP	BMI	0.0060018	2.22172	1	0	1.66404e-06	5.77884	0.146498	9.94586	0.537419	9.06812	0.222441	-0.167428	0.0601597	-2.78306	14.4181	7.74542	171	T	C	0.467836	0.532164	46	90	35	0
log2_C3a	rs10079961	ITK	BMI	0.00626617	2.203	1	0	1.81417e-06	5.74132	0.146425	9.94506	0.538962	8.91938	0.220011	0.267233	0.0965228	2.7686	14.3239	7.66515	170	T	G	0.1	0.9	138	30	2	1
log2_C3a	rs12632135	IL1RAP	BMI	0.00645979	2.18978	1	0	3.23918e-06	5.48956	0.144485	9.94825	0.538558	9.02849	0.225011	-0.313288	0.113539	-2.75929	13.6798	7.61369	165	A	G	0.0727273	0.927273	142	22	1	6
log2_C3a	rs228832	NFATC2	BMI	0.00655537	2.1834	1	0	2.16338e-06	5.66487	0.144624	9.94049	0.535631	8.8846	0.220259	0.178336	0.0647744	2.75318	14.1178	7.58	170	T	C	0.261765	0.738235	94	63	13	1
log2_C3a	rs1890197	PDE4B	BMI	0.00737325	2.13234	1	0	2.13571e-06	5.67046	0.145561	9.94688	0.540869	8.81069	0.22689	0.158899	0.0585718	2.71289	14.1397	7.35978	169	G	A	0.426036	0.573964	57	80	32	2
log2_C3a	rs3118862	DAPK1	BMI	0.00754197	2.12252	1	0	1.0458e-06	5.98055	0.159966	9.95378	0.535306	8.76594	0.232208	0.16365	0.0604601	2.70674	15.0438	7.32646	161	G	A	0.478261	0.521739	43	82	36	10
log2_C3a	rs12601850	PRKCA	BMI	0.0075866	2.11995	1	0	1.19811e-06	5.9215	0.165225	9.92318	0.543787	8.66522	0.241612	0.171114	0.0632274	2.70632	14.9435	7.32419	154	A	G	0.402597	0.597403	55	74	25	17
log2_C3a	rs6543119	IL1RL1	BMI	0.00761176	2.11851	1	0	2.06155e-06	5.68581	0.144319	9.94586	0.538105	9.13374	0.228608	-0.166604	0.061672	-2.70145	14.1674	7.29783	171	T	A	0.383041	0.616959	63	85	23	0
log2_C3a	rs8138102	PPARA	BMI	0.00775488	2.11042	1	0	4.14958e-06	5.382	0.140262	9.95198	0.541013	8.90454	0.22534	0.185889	0.0689558	2.69577	13.3779	7.2672	167	G	A	0.233533	0.766467	99	58	10	4
log2_C3a	rs2227492	IL22	BMI	0.00779752	2.10804	1	0	2.10671e-06	5.6764	0.144098	9.94586	0.538174	9.02036	0.22043	-0.337897	0.125469	-2.69307	14.1421	7.25261	171	A	G	0.0614035	0.938596	150	21		0
log2_C3a	rs238135	TGIF	BMI	0.00783873	2.10575	1	0	2.11671e-06	5.67434	0.14405	9.94586	0.538189	9.08207	0.223998	-0.175036	0.0650394	-2.69123	14.1366	7.24273	171	C	T	0.307018	0.692982	80	77	14	0
log2_C3a	rs8057464	IL21R	BMI	0.0079072	2.10198	1	0	5.58985e-06	5.2526	0.140309	9.95871	0.53554	9.06818	0.223328	-0.195352	0.0726262	-2.68983	13.0567	7.23519	163	A	C	0.190184	0.809816	109	46	8	8
log2_C3a	rs1877563	CX3CR1	BMI	0.00801685	2.096	1	0	2.67361e-06	5.5729	0.142452	9.94336	0.539443	9.01899	0.221003	-0.265214	0.0988281	-2.68359	13.8706	7.20167	170	A	G	0.102941	0.897059	136	33	1	1
log2_C3a	rs2251862	MAP2K6	BMI	0.00831166	2.08031	1	0	2.23104e-06	5.65149	0.143514	9.94586	0.538358	8.82279	0.225097	0.146222	0.054749	2.67077	14.0751	7.13302	171	A	C	0.421053	0.578947	64	70	37	0
log2_C3a	rs2156247	CD226	BMI	0.00847309	2.07196	1	0	1.28644e-05	4.89061	0.134435	9.9553	0.54419	8.92147	0.233515	0.188111	0.0705466	2.66647	12.1145	7.11009	159	A	T	0.191824	0.808176	109	39	11	12
log2_C3a	rs914294	KIAA1271	BMI	0.00849435	2.07087	1	0	2.11461e-06	5.67477	0.145663	9.94205	0.539497	9.04787	0.22483	-0.265633	0.0997295	-2.66353	14.1513	7.0944	169	A	G	0.112426	0.887574	131	38		2
log2_C3a	rs9826296	CX3CR1	BMI	0.00873398	2.05879	1	0	3.04977e-06	5.51573	0.153894	9.93182	0.538558	9.01132	0.235152	-0.242556	0.0913005	-2.65668	13.8233	7.05796	155	A	G	0.112903	0.887097	124	27	4	16
log2_C3a	rs2426312	NFATC2	BMI	0.00881071	2.05499	1	0	2.03972e-06	5.69043	0.145226	9.94368	0.538772	9.05824	0.223959	-0.147586	0.0556826	-2.65048	14.1867	7.02504	170	T	C	0.488235	0.511765	49	76	45	1
log2_C3a	rs549888	BAK1	BMI	0.00881597	2.05473	1	0	2.50755e-06	5.60075	0.14311	9.94475	0.539925	9.11911	0.228185	-0.157757	0.0595249	-2.65027	13.9454	7.02393	170	G	A	0.438235	0.561765	53	85	32	1
log2_C3a	rs4364968	PRKCQ	BMI	0.00887477	2.05184	1	0	1.05654e-06	5.97611	0.152775	9.95005	0.531958	8.7452	0.228601	0.167828	0.0633764	2.64812	14.9669	7.01252	169	A	C	0.390533	0.609467	58	90	21	2
log2_C3a	rs1029983	PDE1C	BMI	0.00889114	2.05104	1	0	2.37001e-06	5.62525	0.142898	9.94586	0.538551	9.04909	0.22204	-0.16046	0.0606176	-2.64709	14.0046	7.00708	171	A	C	0.45614	0.54386	48	90	33	0
log2_C3a	rs2280378	IRF8	BMI	0.00915451	2.03837	1	0	1.28567e-06	5.89087	0.155069	9.93845	0.532674	8.73097	0.232182	0.152152	0.0576744	2.63813	14.774	6.95971	164	C	T	0.469512	0.530488	48	78	38	7
log2_C3a	rs7838114	LY96	BMI	0.00923743	2.03445	1	0	2.4525e-06	5.61039	0.142548	9.94586	0.538661	8.85593	0.222844	0.201859	0.0766477	2.63359	13.9647	6.93581	171	A	G	0.181287	0.818713	114	52	5	0
log2_C3a	rs1991262	LY96	BMI	0.00929881	2.03157	1	0	1.74051e-06	5.75932	0.146849	9.94581	0.538915	8.80566	0.227539	0.180569	0.0686199	2.63143	14.3724	6.92444	170	C	G	0.220588	0.779412	105	55	10	1
log2_C3a	rs2695196	PPP3CA	BMI	0.00936133	2.02866	1	0	2.97196e-06	5.52696	0.146228	9.95293	0.536242	8.81791	0.229766	0.187564	0.0713113	2.63021	13.7874	6.91799	164	A	G	0.237805	0.762195	94	62	8	7
log2_C3a	rs918498	TNIP1	BMI	0.00939898	2.02692	1	0	3.99974e-06	5.39797	0.141447	9.94346	0.541263	8.94658	0.223653	0.24796	0.0943392	2.62839	13.4271	6.90844	166	T	C	0.10241	0.89759	135	28	3	5
log2_C3a	rs1205322	LILRA4	BMI	0.00958546	2.01839	1	0	2.56499e-06	5.59091	0.142877	9.94686	0.540028	8.83656	0.224776	0.161343	0.0615658	2.62066	13.919	6.86787	170	G	A	0.391176	0.608824	61	85	24	1
log2_C3a	rs8054513	IRF8	BMI	0.00969718	2.01335	1	0	1.74088e-06	5.75923	0.147662	9.94752	0.539526	8.78745	0.227728	0.234432	0.0895898	2.61673	14.3792	6.84726	169	G	C	0.133136	0.866864	126	41	2	2
log2_C3a	rs2051323	CD226	BMI	0.00970615	2.01295	1	0	2.56352e-06	5.59116	0.142096	9.94586	0.538803	8.88704	0.221168	0.182002	0.0695716	2.61603	13.9131	6.84363	171	A	G	0.166667	0.833333	125	35	11	0
log2_C3a	rs1935647	ITGB1	BMI	0.00978422	2.00947	1	0	2.58195e-06	5.58805	0.142023	9.94586	0.538826	9.06636	0.223347	-0.251725	0.096329	-2.61318	13.9047	6.82873	171	C	T	0.111111	0.888889	134	36	1	0
log2_C3a	rs2715817	MAP2K6	BMI	0.00978486	2.00945	1	0	1.65828e-06	5.78034	0.149826	9.94046	0.541234	9.00872	0.22594	-0.169936	0.0650126	-2.6139	14.4508	6.83245	167	C	T	0.431138	0.568862	48	94	25	4
log2_C3a	rs16882	IRF8	BMI	0.00983061	2.00742	1	0	2.59289e-06	5.58622	0.14198	9.94586	0.53884	8.81632	0.226135	0.200071	0.0766116	2.6115	13.8998	6.81993	171	G	A	0.169591	0.830409	119	46	6	0
log2_C3a	rs7628250	IL1RAP	BMI	0.00994967	2.00219	1	0	2.93758e-06	5.53201	0.14307	9.94552	0.542236	9.01403	0.224413	-0.19947	0.0764912	-2.60775	13.7739	6.80038	168	G	A	0.199405	0.800595	106	57	5	3
log2_C3a	rs2945375	KSR1	BMI	0.00998052	2.00085	1	0	2.48283e-06	5.60505	0.143212	9.94408	0.539626	8.99347	0.220683	-0.191523	0.0734851	-2.60628	13.957	6.79272	170	A	G	0.232353	0.767647	97	67	6	1
log2_C3a	rs1405688	PPP3CA	BMI	0.0101594	1.99313	1	0	2.67022e-06	5.57345	0.14168	9.94586	0.538934	8.99353	0.219951	-0.239869	0.0922658	-2.59976	13.8656	6.75877	171	C	T	0.125731	0.874269	129	41	1	0
log2_C3a	rs1036097	TGFBR2	BMI	0.0101832	1.99211	1	0	2.87481e-06	5.54139	0.145745	9.94805	0.538732	8.72265	0.240449	0.146836	0.0564748	2.60003	13.8194	6.76014	165	A	G	0.451515	0.548485	55	71	39	6
log2_C3a	rs13157656	C7	BMI	0.0105721	1.97584	1	0	2.8659e-06	5.54274	0.141738	9.94629	0.540501	8.98862	0.220503	-0.18179	0.0703065	-2.58568	13.7896	6.68575	170	C	A	0.211765	0.788235	107	54	9	1
log2_C3a	rs2602239	MGST2	BMI	0.0106379	1.97314	1	0	2.36341e-06	5.62646	0.146144	9.94955	0.542482	8.95645	0.225932	-0.337319	0.130542	-2.58399	14.0349	6.67703	167	T	G	0.0508982	0.949102	151	15	1	4
log2_C3a	rs3093023	CCR6	BMI	0.0107995	1.9666	1	0	2.34823e-06	5.62926	0.143783	9.94902	0.538495	8.82094	0.225247	0.145284	0.0563544	2.57804	14.022	6.64629	170	A	G	0.426471	0.573529	60	75	35	1
log2_C3a	rs4129625	KCNH8	BMI	0.0110139	1.95806	1	0	4.79226e-06	5.31946	0.148848	9.95628	0.543566	8.88626	0.234522	0.310649	0.120695	2.57383	13.2908	6.62458	155	C	T	0.0774194	0.922581	131	24		16
log2_C3a	rs3132965	AGER	BMI	0.0110614	1.95619	1	0	3.62782e-06	5.44035	0.15969	9.9009	0.536888	8.91582	0.242424	-0.177331	0.0688918	-2.57405	13.6827	6.62571	147	C	T	0.244898	0.755102	87	48	12	24
log2_C3a	rs3824612	ALOX5	BMI	0.0111823	1.95147	1	0	2.90876e-06	5.53629	0.140805	9.94586	0.539208	8.77537	0.230939	0.148875	0.0580338	2.56532	13.7659	6.58085	171	T	C	0.409357	0.590643	62	78	31	0
log2_C3a	rs1009230	SOCS5	BMI	0.0112571	1.94857	1	0	5.05469e-06	5.29631	0.140576	9.93783	0.54293	9.0173	0.227535	-0.163298	0.0636848	-2.56415	13.1674	6.57489	164	A	G	0.268293	0.731707	92	56	16	7
log2_C3a	rs8192060	MGST2	BMI	0.0113067	1.94666	1	0	2.93755e-06	5.53202	0.140704	9.94586	0.53924	8.86859	0.222438	0.274865	0.107314	2.56132	13.7545	6.56038	171	G	A	0.0818713	0.918129	144	26	1	0
log2_C3a	rs3806798	IL15	BMI	0.0114844	1.93989	1	0	3.51411e-06	5.45418	0.13964	9.94824	0.540402	9.01602	0.221444	-0.270786	0.105948	-2.55585	13.5523	6.53239	170	A	T	0.0764706	0.923529	146	22	2	1
log2_C3a	rs11071693	TLN2	BMI	0.0115419	1.93772	1	0	1.52993e-05	4.81533	0.135748	9.93568	0.542449	9.12549	0.230824	-0.171857	0.067214	-2.55686	11.9373	6.53755	155	G	A	0.345161	0.654839	64	75	16	16
log2_C3a	rs4808552	CPAMD8	BMI	0.0115643	1.93688	1	0	2.99706e-06	5.5233	0.140499	9.94586	0.539304	8.86055	0.223	0.152259	0.0596352	2.55318	13.7311	6.51871	171	T	C	0.423977	0.576023	56	85	30	0
log2_C3a	rs377432	PDE2A	BMI	0.0116984	1.93187	1	0	4.16384e-06	5.38051	0.13866	9.94221	0.542083	8.96187	0.221293	0.193621	0.0759495	2.54934	13.3615	6.49912	169	T	C	0.189349	0.810651	111	52	6	2
log2_C3a	rs4695356	TEC	BMI	0.0117127	1.93134	1	0	7.39808e-06	5.13088	0.149422	9.93179	0.532375	8.82518	0.234116	0.157918	0.0618607	2.55281	12.824	6.51682	149	G	A	0.463087	0.536913	43	74	32	22
log2_C3a	rs6570083	MAP3K5	BMI	0.0118116	1.92769	1	0	3.05401e-06	5.51513	0.140306	9.94586	0.539365	8.97989	0.219872	0.23574	0.0926104	2.54551	13.7092	6.47961	171	T	A	0.128655	0.871345	128	42	1	0
log2_C3a	rs10974947	JAK2	BMI	0.0118157	1.92754	1	0	2.7556e-06	5.55978	0.142141	9.94532	0.540359	9.0369	0.224323	-0.189935	0.0746144	-2.54555	13.8354	6.47982	170	A	G	0.241176	0.758824	93	72	5	1
log2_C3a	rs2910641	PDE4D	BMI	0.0119335	1.92323	1	0	5.12956e-06	5.28992	0.135734	9.94962	0.540446	8.8423	0.228863	0.185957	0.0731554	2.54195	13.1137	6.46149	170	A	G	0.205882	0.794118	107	56	7	1
log2_C3a	rs2267423	GRAP2	BMI	0.0119686	1.92196	1	0	3.26853e-06	5.48565	0.142761	9.9517	0.52973	8.92681	0.218995	0.169444	0.0666738	2.54139	13.656	6.45867	167	G	A	0.224551	0.775449	103	53	11	4
log2_C3a	rs2192389	PDE1C	BMI	0.0120083	1.92052	1	0	2.37306e-06	5.62469	0.143675	9.94027	0.535591	8.9689	0.218508	-0.151448	0.059633	-2.53967	14.0098	6.44994	170	T	C	0.473529	0.526471	47	85	38	1
log2_C3a	rs3754568	PRKCE	BMI	0.0120347	1.91956	1	0	5.01949e-06	5.29934	0.149234	9.91986	0.521724	8.77259	0.235264	0.145706	0.0573229	2.54185	13.2436	6.46099	154	A	G	0.483766	0.516234	44	71	39	17
log2_C3a	rs9276448	HLA-DQA2	BMI	0.0120531	1.9189	1	0	3.3814e-06	5.4709	0.140036	9.94678	0.540945	8.97979	0.221809	-0.281019	0.110711	-2.53832	13.5971	6.44306	170	G	A	0.0676471	0.932353	149	19	2	1
log2_C3a	rs12934152	IL21R	BMI	0.0121645	1.91491	1	0	3.13501e-06	5.50376	0.140038	9.94586	0.539449	9.1278	0.229686	-0.174547	0.0688599	-2.53481	13.6788	6.42524	171	C	T	0.266082	0.733918	90	71	10	0
log2_C3a	rs2072431	PDE1C	BMI	0.0121856	1.91415	1	0	2.72438e-06	5.56473	0.142258	9.94368	0.539706	8.8209	0.225722	0.2742	0.108194	2.53434	13.8487	6.42288	170	T	G	0.0911765	0.908824	139	31		1
log2_C3a	rs6052131	KIAA1271	BMI	0.0122041	1.91349	1	0	3.14409e-06	5.5025	0.140009	9.94586	0.539458	8.94882	0.21978	0.28336	0.11184	2.53362	13.6754	6.41923	171	T	C	0.0730994	0.926901	147	23	1	0
log2_C3a	rs13326331	CCR3	BMI	0.0122898	1.91045	1	0	3.1637e-06	5.4998	0.139945	9.94586	0.539478	8.91162	0.22053	0.195243	0.0771385	2.53107	13.6682	6.40632	171	T	C	0.157895	0.842105	123	42	6	0
log2_C3a	rs2446990	ADCY6	BMI	0.0125122	1.90267	1	0	2.52418e-06	5.59788	0.145458	9.9505	0.542239	9.06745	0.22957	-0.158526	0.0627777	-2.5252	13.9579	6.37664	167	G	A	0.41018	0.58982	55	87	25	4
log2_C3a	rs3014267	MENA	BMI	0.0126611	1.89753	1	0	4.10071e-06	5.38714	0.138819	9.94444	0.542579	9.02177	0.224303	-0.168704	0.0669317	-2.52054	13.3792	6.35311	169	G	A	0.357988	0.642012	64	89	16	2
log2_C3a	rs10189819	STAT4	BMI	0.0127512	1.89445	1	0	3.11906e-06	5.50598	0.148266	9.92174	0.538557	8.93316	0.228945	-0.180065	0.0714732	-2.51934	13.7519	6.34707	161	C	T	0.204969	0.795031	104	48	9	10
log2_C3a	rs2070902	FCER1G	BMI	0.0127927	1.89304	1	0	3.6473e-06	5.43803	0.139256	9.9447	0.541123	8.88513	0.222551	0.164558	0.0653892	2.51659	13.5091	6.33321	170	T	C	0.247059	0.752941	99	58	13	1
log2_C3a	rs2158390	OAS1	BMI	0.0128305	1.89176	1	0	2.85206e-06	5.54484	0.141788	9.94368	0.539854	8.81255	0.226615	0.167368	0.0665344	2.51551	13.7953	6.32778	170	G	C	0.241176	0.758824	100	58	12	1
log2_C3a	rs1788113	CD226	BMI	0.0128491	1.89113	1	0	2.16102e-06	5.66534	0.147908	9.93622	0.537268	8.84557	0.223784	0.208275	0.082792	2.51565	14.1469	6.32848	166	A	G	0.144578	0.855422	122	40	4	5
log2_C3a	rs344550	C3	BMI	0.0130679	1.88379	1	0	3.34091e-06	5.47614	0.139387	9.94586	0.539653	8.86618	0.222877	0.155317	0.0619132	2.50863	13.6048	6.2932	171	G	C	0.362573	0.637427	68	82	21	0
log2_C3a	rs17732565	CRADD	BMI	0.0133877	1.87329	1	0	2.20649e-05	4.6563	0.126163	9.97375	0.516373	9.18791	0.218244	-0.231934	0.0927269	-2.50126	11.4781	6.2563	162	G	A	0.117284	0.882716	125	36	1	9
log2_C3a	rs6567276	TNFRSF11A	BMI	0.0134486	1.87132	1	0	3.42707e-06	5.46508	0.139126	9.94586	0.539735	8.86147	0.223256	0.143387	0.057399	2.49807	13.5753	6.24038	171	C	T	0.429825	0.570175	58	79	34	0
log2_C3a	rs2053506	KCNH8	BMI	0.0134552	1.87111	1	0	3.8815e-06	5.411	0.140171	9.95174	0.534429	8.87566	0.223209	0.147107	0.0588811	2.49838	13.4493	6.24191	168	G	A	0.380952	0.619048	66	76	26	3
log2_C3a	rs401801	PDE2A	BMI	0.0141413	1.84951	1	0	3.58295e-06	5.44576	0.13867	9.94586	0.539878	9.1131	0.228602	-0.15699	0.0633142	-2.47954	13.5236	6.14814	171	C	T	0.479532	0.520468	40	98	33	0
log2_C3a	rs3771845	TACR1	BMI	0.0141477	1.84932	1	0	6.39302e-06	5.19429	0.143008	9.91997	0.53949	8.9434	0.231458	-0.26766	0.107859	-2.48157	12.9326	6.1582	158	G	A	0.0886076	0.911392	131	26	1	13
log2_C3a	rs6541017	PIK3CD	BMI	0.0143738	1.84243	1	0	3.63502e-06	5.43949	0.138522	9.94586	0.539924	9.03515	0.222118	-0.222178	0.0898232	-2.47351	13.5069	6.11823	171	G	A	0.125731	0.874269	130	39	2	0
log2_C3a	rs2855814	MICB	BMI	0.0144367	1.84053	1	0	6.41994e-06	5.19247	0.142961	9.95836	0.541168	9.03694	0.231153	-0.232106	0.0938158	-2.47406	12.9277	6.12099	158	C	T	0.136076	0.863924	116	41	1	13
log2_C3a	rs204993	AGER	BMI	0.0146316	1.83471	1	0	1.89849e-06	5.72159	0.146772	9.94603	0.537067	9.06278	0.22979	-0.164512	0.066679	-2.46722	14.2776	6.08717	169	C	T	0.281065	0.718935	86	71	12	2
log2_C3a	rs4879540	IFNK	BMI	0.0148052	1.82958	1	0	1.67981e-06	5.77474	0.153132	9.92748	0.536567	8.77774	0.22801	0.14763	0.0599195	2.46381	14.4657	6.07035	163	A	T	0.484663	0.515337	43	82	38	8
log2_C3a	rs295943	PDE4D	BMI	0.0148124	1.82938	1	0	3.73292e-06	5.42795	0.13825	9.94586	0.54001	8.93595	0.220161	0.220009	0.0893495	2.46235	13.476	6.06314	171	T	C	0.128655	0.871345	129	40	2	0
log2_C3a	rs17756793	FPRL1	BMI	0.0148542	1.82815	1	0	1.82238e-06	5.73936	0.150539	9.94445	0.539218	8.97823	0.225279	-0.25306	0.102776	-2.46225	14.3545	6.06266	165	A	G	0.106061	0.893939	130	35		6
log2_C3a	rs6504423	PRKCA	BMI	0.0150112	1.82358	1	0	4.36341e-07	6.36017	0.171182	9.94179	0.535599	8.82235	0.226154	0.209906	0.0853503	2.45935	16.1099	6.04839	159	G	A	0.157233	0.842767	112	44	3	12
log2_C3a	rs1981655	FKBP4	BMI	0.0151139	1.82062	1	0	1.65963e-05	4.77999	0.132394	9.97041	0.545433	9.1097	0.234867	-0.303524	0.123536	-2.45698	11.8262	6.03674	158	A	T	0.0727848	0.927215	135	23		13
log2_C3a	rs4814776	PTPNS1	BMI	0.0151146	1.8206	1	0	3.80015e-06	5.4202	0.138066	9.94586	0.540067	8.80636	0.228543	0.1612	0.0656666	2.45482	13.4553	6.02616	171	A	C	0.309942	0.690058	79	78	14	0
log2_C3a	rs9276466	HLA-DQA2	BMI	0.01518	1.81873	1	0	3.81466e-06	5.41854	0.138027	9.94586	0.540079	8.78281	0.231346	0.145667	0.0593779	2.45322	13.4509	6.01827	171	T	G	0.450292	0.549708	51	86	34	0
log2_C3a	rs610902	CD80	BMI	0.0155553	1.80812	1	0	3.25849e-06	5.48698	0.140417	9.9439	0.540413	9.03297	0.223848	-0.155805	0.0637437	-2.44425	13.6402	5.97433	170	A	C	0.361765	0.638235	66	85	19	1
log2_C3a	rs11125038	PRKCE	BMI	0.0156166	1.80641	1	0	4.0387e-06	5.39376	0.138205	9.94637	0.541601	8.87566	0.223178	0.154025	0.0630535	2.44277	13.3908	5.96715	170	A	G	0.332353	0.667647	75	77	18	1
log2_C3a	rs944725	NOS2A	BMI	0.0156695	1.80494	1	0	4.70425e-06	5.32751	0.136629	9.94381	0.541553	9.08136	0.226231	-0.147733	0.0605091	-2.44151	13.2139	5.96096	170	T	C	0.373529	0.626471	67	79	24	1
log2_C3a	rs7040319	C5	BMI	0.0157435	1.8029	1	0	3.98644e-05	4.39941	0.12957	9.94819	0.546854	9.16411	0.250908	-0.146888	0.0601169	-2.44337	10.8666	5.97007	149	A	G	0.483221	0.516779	44	66	39	22
log2_C3a	rs281467	PRKCE	BMI	0.0159826	1.79635	1	0	3.99211e-06	5.3988	0.137561	9.94586	0.540226	8.89589	0.221552	0.171879	0.0706173	2.43395	13.3981	5.9241	171	T	G	0.192982	0.807018	114	48	9	0
log2_C3a	rs11593766	CASP7	BMI	0.0162748	1.78849	1	0	5.5994e-06	5.25186	0.13558	9.94971	0.5428	8.92868	0.22306	0.221033	0.0910559	2.42744	13.0182	5.89248	169	G	T	0.12426	0.87574	129	38	2	2
log2_C3a	rs790815	PRKCQ	BMI	0.0167809	1.77518	1	0	4.1673e-06	5.38014	0.137119	9.94586	0.540364	8.82122	0.22732	0.136107	0.0563447	2.41561	13.3484	5.83519	171	C	T	0.494152	0.505848	47	79	45	0
log2_C3a	rs3936292	EIF2AK2	BMI	0.0169045	1.772	1	0	5.60156e-06	5.25169	0.136339	9.96251	0.526651	9.12561	0.221379	-0.13463	0.0557868	-2.41329	13.0236	5.82396	168	A	G	0.464286	0.535714	51	78	39	3
log2_C3a	rs1992116	MMP2	BMI	0.016921	1.77158	1	0	3.45228e-06	5.46189	0.139822	9.94733	0.540829	9.04821	0.224844	-0.131319	0.05443	-2.41262	13.573	5.82075	170	T	C	0.458824	0.541176	57	70	43	1
log2_C3a	rs782689	PDE4B	BMI	0.0170247	1.76892	1	0	6.24006e-06	5.20481	0.133703	9.94215	0.541137	9.02863	0.222436	-0.292636	0.12141	-2.41032	12.8872	5.80962	170	C	G	0.0676471	0.932353	147	23		1
log2_C3a	rs1360151	C8A	BMI	0.0170575	1.76808	1	0	4.22771e-06	5.37389	0.136972	9.94586	0.54041	8.92318	0.220619	-0.193248	0.0802045	-2.40944	13.3317	5.80541	171	A	G	0.157895	0.842105	122	44	5	0
log2_C3a	rs17462921	YWHAZ	BMI	0.0173823	1.75989	1	0	4.47066e-06	5.34963	0.137155	9.94541	0.54194	9.00245	0.221707	-0.196144	0.0816434	-2.40245	13.2729	5.77177	170	A	G	0.152941	0.847059	122	44	4	1
log2_C3a	rs12512614	IRF2	BMI	0.0174146	1.75909	1	0	3.79069e-05	4.42128	0.123845	9.93598	0.542433	8.98052	0.235191	0.159831	0.0664912	2.40379	10.884	5.7782	157	T	G	0.226115	0.773885	100	43	14	14
log2_C3a	rs2283362	PXN	BMI	0.0175012	1.75693	1	0	5.34583e-06	5.27198	0.135306	9.94338	0.541699	8.90585	0.222283	0.179916	0.0749693	2.39987	13.066	5.75937	170	A	G	0.170588	0.829412	119	44	7	1
log2_C3a	rs11575059	CCL8	BMI	0.0176296	1.75376	1	0	4.35217e-06	5.36129	0.136673	9.94586	0.540503	8.84365	0.225314	0.193366	0.0806717	2.39695	13.2981	5.74539	171	G	C	0.178363	0.821637	113	55	3	0
log2_C3a	rs3917009	VCAM1	BMI	0.0177788	1.7501	1	0	3.3267e-06	5.47799	0.145868	9.93761	0.535264	8.887	0.223111	0.29577	0.123498	2.39495	13.6623	5.73577	163	T	C	0.0582822	0.941718	145	17	1	8
log2_C3a	rs10162905	PIAS1	BMI	0.0177969	1.74966	1	0	1.43338e-06	5.84364	0.16324	9.93872	0.542159	8.91095	0.240114	-0.147505	0.0615618	-2.39605	14.729	5.74105	154	G	A	0.383117	0.616883	61	68	25	17
log2_C3a	rs7071006	PIK3AP1	BMI	0.0178593	1.74813	1	0	5.46697e-06	5.26225	0.163215	9.94764	0.539208	8.99415	0.255391	-0.212148	0.0884822	-2.39764	13.2634	5.74866	139	G	A	0.205036	0.794964	84	53	2	32
log2_C3a	rs897528	SOCS5	BMI	0.0180181	1.74429	1	0	1.71635e-06	5.7654	0.152904	9.94986	0.53851	8.95255	0.229255	-0.146863	0.0614525	-2.38986	14.4403	5.71142	163	T	C	0.358896	0.641104	68	73	22	8
log2_C3a	rs11465732	IL18RAP	BMI	0.0181364	1.74145	1	0	4.46192e-06	5.35048	0.136417	9.94586	0.540583	9.01557	0.221508	-0.284149	0.119081	-2.38619	13.2692	5.69388	171	T	C	0.0701754	0.929825	147	24		0
log2_C3a	rs2073438	ALOX12	BMI	0.0182209	1.73943	1	0	3.29864e-05	4.48167	0.12935	9.96246	0.554498	8.94366	0.241352	0.1617	0.0677299	2.38742	11.0683	5.69978	152	A	G	0.286184	0.713816	80	57	15	19
log2_C3a	rs2241384	LILRA4	BMI	0.0182373	1.73904	1	0	5.30293e-06	5.27548	0.136147	9.94419	0.543624	8.81879	0.229397	0.180447	0.0756794	2.38436	13.0811	5.68516	169	T	C	0.177515	0.822485	116	46	7	2
log2_C3a	rs2284860	IGSF3	BMI	0.0184642	1.73367	1	0	4.53266e-06	5.34365	0.136256	9.94586	0.540634	9.07366	0.225495	-0.160351	0.0673926	-2.37936	13.251	5.66136	171	C	T	0.266082	0.733918	91	69	11	0
log2_C3a	rs315724	LCP2	BMI	0.0186256	1.72989	1	0	2.85429e-06	5.5445	0.143369	9.94311	0.542581	8.86169	0.226231	0.161136	0.0678049	2.37646	13.8075	5.64758	168	T	C	0.294643	0.705357	81	75	12	3
log2_C3a	rs13040411	PLCB1	BMI	0.0186895	1.7284	1	0	4.24545e-05	4.37208	0.132196	9.94154	0.525676	9.00482	0.236486	0.186232	0.0782813	2.379	10.8157	5.65966	145	C	T	0.182759	0.817241	98	41	6	26
log2_C3a	rs10491201	PRKCA	BMI	0.0187324	1.72741	1	0	3.592e-05	4.44466	0.131651	9.962	0.543754	9.12641	0.237011	-0.334872	0.140847	-2.37755	10.9918	5.65276	148	T	A	0.0574324	0.942568	131	17		23
log2_C3a	rs9426394	GMEB1	BMI	0.018846	1.72478	1	0	4.6148e-06	5.33585	0.136071	9.94586	0.540692	9.10044	0.228253	-0.148876	0.0627757	-2.37155	13.2302	5.62424	171	T	G	0.30117	0.69883	85	69	17	0
log2_C3a	rs1597253	TGFA	BMI	0.0189818	1.72166	1	0	2.94566e-06	5.53082	0.147165	9.93772	0.542691	8.98713	0.230242	-0.187572	0.0791456	-2.36996	13.8048	5.61671	163	G	A	0.199387	0.800613	102	57	4	8
log2_C3a	rs3936122	RASGRP1	BMI	0.0191602	1.7176	1	0	3.10252e-06	5.50829	0.141708	9.94289	0.541314	8.91237	0.22273	0.198543	0.083933	2.3655	13.7037	5.59558	169	A	G	0.139053	0.860947	126	39	4	2
log2_C3a	rs1121276	AKT3	BMI	0.0191858	1.71702	1	0	6.96019e-06	5.15738	0.142921	9.96941	0.523901	8.98917	0.226956	-0.141488	0.0597801	-2.3668	12.84	5.60176	157	G	A	0.33758	0.66242	73	62	22	14
log2_C3a	rs17737768	PRKCE	BMI	0.0192639	1.71526	1	0	4.76345e-06	5.32208	0.137263	9.95362	0.537583	9.09865	0.225611	-0.211031	0.0892902	-2.36343	13.2054	5.5858	169	C	T	0.121302	0.878698	131	35	3	2
log2_C3a	rs12452290	PRKCA	BMI	0.0193246	1.71389	1	0	4.7174e-06	5.3263	0.135845	9.94586	0.540763	8.97443	0.220384	-0.273115	0.115631	-2.36195	13.2048	5.57879	171	T	G	0.0672515	0.932749	149	21	1	0
log2_C3a	rs4778888	IL16	BMI	0.0196235	1.70722	1	0	9.57088e-06	5.01905	0.129254	9.95432	0.53439	8.97329	0.2195	0.214777	0.0911543	2.35619	12.3948	5.55164	170	G	A	0.105882	0.894118	137	30	3	1
log2_C3a	rs2332096	CD86	BMI	0.0197164	1.70517	1	0	4.80109e-06	5.31866	0.135664	9.94586	0.540819	8.84409	0.225586	0.139407	0.0592153	2.35424	13.1844	5.54246	171	T	G	0.418129	0.581871	58	83	30	0
log2_C3a	rs6860438	C7	BMI	0.019806	1.7032	1	0	4.82021e-06	5.31693	0.135623	9.94586	0.540832	9.0149	0.221615	-0.139193	0.0591683	-2.3525	13.1798	5.53425	171	T	G	0.421053	0.578947	58	82	31	0
log2_C3a	rs4791036	PRKCA	BMI	0.0198389	1.70248	1	0	4.82722e-06	5.3163	0.135608	9.94586	0.540837	8.89423	0.221991	0.260572	0.110794	2.35186	13.1781	5.53124	171	G	A	0.0672515	0.932749	150	19	2	0
log2_C3a	rs1569723	CD40	BMI	0.0199315	1.70046	1	0	2.80058e-05	4.55275	0.121396	9.96946	0.532853	9.21934	0.232765	-0.160642	0.068332	-2.35091	11.1917	5.52677	165	C	A	0.327273	0.672727	69	84	12	6
log2_C3a	rs1148247	CREM	BMI	0.0199967	1.69904	1	0	7.61239e-05	4.11848	0.13017	9.97485	0.522662	8.9043	0.250179	0.154823	0.0657662	2.35414	10.1762	5.54199	139	A	G	0.363309	0.636691	56	65	18	32
log2_C3a	rs2945391	KSR1	BMI	0.0200139	1.69867	1	0	4.86447e-06	5.31296	0.135529	9.94586	0.540861	9.03785	0.222904	-0.137457	0.0585301	-2.34848	13.1693	5.51537	171	T	C	0.432749	0.567251	56	82	33	0
log2_C3a	rs3730089	PIK3R1	BMI	0.0200547	1.69778	1	0	4.87314e-06	5.31219	0.135511	9.94586	0.540867	8.91343	0.221151	0.177891	0.0757723	2.3477	13.1672	5.51169	171	A	G	0.143275	0.856725	130	33	8	0
log2_C3a	rs919041	CD44	BMI	0.0200936	1.69694	1	0	9.51135e-06	5.02176	0.130045	9.95075	0.541603	8.99428	0.222396	0.325919	0.138853	2.34722	12.4072	5.50945	169	G	A	0.0502959	0.949704	152	17		2
log2_C3a	rs12926535	TNFRSF17	BMI	0.0203371	1.69171	1	0	3.56241e-06	5.44826	0.141065	9.93365	0.536418	8.85742	0.223342	0.273867	0.116902	2.34272	13.5491	5.48831	168	A	G	0.0654762	0.934524	147	20	1	3
log2_C3a	rs416622	HLA-DOA	BMI	0.0203418	1.69161	1	0	1.85645e-05	4.73132	0.125845	9.94721	0.540307	9.16698	0.233117	-0.131778	0.0562421	-2.34305	11.6609	5.48988	165	A	G	0.472727	0.527273	51	72	42	6
log2_C3a	rs884205	TNFRSF11A	BMI	0.0205993	1.68615	1	0	1.96543e-05	4.70654	0.133713	9.92892	0.537846	8.88809	0.231956	0.167509	0.0715887	2.33988	11.6536	5.47502	154	T	G	0.243506	0.756494	88	57	9	17
log2_C3a	rs459546	PDE2A	BMI	0.0206543	1.68499	1	0	5.00039e-06	5.301	0.135245	9.94586	0.54095	8.87858	0.222986	0.144541	0.0618667	2.33633	13.1374	5.45845	171	C	G	0.345029	0.654971	73	78	20	0
log2_C3a	rs4872085	TNFRSF10A	BMI	0.0206738	1.68458	1	0	7.08202e-06	5.14984	0.132389	9.95137	0.539221	9.13726	0.229984	-0.142993	0.0612102	-2.3361	12.7412	5.45737	170	C	G	0.432353	0.567647	52	89	29	1
log2_C3a	rs6960842	PRKAR2B	BMI	0.0207219	1.68357	1	0	7.6924e-06	5.11394	0.140122	9.95036	0.550417	8.79373	0.240687	0.148579	0.0635825	2.33678	12.7106	5.46056	159	G	C	0.402516	0.597484	56	78	25	12
log2_C3a	rs6957586	PRKAR2B	BMI	0.0207355	1.68328	1	0	5.01758e-06	5.29951	0.13521	9.94586	0.540961	9.0139	0.22164	-0.146998	0.062959	-2.33482	13.1334	5.45136	171	G	A	0.330409	0.669591	76	77	18	0
log2_C3a	rs2238144	RAPGEF3	BMI	0.0208488	1.68092	1	0	4.94472e-06	5.30586	0.136113	9.94573	0.542293	9.04007	0.225145	-0.169674	0.0727328	-2.33284	13.1562	5.44215	170	A	G	0.214706	0.785294	104	59	7	1
log2_C3a	rs2017662	TNFRSF17	BMI	0.0210898	1.67593	1	0	5.09244e-06	5.29307	0.135058	9.94586	0.541009	8.90786	0.221445	0.269231	0.115636	2.32826	13.1163	5.42079	171	T	C	0.0672515	0.932749	149	21	1	0
log2_C3a	rs4289498	PDGFRA	BMI	0.0211396	1.6749	1	0	5.10295e-06	5.29218	0.135036	9.94586	0.541016	9.09118	0.227651	-0.202429	0.0869787	-2.32734	13.1139	5.41653	171	G	A	0.134503	0.865497	128	40	3	0
log2_C3a	rs7215445	PRKCA	BMI	0.0211616	1.67445	1	0	5.10759e-06	5.29178	0.135027	9.94586	0.541018	8.90665	0.221501	0.235293	0.101117	2.32694	13.1129	5.41465	171	G	T	0.0964912	0.903509	139	31	1	0
log2_C3a	rs12053868	IL1RAP	BMI	0.0212001	1.67366	1	0	4.19093e-06	5.37769	0.140955	9.94537	0.543998	8.86944	0.227574	0.209925	0.0902162	2.32691	13.3728	5.41452	166	G	A	0.120482	0.879518	129	34	3	5
log2_C3a	rs8041622	ANPEP	BMI	0.021217	1.67332	1	0	1.42686e-05	4.84562	0.127215	9.96029	0.532192	8.96833	0.220676	0.273575	0.117593	2.32647	11.9522	5.41244	167	A	G	0.0718563	0.928144	143	24		4
log2_C3a	rs5758222	EP300	BMI	0.0215181	1.6672	1	0	5.08588e-06	5.29363	0.13735	9.94812	0.544354	8.77823	0.234657	0.150949	0.0650401	2.32086	13.1355	5.38638	168	G	A	0.366071	0.633929	64	85	19	3
log2_C3a	rs6007662	PPARA	BMI	0.0215586	1.66638	1	0	4.14088e-06	5.38291	0.138717	9.94436	0.542105	8.87866	0.223022	0.159599	0.0687928	2.31999	13.3679	5.38237	169	G	A	0.257396	0.742604	92	67	10	2
log2_C3a	rs3093010	CCR6	BMI	0.0215933	1.66568	1	0	5.19847e-06	5.28412	0.134845	9.94586	0.541075	8.86034	0.224423	0.14109	0.0608382	2.3191	13.0925	5.37824	171	A	C	0.298246	0.701754	88	64	19	0
log2_C3a	rs8074842	CARD14	BMI	0.021971	1.65815	1	0	5.27774e-06	5.27755	0.134689	9.94586	0.541124	9.09816	0.228567	-0.148999	0.064436	-2.31236	13.075	5.34701	171	G	C	0.403509	0.596491	55	94	22	0
log2_C3a	rs4551023	PDE4D	BMI	0.0220671	1.65626	1	0	5.29788e-06	5.2759	0.13465	9.94586	0.541136	8.92011	0.221052	0.143484	0.0620967	2.31066	13.0706	5.33915	171	T	C	0.27193	0.72807	95	59	17	0
log2_C3a	rs17759529	DPP4	BMI	0.0221018	1.65557	1	0	5.30514e-06	5.2753	0.134636	9.94586	0.541141	8.91204	0.221343	0.158272	0.0685145	2.31005	13.069	5.33633	171	G	C	0.233918	0.766082	101	60	10	0
log2_C3a	rs13082485	PIK3CA	BMI	0.0221066	1.65548	1	0	5.30616e-06	5.27522	0.134634	9.94586	0.541141	8.94555	0.220503	0.223272	0.0966562	2.30996	13.0688	5.33593	171	A	G	0.0818713	0.918129	147	20	4	0
log2_C3a	rs6479056	PPP3R2	BMI	0.0221436	1.65475	1	0	1.37579e-05	4.86145	0.126167	9.95399	0.542349	9.08238	0.22735	-0.144064	0.0623771	-2.30957	11.9838	5.33412	169	G	A	0.281065	0.718935	91	61	17	2
log2_C3a	rs6891161	PDE4D	BMI	0.0221498	1.65463	1	0	5.08173e-06	5.29399	0.150937	9.98152	0.534045	9.01625	0.230603	-0.154415	0.0667895	-2.31196	13.2438	5.34516	152	T	A	0.328947	0.671053	67	70	15	19
log2_C3a	rs2892547	HMGB1	BMI	0.0221792	1.65405	1	0	5.32136e-06	5.27398	0.134605	9.94586	0.541151	8.82981	0.227361	0.135998	0.058907	2.30869	13.0655	5.33003	171	A	C	0.438596	0.561404	54	84	33	0
log2_C3a	rs3741434	ITGB7	BMI	0.0222534	1.6526	1	0	5.33688e-06	5.27271	0.134575	9.94586	0.54116	8.99469	0.221003	-0.197356	0.0855324	-2.30738	13.0621	5.32402	171	G	A	0.137427	0.862573	127	41	3	0
log2_C3a	rs3800262	IRF4	BMI	0.022389	1.64996	1	0	6.24478e-06	5.20448	0.136741	9.94436	0.538889	9.05915	0.225027	-0.195288	0.0846989	-2.30567	12.9096	5.31613	166	A	G	0.135542	0.864458	125	37	4	5
log2_C3a	rs568408	IL12A	BMI	0.0224232	1.6493	1	0	5.37237e-06	5.26983	0.134506	9.94586	0.541181	8.82855	0.227534	0.179588	0.0779322	2.30442	13.0544	5.31034	171	A	G	0.146199	0.853801	128	36	7	0
log2_C3a	rs7521898	CTSS	BMI	0.0225195	1.64744	1	0	5.51737e-06	5.25827	0.136498	9.94637	0.54387	8.74451	0.240101	0.132935	0.0577189	2.30314	13.0412	5.30443	168	A	G	0.425595	0.574405	60	73	35	3
log2_C3a	rs1977172	CDKN1A	BMI	0.0226185	1.64554	1	0	1.47587e-06	5.83095	0.163908	9.94266	0.538106	8.87136	0.238257	-0.275885	0.119763	-2.3036	14.7031	5.30659	153	T	G	0.0784314	0.921569	129	24		18
log2_C3a	rs11639960	MMP2	BMI	0.022699	1.64399	1	0	4.26715e-06	5.36986	0.139183	9.94463	0.539183	8.9869	0.222429	-0.131053	0.0569788	-2.30003	13.3392	5.29014	168	G	A	0.357143	0.642857	76	64	28	3
log2_C3a	rs7803484	PDE1C	BMI	0.0227063	1.64385	1	0	5.98032e-06	5.22328	0.134144	9.94687	0.54277	8.85028	0.226583	0.233577	0.101571	2.29964	12.9363	5.28836	170	C	T	0.108824	0.891176	133	37		1
log2_C3a	rs3773989	IL1RAP	BMI	0.0228118	1.64184	1	0	2.14921e-05	4.66772	0.131874	9.95623	0.548402	9.15881	0.24373	-0.141537	0.0615393	-2.29995	11.5449	5.28977	155	T	C	0.441935	0.558065	50	73	32	16
log2_C3a	rs2306746	VIL2	BMI	0.0229081	1.64001	1	0	3.26187e-06	5.48653	0.14119	9.94986	0.5369	8.85562	0.222346	0.132607	0.0577477	2.29631	13.6453	5.27305	169	T	C	0.411243	0.588757	61	77	31	2
log2_C3a	rs9917069	PPP2R1A	BMI	0.0233346	1.632	1	0	6.54247e-06	5.18426	0.134712	9.95071	0.540066	8.91273	0.221924	0.163077	0.0712372	2.28921	12.844	5.24049	168	T	C	0.223214	0.776786	101	59	8	3
log2_C3a	rs932480	ESR1	BMI	0.0233486	1.63174	1	0	5.56505e-06	5.25453	0.134143	9.94586	0.541295	8.89621	0.222162	0.172366	0.0753151	2.28859	13.0137	5.23766	171	T	G	0.163743	0.836257	122	42	7	0
log2_C3a	rs1006841	PRKCA	BMI	0.0233795	1.63116	1	0	4.03097e-06	5.39459	0.138996	9.95051	0.541079	9.06281	0.226918	-0.136822	0.0597911	-2.28833	13.3991	5.23644	169	C	T	0.494083	0.505917	42	87	40	2
log2_C3a	rs1980444	PLA2G4A	BMI	0.0235247	1.62848	1	0	2.35623e-05	4.62778	0.12186	9.95503	0.533007	8.99112	0.221283	0.175597	0.076809	2.28616	11.3792	5.22652	167	T	C	0.176647	0.823353	113	49	5	4
log2_C3a	rs941718	PSMB5	BMI	0.023534	1.6283	1	0	5.6035e-06	5.25154	0.134072	9.94586	0.541317	9.02869	0.222642	-0.142968	0.0625547	-2.28549	13.0058	5.22346	171	C	T	0.30117	0.69883	85	69	17	0
log2_C3a	rs783036	PDE4B	BMI	0.0237513	1.62431	1	0	3.61517e-06	5.44187	0.140911	9.93746	0.535498	9.0982	0.231488	-0.132277	0.0579587	-2.28226	13.532	5.2087	168	C	T	0.488095	0.511905	45	82	41	3
log2_C3a	rs17690015	MAP2K6	BMI	0.023759	1.62417	1	0	1.25651e-05	4.90083	0.13632	9.95234	0.542659	8.85257	0.234764	0.177182	0.0775872	2.28365	12.1534	5.21508	157	A	G	0.235669	0.764331	88	64	5	14
log2_C3a	rs2303122	ITGA2	BMI	0.0239031	1.62155	1	0	7.78722e-06	5.10862	0.132139	9.94621	0.541828	9.07312	0.225475	-0.150224	0.0658988	-2.27962	12.6374	5.19668	169	A	G	0.349112	0.650888	67	86	16	2
log2_C3a	rs9909362	MAP2K3	BMI	0.023932	1.62102	1	0	4.70283e-06	5.32764	0.137396	9.94204	0.542493	9.10121	0.232893	-0.13134	0.0576266	-2.27915	13.2203	5.19452	169	T	C	0.497041	0.502959	45	80	44	2
log2_C3a	rs11690238	PRKCE	BMI	0.0239691	1.62035	1	0	5.69353e-06	5.24462	0.133908	9.94586	0.541368	9.11315	0.230754	-0.165596	0.0726846	-2.27829	12.9874	5.19059	171	C	T	0.181287	0.818713	118	44	9	0
log2_C3a	rs8025474	PIAS1	BMI	0.0242837	1.61469	1	0	1.15472e-05	4.93752	0.131711	9.94297	0.545895	9.09973	0.234369	-0.153615	0.0675512	-2.27405	12.2111	5.17131	164	T	C	0.292683	0.707317	81	70	13	7
log2_C3a	rs3731707	ALS2	BMI	0.0245107	1.61064	1	0	5.69376e-06	5.2446	0.134653	9.94573	0.542751	8.89592	0.223307	0.167176	0.0736587	2.2696	12.9931	5.1511	170	A	G	0.241176	0.758824	94	70	6	1
log2_C3a	rs13428968	NR4A2	BMI	0.0246206	1.6087	1	0	4.55998e-06	5.34104	0.13849	9.94483	0.544079	8.94834	0.2237	-0.185875	0.0819521	-2.26809	13.2621	5.14423	168	C	T	0.142857	0.857143	125	38	5	3
log2_C3a	rs4988956	IL1RL1	BMI	0.0247254	1.60686	1	0	6.11695e-06	5.21346	0.133909	9.94548	0.542967	8.85245	0.226159	0.137999	0.0608954	2.26616	12.9102	5.13548	170	A	G	0.388235	0.611765	63	82	25	1
log2_C3a	rs2829854	JAM2	BMI	0.024924	1.60338	1	0	1.34272e-05	4.87201	0.129334	9.9504	0.543468	8.89964	0.228049	0.22883	0.10109	2.26363	12.0322	5.12403	165	C	A	0.0939394	0.906061	136	27	2	6
log2_C3a	rs9831477	TGFBR2	BMI	0.0253235	1.59648	1	0	5.97206e-06	5.22388	0.133415	9.94586	0.541522	9.01947	0.222245	-0.135073	0.0598573	-2.25658	12.9322	5.09214	171	A	T	0.403509	0.596491	61	82	28	0
log2_C3a	rs3218312	IL2RB	BMI	0.0253901	1.59534	1	0	7.62677e-06	5.11766	0.133102	9.95199	0.544475	9.13901	0.23589	-0.153949	0.0682427	-2.25591	12.667	5.08911	168	C	T	0.267857	0.732143	90	66	12	3
log2_C3a	rs6764111	PRKCD	BMI	0.0253922	1.5953	1	0	6.62248e-06	5.17898	0.133085	9.94166	0.540788	9.00332	0.221102	-0.157838	0.0699751	-2.25563	12.8186	5.08785	170	A	G	0.220588	0.779412	104	57	9	1
log2_C3a	rs7783322	PDE1C	BMI	0.0254846	1.59372	1	0	6.00501e-06	5.22149	0.133359	9.94586	0.54154	8.77084	0.235762	0.128644	0.0570719	2.25406	12.9259	5.08081	171	A	G	0.476608	0.523392	50	79	42	0
log2_C3a	rs6457443	MICB	BMI	0.0254856	1.5937	1	0	1.67653e-05	4.77559	0.135535	9.95364	0.552916	9.02142	0.245597	-0.258037	0.114361	-2.25633	11.8373	5.09103	154	T	C	0.0941558	0.905844	125	29		17
log2_C3a	rs7951404	NCAM1	BMI	0.0255857	1.592	1	0	6.02569e-06	5.21999	0.133323	9.94586	0.541551	8.82993	0.227849	0.268403	0.119158	2.25249	12.9219	5.07373	171	A	G	0.0730994	0.926901	146	25		0
log2_C3a	rs9276598	HLA-DQB2	BMI	0.0256525	1.59087	1	0	9.03108e-06	5.04426	0.141722	9.95704	0.523801	9.0797	0.229754	-0.130687	0.0579906	-2.25359	12.5494	5.07865	155	A	G	0.425806	0.574194	54	70	31	16
log2_C3a	rs9340954	ESR1	BMI	0.0257154	1.58981	1	0	6.58557e-06	5.18141	0.133889	9.94502	0.544577	8.83936	0.228068	0.149643	0.0664865	2.25073	12.8307	5.06578	169	G	T	0.286982	0.713018	85	71	13	2
log2_C3a	rs5996088	TNFRSF13C	BMI	0.0257399	1.58939	1	0	6.05718e-06	5.21773	0.133269	9.94586	0.541568	8.85429	0.225404	0.244419	0.108625	2.25011	12.9159	5.06298	171	T	C	0.0730994	0.926901	148	21	2	0
log2_C3a	rs877447	PRKCA	BMI	0.0257462	1.58929	1	0	6.96443e-06	5.15711	0.136362	9.93184	0.539916	8.81023	0.230344	0.132611	0.0589185	2.25076	12.7893	5.06591	165	A	G	0.493939	0.506061	43	81	41	6
log2_C3a	rs758761	VASP	BMI	0.0258867	1.58692	1	0	1.57425e-05	4.80293	0.129867	9.93679	0.54438	8.87911	0.231824	0.150134	0.0667563	2.24899	11.8653	5.05795	162	G	A	0.345679	0.654321	66	80	16	9
log2_C3a	rs12742921	MAP3K6	BMI	0.0260271	1.58457	1	0	2.79992e-06	5.55285	0.142768	9.94703	0.541623	8.967	0.228932	-0.162295	0.0722615	-2.24594	13.8233	5.04425	169	C	T	0.195266	0.804734	111	50	8	2
log2_C3a	rs2071230	MMP1	BMI	0.0263338	1.57949	1	0	1.34116e-05	4.87252	0.127874	9.95192	0.545474	9.01295	0.225135	-0.240103	0.107116	-2.24152	12.0232	5.02442	167	G	A	0.0868263	0.913174	139	27	1	4
log2_C3a	rs9912154	PRKCA	BMI	0.0263553	1.57913	1	0	4.55414e-06	5.34159	0.139286	9.94535	0.539843	8.89247	0.222565	0.216095	0.0964193	2.2412	13.2698	5.02297	167	T	C	0.113772	0.886228	130	36	1	4
log2_C3a	rs159279	CCL1	BMI	0.0264515	1.57755	1	0	6.20209e-06	5.20746	0.133025	9.94586	0.541644	8.93124	0.220971	0.309988	0.138433	2.23926	12.8886	5.01428	171	A	G	0.0497076	0.950292	154	17		0
log2_C3a	rs6778964	PRKCD	BMI	0.026508	1.57662	1	0	2.59508e-05	4.58585	0.125114	9.95148	0.53823	9.12926	0.230284	-0.135769	0.0606202	-2.23967	11.2975	5.01612	161	G	A	0.357143	0.642857	69	69	23	10
log2_C3a	rs5030606	CASP6	BMI	0.0265724	1.57557	1	0	6.22665e-06	5.20575	0.132985	9.94586	0.541657	8.88553	0.223031	0.13696	0.0612128	2.23744	12.8841	5.00614	171	C	T	0.383041	0.616959	64	83	24	0
log2_C3a	rs7416548	CD244	BMI	0.0266304	1.57462	1	0	6.23842e-06	5.20493	0.132965	9.94586	0.541663	9.00925	0.221816	-0.217613	0.0972977	-2.23657	12.8819	5.00225	171	C	A	0.108187	0.891813	135	35	1	0
log2_C3a	rs10863651	DUSP10	BMI	0.0266612	1.57412	1	0	6.85666e-06	5.16389	0.132725	9.94679	0.543238	9.05458	0.226076	-0.1284	0.0574181	-2.23623	12.7785	5.00072	170	A	G	0.455882	0.544118	53	79	38	1
log2_C3a	rs7677751	PDGFRA	BMI	0.0267481	1.57271	1	0	7.08388e-06	5.14973	0.132386	9.94443	0.54318	9	0.222144	-0.227031	0.101583	-2.23493	12.7409	4.99492	170	T	C	0.0970588	0.902941	138	31	1	1
log2_C3a	rs7108992	ETS1	BMI	0.0267978	1.5719	1	0	6.27237e-06	5.20257	0.132909	9.94586	0.54168	9.09305	0.228741	-0.138125	0.0618267	-2.23407	12.8756	4.99108	171	A	C	0.339181	0.660819	75	76	20	0
log2_C3a	rs1845466	ADORA1	BMI	0.0268965	1.5703	1	0	4.9903e-06	5.30187	0.137548	9.94285	0.541091	8.85986	0.225115	0.175494	0.0785925	2.23296	13.1575	4.98612	168	G	T	0.220238	0.779762	97	68	3	3
log2_C3a	rs8192004	MGST2	BMI	0.0269718	1.56909	1	0	8.45594e-06	5.07284	0.133524	9.94917	0.542209	8.88898	0.227368	0.244842	0.109692	2.23209	12.5591	4.98223	166	A	C	0.0722892	0.927711	144	20	2	5
log2_C3a	rs12794326	NCAM1	BMI	0.0269998	1.56864	1	0	6.56625e-06	5.18268	0.133174	9.94541	0.543189	9.06056	0.226242	-0.132859	0.0595462	-2.23119	12.8284	4.97821	170	C	T	0.45	0.55	51	85	34	1
log2_C3a	rs747063	NFATC2	BMI	0.0270024	1.5686	1	0	9.38426e-06	5.0276	0.13551	9.94882	0.553928	8.88889	0.232935	0.215602	0.0965896	2.23215	12.4618	4.98249	162	T	C	0.141975	0.858025	116	46		9
log2_C3a	rs2681422	CD86	BMI	0.0270605	1.56766	1	0	6.32559e-06	5.1989	0.132822	9.94586	0.541708	8.93747	0.220863	0.210596	0.0944303	2.23017	12.8659	4.97368	171	A	G	0.108187	0.891813	136	33	2	0
log2_C3a	rs11045197	PDE3A	BMI	0.0271336	1.56649	1	0	9.40137e-06	5.02681	0.130167	9.94609	0.544493	8.74538	0.244655	0.124256	0.0557369	2.22933	12.4206	4.96992	169	A	T	0.482249	0.517751	53	69	47	2
log2_C3a	rs9895770	PRKCA	BMI	0.0272758	1.56422	1	0	6.36913e-06	5.19592	0.132751	9.94586	0.54173	8.86447	0.224664	0.141079	0.0633491	2.227	12.858	4.95955	171	T	G	0.298246	0.701754	85	70	16	0
log2_C3a	rs2426295	NFATC2	BMI	0.0272968	1.56389	1	0	7.43726e-06	5.12859	0.134123	9.9515	0.529394	8.95317	0.217323	0.190334	0.0854598	2.22718	12.7017	4.96031	167	C	A	0.131737	0.868263	126	38	3	4
log2_C3a	rs10882763	BLNK	BMI	0.0277615	1.55656	1	0	5.08679e-06	5.29356	0.13582	9.94336	0.541525	9.0445	0.2262	-0.13874	0.062494	-2.22005	13.1234	4.92863	170	T	G	0.367647	0.632353	66	83	21	1
log2_C3a	rs7254112	LILRA4	BMI	0.0278098	1.5558	1	0	0.000127904	3.89312	0.115557	9.94248	0.552198	8.8701	0.254677	0.172525	0.077638	2.22217	9.53787	4.93805	149	A	G	0.218121	0.781879	92	49	8	22
log2_C3a	rs1321177	PDE4B	BMI	0.0279288	1.55395	1	0	7.12782e-06	5.14704	0.132322	9.94491	0.543359	8.88507	0.224207	0.134903	0.0608319	2.21764	12.7338	4.91793	170	C	A	0.332353	0.667647	78	71	21	1
log2_C3a	rs9828084	KCNH8	BMI	0.0281324	1.55079	1	0	9.76204e-06	5.01046	0.130505	9.95753	0.539772	9.08396	0.226026	-0.128763	0.0581333	-2.21496	12.3826	4.90605	168	G	C	0.324405	0.675595	83	61	24	3
log2_C3a	rs1549690	FYB	BMI	0.0284183	1.5464	1	0	6.59919e-06	5.18051	0.132385	9.94586	0.541844	8.96744	0.220758	0.307161	0.138953	2.21054	12.8171	4.8865	171	T	G	0.0497076	0.950292	154	17		0
log2_C3a	rs13094042	KCNH8	BMI	0.0285682	1.54412	1	0	6.62924e-06	5.17854	0.132338	9.94586	0.541859	9.02565	0.222819	-0.146831	0.0664865	-2.20843	12.8119	4.87715	171	A	C	0.22807	0.77193	105	54	12	0
log2_C3a	rs3136646	NFKBIB	BMI	0.029018	1.53733	1	0	9.19902e-06	5.03626	0.130395	9.94846	0.544251	8.83293	0.231073	0.15573	0.0707103	2.20236	12.4456	4.8504	169	T	C	0.242604	0.757396	96	64	9	2
log2_C3a	rs2235305	SELP	BMI	0.0291416	1.53549	1	0	7.50291e-06	5.12477	0.131789	9.9447	0.543465	8.99841	0.222251	-0.139048	0.0631882	-2.20053	12.6747	4.84234	170	A	G	0.388235	0.611765	61	86	23	1
log2_C3a	rs639949	DDX58	BMI	0.0291467	1.53541	1	0	7.08225e-06	5.14983	0.13313	9.93673	0.539012	8.88957	0.222725	0.122747	0.0557794	2.20058	12.7468	4.84254	169	G	T	0.47929	0.52071	51	74	44	2
log2_C3a	rs4953245	PRKCE	BMI	0.0291515	1.53534	1	0	2.52575e-05	4.59761	0.123948	9.93938	0.541685	9.1518	0.234708	-0.137618	0.0625184	-2.20123	11.3188	4.84542	163	A	G	0.447853	0.552147	47	86	30	8
log2_C3a	rs10797094	FCER1G	BMI	0.0292327	1.53413	1	0	4.94631e-05	4.30572	0.123826	9.92935	0.547138	9.17503	0.246361	-0.129352	0.058758	-2.20144	10.5994	4.84633	153	G	A	0.441176	0.558824	54	63	36	18
log2_C3a	rs7755	CD36	BMI	0.0293454	1.53246	1	0	4.44971e-06	5.35167	0.142757	9.94619	0.545037	9.09455	0.24202	-0.134149	0.061017	-2.19855	13.3224	4.83363	163	A	G	0.46319	0.53681	47	81	35	8
log2_C3a	rs1367728	HLA-DPA1	BMI	0.0294198	1.53136	1	0	5.98426e-06	5.22299	0.135647	9.9491	0.544247	8.98217	0.22256	-0.206724	0.0940971	-2.19693	12.9471	4.82648	168	A	G	0.125	0.875	127	40	1	3
log2_C3a	rs40126	PDE4D	BMI	0.0297691	1.52623	1	0	1.12322e-05	4.94954	0.132777	9.92921	0.541456	8.83078	0.230797	0.146145	0.0666494	2.19275	12.2485	4.80815	163	G	A	0.444785	0.555215	43	95	25	8
log2_C3a	rs1800805	SELP	BMI	0.0298582	1.52494	1	0	6.88681e-06	5.16198	0.131944	9.94586	0.541982	9.05493	0.225134	-0.139343	0.0636096	-2.1906	12.7679	4.79872	171	A	G	0.421053	0.578947	52	94	25	0
log2_C3a	rs17488073	IRF2	BMI	0.0298747	1.5247	1	0	4.96971e-06	5.30367	0.145788	9.95717	0.543253	8.98866	0.232271	-0.196505	0.0896485	-2.19195	13.2269	4.80465	158	G	C	0.132911	0.867089	119	36	3	13
log2_C3a	rs9861817	KCNH8	BMI	0.0299503	1.5236	1	0	6.90512e-06	5.16083	0.131916	9.94586	0.54199	9.11999	0.232796	-0.128025	0.0584763	-2.18935	12.7649	4.79326	171	T	A	0.473684	0.526316	48	84	39	0
log2_C3a	rs688391	PRKCQ	BMI	0.0299961	1.52293	1	0	2.47029e-05	4.60725	0.120665	9.93643	0.540549	8.91838	0.227027	0.146036	0.0667115	2.18907	11.3209	4.79204	168	C	T	0.330357	0.669643	71	83	14	3
log2_C3a	rs2076074	SELP	BMI	0.0300887	1.5216	1	0	6.6273e-06	5.17866	0.133823	9.94469	0.543845	8.9038	0.223287	0.172045	0.0786418	2.18771	12.8234	4.78607	169	T	C	0.236686	0.763314	92	74	3	2
log2_C3a	rs851006	MAPK14	BMI	0.030105	1.52136	1	0	6.24764e-06	5.20428	0.137519	9.93371	0.538384	8.98582	0.227962	-0.161509	0.0738171	-2.18796	12.9151	4.78715	165	A	G	0.242424	0.757576	91	68	6	6
log2_C3a	rs3768738	PRKCE	BMI	0.0302101	1.51985	1	0	3.19346e-05	4.49574	0.119971	9.96068	0.529538	8.98454	0.222468	0.124607	0.0569884	2.18654	11.0424	4.78097	165	A	G	0.418182	0.581818	59	74	32	6
log2_C3a	rs2296369	LILRP2	BMI	0.0303782	1.51744	1	0	1.3312e-05	4.87576	0.127954	9.94634	0.539907	8.94493	0.223192	0.220964	0.101172	2.18406	12.0317	4.7701	167	A	C	0.0988024	0.901198	135	31	1	4
log2_C3a	rs995040	PLCB1	BMI	0.0303897	1.51727	1	0	7.99359e-06	5.09726	0.131865	9.9365	0.538921	8.85543	0.225314	0.219576	0.100554	2.18367	12.6073	4.76842	169	G	T	0.100592	0.899408	136	32	1	2
log2_C3a	rs10009261	IRF2	BMI	0.0306397	1.51371	1	0	4.76015e-06	5.32238	0.151682	9.93528	0.519713	8.97642	0.227944	-0.143329	0.0656722	-2.18249	13.3208	4.76325	152	T	C	0.384868	0.615132	53	81	18	19
log2_C3a	rs35285	PDE4D	BMI	0.0307338	1.51238	1	0	7.06049e-06	5.15117	0.131686	9.94586	0.542062	9.06789	0.226458	-0.13036	0.0598291	-2.17887	12.7392	4.74749	171	T	C	0.447368	0.552632	51	87	33	0
log2_C3a	rs4802259	VASP	BMI	0.0307592	1.51202	1	0	7.06552e-06	5.15086	0.131679	9.94586	0.542064	9.13843	0.235772	-0.121815	0.055916	-2.17854	12.7384	4.74603	171	C	G	0.447368	0.552632	58	73	40	0
log2_C3a	rs2768367	CAMK1D	BMI	0.0308509	1.51073	1	0	7.08365e-06	5.14974	0.131653	9.94586	0.542073	9.02413	0.222869	-0.257136	0.118097	-2.17733	12.7355	4.74076	171	T	C	0.0643275	0.935673	150	20	1	0
log2_C3a	rs1951133	CMA1	BMI	0.0308783	1.51035	1	0	2.18797e-05	4.65996	0.13167	9.97252	0.543021	8.97682	0.234152	-0.149137	0.0684454	-2.17891	11.5243	4.74767	155	G	A	0.241935	0.758065	93	49	13	16
log2_C3a	rs10176664	IL18R1	BMI	0.0309576	1.50923	1	0	7.10474e-06	5.14845	0.131622	9.94586	0.542082	8.86083	0.22532	0.129932	0.0597133	2.17592	12.732	4.73465	171	A	G	0.394737	0.605263	63	81	27	0
log2_C3a	rs1800627	CASP6	BMI	0.0310158	1.50842	1	0	1.35283e-05	4.86876	0.127059	9.94792	0.54329	8.90747	0.225544	0.13063	0.0600461	2.1755	12.0081	4.73278	168	T	C	0.473214	0.526786	46	85	37	3
log2_C3a	rs315721	LCP2	BMI	0.031079	1.50753	1	0	5.45853e-06	5.26292	0.13509	9.94027	0.538269	8.9462	0.21939	0.152479	0.0701231	2.17444	13.0418	4.72819	170	G	A	0.244118	0.755882	96	65	9	1
log2_C3a	rs2227857	PRKCA	BMI	0.031283	1.50469	1	0	7.16897e-06	5.14454	0.131529	9.94586	0.542111	9.08215	0.228067	-0.132059	0.0608097	-2.17167	12.7217	4.71614	171	A	G	0.377193	0.622807	66	81	24	0
log2_C3a	rs4361609	HLA-C	BMI	0.0314934	1.50178	1	0	6.9718e-06	5.15666	0.137136	9.93087	0.543733	8.75914	0.238234	0.168678	0.0777413	2.16973	12.794	4.70773	164	C	G	0.185976	0.814024	109	49	6	7
log2_C3a	rs4987310	SELL	BMI	0.0315153	1.50148	1	0	7.21476e-06	5.14178	0.131463	9.94586	0.542132	8.85963	0.225481	0.173996	0.0802321	2.16865	12.7144	4.70305	171	T	C	0.166667	0.833333	118	49	4	0
log2_C3a	rs2024582	NFATC2	BMI	0.0315167	1.50146	1	0	1.16556e-05	4.93346	0.127196	9.94176	0.542744	9.08687	0.228021	-0.128414	0.0592112	-2.16874	12.1687	4.70345	170	C	A	0.423529	0.576471	57	82	31	1
log2_C3a	rs6096431	NFATC2	BMI	0.0315893	1.50046	1	0	7.22933e-06	5.1409	0.131442	9.94586	0.542138	8.81848	0.230075	0.126822	0.0585054	2.16769	12.712	4.6989	171	G	T	0.371345	0.628655	71	73	27	0
log2_C3a	rs4485156	PDE3A	BMI	0.0316037	1.50026	1	0	4.3806e-05	4.35847	0.130955	9.94889	0.534323	8.87085	0.244031	0.161636	0.0744626	2.17071	10.7742	4.71197	146	A	G	0.342466	0.657534	56	80	10	25
log2_C3a	rs2659533	PPP3CA	BMI	0.0316551	1.49956	1	0	7.24227e-06	5.14013	0.131424	9.94586	0.542144	8.95029	0.220873	0.222525	0.102695	2.16685	12.71	4.69522	171	T	C	0.0935673	0.906433	140	30	1	0
log2_C3a	rs1870077	PDE4D	BMI	0.0317365	1.49844	1	0	7.25829e-06	5.13917	0.131401	9.94586	0.542151	8.92973	0.22124	0.138156	0.06379	2.1658	12.7074	4.69068	171	A	G	0.245614	0.754386	102	54	15	0
log2_C3a	rs11191017	BTRC	BMI	0.0318603	1.49675	1	0	5.54708e-06	5.25594	0.134923	9.94309	0.541607	8.98559	0.222346	-0.16132	0.0745361	-2.16432	13.0232	4.68427	170	A	G	0.176471	0.823529	117	46	7	1
log2_C3a	rs11300	ALS2	BMI	0.0322429	1.49157	1	0	1.2246e-05	4.912	0.12668	9.94962	0.54327	8.96596	0.223855	0.206663	0.0957022	2.15944	12.1121	4.66317	170	A	G	0.105882	0.894118	136	32	2	1
log2_C3a	rs13064913	CD86	BMI	0.0322519	1.49144	1	0	2.08778e-05	4.68032	0.125299	9.96131	0.545872	8.96804	0.225953	0.219135	0.101451	2.16	11.5315	4.66561	164	G	A	0.103659	0.896341	131	32	1	7
log2_C3a	rs3771846	TACR1	BMI	0.0323392	1.49027	1	0	3.64685e-05	4.43808	0.119218	9.94398	0.532946	9.18112	0.230513	-0.128759	0.0596412	-2.15889	10.896	4.66083	164	G	A	0.487805	0.512195	42	84	38	7
log2_C3a	rs2040459	IGHA1	BMI	0.0325199	1.48785	1	0	7.41204e-06	5.13006	0.131184	9.94586	0.542219	9.01836	0.222619	-0.223587	0.103713	-2.15583	12.6833	4.64759	171	T	G	0.0906433	0.909357	141	29	1	0
log2_C3a	rs1416706	PIK3R3	BMI	0.032542	1.48756	1	0	7.41636e-06	5.12981	0.131178	9.94586	0.542221	8.88144	0.223738	0.137259	0.0636769	2.15555	12.6826	4.6464	171	C	T	0.307018	0.692982	82	73	16	0
log2_C3a	rs1065634	NRAS	BMI	0.0326192	1.48653	1	0	2.18734e-07	6.66008	0.184923	9.94728	0.511035	8.74861	0.21757	0.223913	0.10382	2.15674	17.0158	4.65153	153	G	A	0.0882353	0.911765	127	25	1	18
log2_C3a	rs598961	PDE4B	BMI	0.0327855	1.48432	1	0	6.47646e-06	5.18866	0.133317	9.94368	0.542512	9.08828	0.231115	-0.124913	0.058029	-2.1526	12.8443	4.6337	170	A	G	0.476471	0.523529	48	82	40	1
log2_C3a	rs244693	TCF7	BMI	0.0327961	1.48418	1	0	1.77457e-05	4.75091	0.130858	9.96171	0.547674	9.00351	0.236781	-0.222317	0.103223	-2.15374	11.7436	4.63861	159	A	C	0.103774	0.896226	127	31	1	12
log2_C3a	rs3729622	PDE1C	BMI	0.0330372	1.481	1	0	4.3956e-06	5.35698	0.140452	9.93878	0.535276	8.83062	0.225063	0.224786	0.104556	2.14991	13.3173	4.6221	166	G	A	0.0993976	0.900602	133	33		5
log2_C3a	rs1135354	IL18R1	BMI	0.0330407	1.48095	1	0	4.68934e-06	5.32889	0.139769	9.94635	0.539571	9.05582	0.22921	-0.136489	0.0634875	-2.14986	13.242	4.62191	166	G	T	0.274096	0.725904	91	59	16	5
log2_C3a	rs2115819	ALOX5	BMI	0.0333953	1.47632	1	0	7.58302e-06	5.12016	0.130948	9.94586	0.542293	8.79315	0.233946	0.125926	0.0587087	2.14493	12.6571	4.60073	171	C	T	0.494152	0.505848	44	85	42	0
log2_C3a	rs16870908	TAP2	BMI	0.0336309	1.47326	1	0	7.62891e-06	5.11754	0.130886	9.94586	0.542312	8.98294	0.221208	0.298905	0.139542	2.14204	12.6501	4.58833	171	A	G	0.0497076	0.950292	154	17		0
log2_C3a	rs2144719	PDE4B	BMI	0.0336327	1.47324	1	0	7.62926e-06	5.11752	0.130885	9.94586	0.542312	8.90001	0.222584	0.127895	0.0597078	2.14202	12.6501	4.58824	171	C	A	0.400585	0.599415	62	81	28	0
log2_C3a	rs11066465	OAS2	BMI	0.0336513	1.473	1	0	7.63286e-06	5.11731	0.13088	9.94586	0.542314	8.87172	0.224584	0.232196	0.108412	2.14179	12.6495	4.58727	171	T	C	0.0730994	0.926901	148	21	2	0
log2_C3a	rs11168742	ADCY6	BMI	0.0336645	1.47283	1	0	8.93388e-06	5.04896	0.133702	9.94219	0.547074	8.89029	0.228707	0.308398	0.143958	2.14228	12.5013	4.58938	165	A	G	0.0484848	0.951515	149	16		6
log2_C3a	rs8079197	GRB2	BMI	0.0341282	1.46689	1	0	3.22039e-06	5.49209	0.152367	9.94228	0.529238	9.07714	0.242896	-0.166375	0.0778281	-2.13772	13.7513	4.56984	156	G	C	0.240385	0.759615	86	65	5	15
log2_C3a	rs9806617	TLN2	BMI	0.0341303	1.46686	1	0	1.04126e-05	4.98244	0.128374	9.94345	0.54391	9.02563	0.225317	-0.138893	0.0650227	-2.13607	12.298	4.56281	170	G	C	0.276471	0.723529	90	66	14	1
log2_C3a	rs17128136	SOCS4	BMI	0.0341826	1.46619	1	0	7.7361e-06	5.11148	0.130741	9.94586	0.542357	8.9997	0.221775	-0.264545	0.123889	-2.13534	12.6341	4.55967	171	A	G	0.0643275	0.935673	149	22		0
log2_C3a	rs11636391	TLN2	BMI	0.0343847	1.46363	1	0	8.28936e-06	5.08148	0.131485	9.94688	0.545306	9.04836	0.226286	-0.125762	0.0589568	-2.13312	12.5654	4.55019	169	A	G	0.494083	0.505917	44	83	42	2
log2_C3a	rs13081910	KCNH8	BMI	0.0347389	1.45918	1	0	1.41491e-05	4.84927	0.136636	9.94719	0.544836	9.00359	0.234818	-0.13821	0.064872	-2.13051	12.0278	4.53907	155	G	A	0.267742	0.732258	88	51	16	16
log2_C3a	rs9306198	BCL2L13	BMI	0.0347602	1.45892	1	0	1.11059e-05	4.95444	0.127701	9.95137	0.540676	9.03923	0.222472	-0.185236	0.0870255	-2.12852	12.2241	4.53062	170	T	C	0.129412	0.870588	129	38	3	1
log2_C3a	rs17526478	PLA2G4A	BMI	0.0350651	1.45513	1	0	7.83608e-06	5.1059	0.140754	9.94008	0.54126	8.84057	0.228788	0.141478	0.0665381	2.12626	12.6954	4.521	158	C	A	0.341772	0.658228	66	76	16	13
log2_C3a	rs1051461	MS4A1	BMI	0.0350853	1.45488	1	0	6.63211e-06	5.17835	0.13307	9.94479	0.543092	9.02688	0.226164	-0.136105	0.0640592	-2.12467	12.8169	4.51424	170	C	T	0.279412	0.720588	90	65	15	1
log2_C3a	rs4781016	CIITA	BMI	0.0352608	1.45271	1	0	9.39439e-06	5.02713	0.130174	9.95794	0.535524	8.91607	0.221295	0.144489	0.0680683	2.12271	12.4214	4.50591	169	A	C	0.227811	0.772189	102	57	10	2
log2_C3a	rs344779	PLAUR	BMI	0.0353088	1.45212	1	0	9.95213e-06	5.00208	0.132547	9.95138	0.549676	8.80002	0.237332	0.136039	0.0640911	2.12258	12.3768	4.50535	165	T	G	0.378788	0.621212	62	81	22	6
log2_C3a	rs700184	FYB	BMI	0.0353652	1.45142	1	0	4.07323e-06	5.39006	0.138888	9.94146	0.538506	8.95037	0.22181	-0.141003	0.0664642	-2.12149	13.387	4.50072	169	C	T	0.301775	0.698225	80	76	13	2
log2_C3a	rs4596504	PTPRK	BMI	0.0354642	1.45021	1	0	7.98386e-06	5.09779	0.130415	9.94586	0.542459	9.02121	0.22295	-0.197946	0.0933656	-2.12012	12.5978	4.49492	171	C	T	0.102339	0.897661	139	29	3	0
log2_C3a	rs6540433	CR2	BMI	0.035484	1.44997	1	0	7.98766e-06	5.09758	0.13041	9.94586	0.54246	9.00756	0.222186	-0.17549	0.0827827	-2.11989	12.5973	4.49394	171	C	A	0.157895	0.842105	120	48	3	0
log2_C3a	rs9402039	PTPRK	BMI	0.035543	1.44925	1	0	6.00793e-06	5.22128	0.13715	9.94348	0.542889	8.91245	0.22339	0.232224	0.109553	2.11973	12.9544	4.49326	166	A	G	0.0813253	0.918675	140	25	1	5
log2_C3a	rs4885493	EDNRB	BMI	0.0356204	1.4483	1	0	9.90722e-06	5.00405	0.128893	9.94338	0.543704	8.87393	0.225807	0.143554	0.0677654	2.1184	12.3551	4.48763	170	G	C	0.258824	0.741176	93	66	11	1
log2_C3a	rs2014012	PDE4D	BMI	0.0356382	1.44808	1	0	8.01737e-06	5.09597	0.130372	9.94586	0.542472	9.05173	0.22533	-0.134391	0.0634492	-2.11809	12.593	4.48632	171	T	A	0.298246	0.701754	85	70	16	0
log2_C3a	rs1709183	ESR1	BMI	0.0356686	1.44771	1	0	0.000228015	3.64204	0.116024	9.92303	0.539423	9.17323	0.249084	-0.176065	0.0829795	-2.12179	8.92514	4.502	139	G	A	0.276978	0.723022	66	69	4	32
log2_C3a	rs4284742	SIGLEC5	BMI	0.0360142	1.44353	1	0	8.59476e-06	5.06577	0.136466	9.93427	0.54366	8.99225	0.231925	-0.150634	0.0712314	-2.11471	12.5635	4.47198	162	A	G	0.231481	0.768519	96	57	9	9
log2_C3a	rs6498130	CIITA	BMI	0.0360183	1.44348	1	0	1.64053e-06	5.78502	0.164735	9.93095	0.536014	8.87246	0.23886	-0.143452	0.0677939	-2.116	14.5947	4.47747	151	T	G	0.427152	0.572848	44	85	22	20
log2_C3a	rs3095229	MICB	BMI	0.0360786	1.44275	1	0	4.8093e-05	4.31792	0.130671	9.90977	0.536932	9.00546	0.235931	-0.226342	0.10696	-2.11613	10.6722	4.478	145	A	G	0.1	0.9	117	27	1	26
log2_C3a	rs2131724	CRADD	BMI	0.0360947	1.44256	1	0	3.61141e-06	5.44232	0.1493	9.94252	0.536551	8.82655	0.228444	0.25603	0.121098	2.11424	13.6014	4.47002	158	G	A	0.0727848	0.927215	135	23		13
log2_C3a	rs10502416	PTPN2	BMI	0.0362933	1.44017	1	0	5.53485e-06	5.25689	0.135701	9.94752	0.543298	8.9564	0.22282	-0.151147	0.0716086	-2.11073	13.0316	4.4552	169	T	G	0.248521	0.751479	93	68	8	2
log2_C3a	rs4814391	SIRPB1	BMI	0.0362971	1.44013	1	0	8.76519e-06	5.05724	0.135461	9.94299	0.542691	9.00491	0.225579	-0.188118	0.0890989	-2.11134	12.5349	4.45775	163	T	C	0.116564	0.883436	129	30	4	8
log2_C3a	rs9910301	PRKCA	BMI	0.0364671	1.4381	1	0	8.55062e-06	5.068	0.130428	9.94548	0.544057	9.07041	0.228451	-0.132431	0.0628038	-2.10864	12.5243	4.44638	170	C	A	0.379412	0.620588	63	85	22	1
log2_C3a	rs204994	AGER	BMI	0.0366268	1.4362	1	0	8.20715e-06	5.08581	0.130129	9.94586	0.542548	9.06287	0.226506	-0.141043	0.0669492	-2.10672	12.5661	4.43828	171	A	G	0.222222	0.777778	107	52	12	0
log2_C3a	rs11741244	ADCY2	BMI	0.0367465	1.43478	1	0	8.63016e-06	5.06398	0.130332	9.94506	0.544019	8.8858	0.224226	0.200754	0.0953491	2.10547	12.5136	4.43299	170	T	C	0.129412	0.870588	126	44		1
log2_C3a	rs175136	CD5	BMI	0.0368016	1.43413	1	0	9.34229e-05	4.02955	0.124974	9.9243	0.54826	9.08956	0.250072	-0.142113	0.0674074	-2.10828	9.92622	4.44483	142	A	G	0.295775	0.704225	74	52	16	29
log2_C3a	rs8177655	IL15RA	BMI	0.0368911	1.43308	1	0	1.33071e-05	4.87592	0.13018	9.95074	0.539241	8.93559	0.223265	0.123469	0.05867	2.10446	12.0478	4.42877	164	T	C	0.371951	0.628049	69	68	27	7
log2_C3a	rs3093026	CCR6	BMI	0.036967	1.43219	1	0	8.27223e-06	5.08238	0.130048	9.94586	0.542573	9.06894	0.227187	-0.115379	0.0548672	-2.10287	12.557	4.42207	171	T	C	0.482456	0.517544	52	73	46	0
log2_C3a	rs7706227	PDE4D	BMI	0.037054	1.43117	1	0	1.42991e-05	4.84469	0.125057	9.95167	0.541013	9.08338	0.225893	-0.156964	0.0746739	-2.10199	11.9348	4.41838	170	C	T	0.176471	0.823529	117	46	7	1
log2_C3a	rs6751349	PRKCE	BMI	0.0371245	1.43034	1	0	1.34121e-05	4.8725	0.125728	9.94176	0.543201	9.00275	0.22269	-0.181682	0.0864657	-2.1012	12.008	4.41504	170	A	C	0.135294	0.864706	127	40	3	1
log2_C3a	rs12233023	INPP5D	BMI	0.0372059	1.42939	1	0	8.65117e-06	5.06293	0.130307	9.94541	0.544086	8.94691	0.221808	0.14416	0.0686383	2.10029	12.5108	4.41121	170	A	T	0.214706	0.785294	108	51	11	1
log2_C3a	rs2702369	PDE4D	BMI	0.0373916	1.42723	1	0	1.44103e-05	4.84133	0.124976	9.95167	0.541038	8.98491	0.221657	0.137053	0.0653189	2.09821	11.9259	4.40248	170	G	C	0.323529	0.676471	76	78	16	1
log2_C3a	rs11649973	ITGAE	BMI	0.0374357	1.42671	1	0	8.76821e-06	5.05709	0.130167	9.94506	0.544071	8.96204	0.221681	-0.256466	0.12226	-2.09772	12.4954	4.40041	170	G	C	0.0676471	0.932353	147	23		1
log2_C3a	rs4894832	ALCAM	BMI	0.0374568	1.42647	1	0	7.55179e-06	5.12195	0.13246	9.94321	0.544383	8.87091	0.22503	0.202624	0.0965989	2.09758	12.6728	4.39985	169	T	C	0.0946746	0.905325	140	26	3	2
log2_C3a	rs8106574	TNFSF14	BMI	0.0374901	1.42608	1	0	9.01223e-06	5.04517	0.135161	9.93874	0.542998	8.81526	0.233145	0.157472	0.0750637	2.09785	12.5027	4.40096	163	T	C	0.269939	0.730061	81	76	6	8
log2_C3a	rs2175041	PLCB1	BMI	0.0375065	1.42589	1	0	8.71082e-06	5.05994	0.130235	9.94541	0.544109	8.95829	0.221771	0.170396	0.08126	2.09693	12.5029	4.3971	170	A	G	0.164706	0.835294	118	48	4	1
log2_C3a	rs2556	CD34	BMI	0.0377118	1.42352	1	0	3.83639e-05	4.41608	0.128388	9.93551	0.560654	8.90833	0.244248	0.239093	0.114028	2.0968	10.9001	4.39659	151	A	G	0.0794702	0.92053	129	20	2	20
log2_C3a	rs8020463	PSMB5	BMI	0.0379017	1.42134	1	0	1.48741e-05	4.82757	0.126773	9.94489	0.542461	9.07964	0.227477	-0.115899	0.0553786	-2.09285	11.9045	4.38003	167	G	A	0.422156	0.577844	63	67	37	4
log2_C3a	rs152088	ITGA2	BMI	0.03796	1.42067	1	0	0.000166314	3.77907	0.113838	9.92134	0.557856	9.08156	0.242803	-0.207897	0.0992549	-2.09458	9.24929	4.38726	147	T	C	0.112245	0.887755	117	27	3	24
log2_C3a	rs17511192	ADORA1	BMI	0.0380069	1.42014	1	0	2.69717e-07	6.56909	0.199437	9.94382	0.519414	8.66302	0.242106	-0.143826	0.0686453	-2.09521	16.9402	4.38989	139	T	C	0.402878	0.597122	46	74	19	32
log2_C3a	rs6021231	NFATC2	BMI	0.0383386	1.41636	1	0	9.39584e-06	5.02706	0.129446	9.94687	0.54424	8.80035	0.234877	0.117247	0.0561597	2.08775	12.416	4.35868	170	C	T	0.485294	0.514706	50	75	45	1
log2_C3a	rs10272371	PRKAR2B	BMI	0.0383453	1.41629	1	0	8.53471e-06	5.06881	0.129724	9.94586	0.542674	8.9054	0.222509	0.192503	0.0922139	2.08757	12.5211	4.35796	171	A	T	0.116959	0.883041	133	36	2	0
log2_C3a	rs2303188	EEF2K	BMI	0.0384287	1.41534	1	0	3.5775e-06	5.44642	0.140234	9.94188	0.540916	8.88197	0.223215	0.196306	0.0940673	2.08686	13.5378	4.35499	169	A	G	0.100592	0.899408	138	28	3	2
log2_C3a	rs30583	PDE1C	BMI	0.0384718	1.41486	1	0	1.18392e-05	4.92668	0.1292	9.94083	0.547812	8.97564	0.225001	-0.199537	0.095628	-2.0866	12.1663	4.35388	167	G	T	0.122754	0.877246	127	39	1	4
log2_C3a	rs17075769	IRF2	BMI	0.0385371	1.41412	1	0	8.57109e-06	5.06696	0.12968	9.94586	0.542688	8.95719	0.221064	0.137418	0.0658927	2.08548	12.5162	4.34924	171	C	G	0.195906	0.804094	118	39	14	0
log2_C3a	rs3778099	ESR1	BMI	0.0385402	1.41409	1	0	2.99076e-05	4.52422	0.122814	9.94323	0.553909	8.8955	0.235283	0.195738	0.0938167	2.08638	11.1307	4.353	162	C	T	0.117284	0.882716	127	32	3	9
log2_C3a	rs2540483	LTA4H	BMI	0.038543	1.41405	1	0	4.31255e-05	4.36527	0.120907	9.96025	0.541442	8.95689	0.229866	0.15086	0.0722962	2.08669	10.7278	4.35427	159	A	G	0.201258	0.798742	104	46	9	12
log2_C3a	rs10086374	PAG1	BMI	0.0385466	1.41401	1	0	9.69769e-06	5.01333	0.129116	9.94443	0.544203	8.89887	0.223777	0.16586	0.079531	2.08548	12.3796	4.34921	170	C	T	0.176471	0.823529	114	52	4	1
log2_C3a	rs523604	BLR1	BMI	0.0386595	1.41274	1	0	8.5943e-06	5.06579	0.129652	9.94586	0.542697	8.80513	0.232973	0.122481	0.0587678	2.08415	12.5131	4.34369	171	G	A	0.482456	0.517544	46	85	40	0
log2_C3a	rs1057355	SERPINF2	BMI	0.038916	1.40987	1	0	1.68497e-05	4.77341	0.14249	9.93557	0.541137	9.05519	0.248018	-0.150858	0.07238	-2.08425	11.881	4.34411	146	T	G	0.428082	0.571918	40	87	19	25
log2_C3a	rs4253701	PPARA	BMI	0.0390587	1.40828	1	0	8.66985e-06	5.06199	0.129561	9.94586	0.542725	8.87892	0.224354	0.165923	0.079777	2.07984	12.5031	4.32573	171	A	G	0.140351	0.859649	129	36	6	0
log2_C3a	rs3917792	SELP	BMI	0.039218	1.40651	1	0	8.69996e-06	5.06048	0.129525	9.94586	0.542736	8.89972	0.222877	0.148315	0.0713694	2.07813	12.4991	4.31862	171	T	G	0.21345	0.78655	106	57	8	0
log2_C3a	rs3822414	DAP	BMI	0.0392631	1.40602	1	0	9.05746e-06	5.04299	0.129828	9.94541	0.544236	8.95208	0.221832	0.214456	0.103216	2.07774	12.4581	4.31702	170	T	C	0.0941176	0.905882	139	30	1	1
log2_C3a	rs12590407	NFATC4	BMI	0.0393248	1.40533	1	0	2.96989e-05	4.52726	0.12739	9.9135	0.536703	9.03015	0.232997	-0.148838	0.0716052	-2.07859	11.168	4.32053	156	G	A	0.336538	0.663462	62	83	11	15
log2_C3a	rs886434	CCL17	BMI	0.0394372	1.40409	1	0	1.99884e-05	4.69922	0.134347	9.95032	0.535292	8.927	0.232484	0.207598	0.0999151	2.07774	11.6398	4.31702	153	T	C	0.101307	0.898693	124	27	2	18
log2_C3a	rs3176874	VCAM1	BMI	0.0394374	1.40409	1	0	3.33349e-06	5.4771	0.147549	9.93793	0.539594	8.85716	0.226274	0.172122	0.0828777	2.07682	13.6739	4.31316	161	G	A	0.127329	0.872671	126	29	6	10
log2_C3a	rs932307	SELE	BMI	0.0394805	1.40362	1	0	1.06899e-05	4.97103	0.1281	9.94779	0.544281	8.92394	0.223746	0.135546	0.0653099	2.07542	12.2678	4.30737	170	A	G	0.279412	0.720588	89	67	14	1
log2_C3a	rs181997	HLA-DMB	BMI	0.0394976	1.40343	1	0	8.75274e-06	5.05786	0.129463	9.94586	0.542756	8.84559	0.227672	0.125684	0.0605667	2.07514	12.4921	4.30621	171	T	C	0.345029	0.654971	75	74	22	0
log2_C3a	rs4241315	MAL	BMI	0.0395847	1.40247	1	0	4.00192e-06	5.39773	0.139852	9.93657	0.538881	8.95927	0.223935	-0.155419	0.0749183	-2.07451	13.4138	4.30359	168	A	G	0.232143	0.767857	95	68	5	3
log2_C3a	rs669778	PPP2R1B	BMI	0.0397653	1.4005	1	0	1.17674e-05	4.92932	0.137056	9.92658	0.540294	8.85427	0.228867	0.159051	0.0766965	2.07377	12.2294	4.30054	157	T	C	0.175159	0.824841	109	41	7	14
log2_C3a	rs3219049	PARP1	BMI	0.039858	1.39948	1	0	4.51337e-07	6.3455	0.170823	9.9401	0.539166	8.80632	0.233948	-0.193541	0.0933823	-2.07257	16.0691	4.29553	159	G	A	0.13522	0.86478	117	41	1	12
log2_C3a	rs4872077	TNFRSF10A	BMI	0.0398753	1.3993	1	0	1.36567e-05	4.86465	0.129152	9.95044	0.541893	8.8439	0.233596	0.136798	0.0660307	2.07173	12.0127	4.29208	165	C	T	0.324242	0.675758	73	77	15	6
log2_C3a	rs5743867	TOLLIP	BMI	0.0399033	1.39899	1	0	7.42284e-05	4.12943	0.110119	9.96935	0.528531	9.14444	0.221369	-0.20714	0.100003	-2.07134	10.0852	4.29043	166	C	T	0.0873494	0.912651	139	25	2	5
log2_C3a	rs3758164	PAX5	BMI	0.0403885	1.39374	1	0	1.4847e-05	4.82836	0.124663	9.94962	0.543897	8.91166	0.226284	0.125107	0.0605601	2.06584	11.8918	4.26768	170	A	T	0.426471	0.573529	55	85	30	1
log2_C3a	rs7746553	C2	BMI	0.0405493	1.39202	1	0	6.17094e-06	5.20965	0.138443	9.94789	0.541739	8.9958	0.231125	-0.176532	0.0854974	-2.06476	12.9355	4.26324	164	G	C	0.14939	0.85061	118	43	3	7
log2_C3a	rs1115520	CAMK1D	BMI	0.0406974	1.39043	1	0	7.71424e-06	5.11271	0.132237	9.94104	0.543533	8.88369	0.22581	0.241191	0.116929	2.06272	12.6482	4.25479	169	G	C	0.0591716	0.940828	151	16	2	2
log2_C3a	rs17100236	NR3C1	BMI	0.04083	1.38902	1	0	9.00331e-06	5.0456	0.12917	9.94586	0.542847	8.92422	0.221748	0.170803	0.0828681	2.06115	12.4597	4.24832	171	C	T	0.143275	0.856725	126	41	4	0
log2_C3a	rs11661553	CD226	BMI	0.0408347	1.38897	1	0	6.02772e-06	5.21985	0.134062	9.94707	0.542734	9.00765	0.226027	-0.115479	0.0560252	-2.06119	12.9272	4.24852	170	A	T	0.423529	0.576471	62	72	36	1
log2_C3a	rs12946264	PRKCA	BMI	0.0409599	1.38764	1	0	1.01894e-05	4.99185	0.130053	9.9387	0.542146	8.89447	0.225278	0.130072	0.0631389	2.06009	12.3334	4.24399	168	A	C	0.342262	0.657738	72	77	19	3
log2_C3a	rs12489386	MST1R	BMI	0.0409978	1.38724	1	0	7.66726e-06	5.11536	0.144447	9.94246	0.551539	8.85259	0.237731	0.24125	0.117043	2.06121	12.747	4.2486	154	T	G	0.0779221	0.922078	131	22	1	17
log2_C3a	rs223900	CCL17	BMI	0.0410627	1.38655	1	0	2.53095e-05	4.59672	0.123205	9.95003	0.548095	9.03396	0.230503	-0.142386	0.0691383	-2.05944	11.3117	4.24128	164	T	C	0.253049	0.746951	92	61	11	7
log2_C3a	rs9302230	TLN2	BMI	0.0411109	1.38604	1	0	9.05591e-06	5.04307	0.12911	9.94586	0.542866	9.01152	0.222639	-0.124509	0.0604927	-2.05825	12.453	4.23638	171	C	T	0.342105	0.657895	76	73	22	0
log2_C3a	rs11736775	GAB1	BMI	0.0411177	1.38597	1	0	3.65153e-05	4.43753	0.119204	9.95777	0.539236	9.06203	0.224992	0.217586	0.105682	2.05887	10.8946	4.23894	164	G	C	0.0823171	0.917683	139	23	2	7
log2_C3a	rs12593522	MEF2A	BMI	0.0412954	1.3841	1	0	9.09043e-06	5.04142	0.12907	9.94586	0.542878	8.89104	0.223551	0.174521	0.0848695	2.05635	12.4486	4.22858	171	A	G	0.157895	0.842105	119	50	2	0
log2_C3a	rs3766129	SELL	BMI	0.0413414	1.38362	1	0	1.51442e-05	4.81975	0.124455	9.94962	0.543961	8.93779	0.224895	0.134169	0.0652582	2.05597	11.8692	4.22703	170	T	C	0.279412	0.720588	89	67	14	1
log2_C3a	rs17242319	MMP2	BMI	0.0413415	1.38361	1	0	9.09905e-06	5.041	0.12906	9.94586	0.542881	9.00762	0.222436	-0.117373	0.0570917	-2.05588	12.4476	4.22663	171	C	G	0.356725	0.643275	77	66	28	0
log2_C3a	rs3739527	IFNK	BMI	0.0414371	1.38261	1	0	9.18181e-06	5.03707	0.130414	9.94273	0.544972	8.91566	0.223989	0.256036	0.124586	2.05509	12.4478	4.2234	169	T	G	0.0650888	0.934911	147	22		2
log2_C3a	rs17317763	CCBP2	BMI	0.0414597	1.38237	1	0	9.48667e-06	5.02289	0.129346	9.94541	0.544387	8.99849	0.222816	-0.147056	0.0715686	-2.05476	12.4049	4.22205	170	G	A	0.223529	0.776471	102	60	8	1
log2_C3a	rs2232613	LBP	BMI	0.0415618	1.38131	1	0	7.93092e-06	5.10068	0.131212	9.94368	0.543171	8.9011	0.222759	0.245769	0.11967	2.05372	12.6109	4.21777	170	T	C	0.0705882	0.929412	146	24		1
log2_C3a	rs1719147	CCL4	BMI	0.0416001	1.38091	1	0	9.14736e-06	5.0387	0.129005	9.94586	0.542898	8.90431	0.222711	0.145896	0.0710566	2.05324	12.4415	4.21578	171	A	G	0.22807	0.77193	101	62	8	0
log2_C3a	rs3794763	NOS2A	BMI	0.0417137	1.37972	1	0	4.55869e-06	5.34116	0.136954	9.95237	0.536126	9.00224	0.220713	-0.150635	0.0734027	-2.05217	13.2503	4.21142	170	A	G	0.208824	0.791176	105	59	6	1
log2_C3a	rs863171	TNFRSF9	BMI	0.0417713	1.37912	1	0	9.17932e-06	5.03719	0.128969	9.94586	0.54291	9.06567	0.227256	-0.125492	0.0611711	-2.05149	12.4375	4.20863	171	C	T	0.48538	0.51462	42	92	37	0
log2_C3a	rs3801068	CARD11	BMI	0.041982	1.37694	1	0	1.50464e-05	4.82257	0.125224	9.94275	0.544856	9.0745	0.228308	-0.136	0.066356	-2.04955	11.8814	4.20065	169	G	C	0.227811	0.772189	105	51	13	2
log2_C3a	rs10753802	SH2D1B	BMI	0.0420524	1.37621	1	0	1.51727e-05	4.81894	0.125845	9.94985	0.544365	9.07188	0.228352	-0.121711	0.0594024	-2.04893	11.8768	4.19813	168	C	T	0.446429	0.553571	52	82	34	3
log2_C3a	rs4837805	C5	BMI	0.0421382	1.37532	1	0	9.61832e-06	5.0169	0.129202	9.94541	0.544432	8.88659	0.224521	0.122891	0.0600088	2.04788	12.3891	4.1938	170	G	A	0.358824	0.641176	72	74	24	1
log2_C3a	rs3789183	LCP2	BMI	0.0424649	1.37197	1	0	9.30852e-06	5.03112	0.128824	9.94586	0.542955	8.88681	0.223924	0.123598	0.060454	2.0445	12.4214	4.17998	171	A	G	0.450292	0.549708	50	88	33	0
log2_C3a	rs7843858	LY96	BMI	0.0424893	1.37172	1	0	1.61361e-05	4.7922	0.124487	9.94113	0.545165	8.91384	0.225246	0.182742	0.0893849	2.04444	11.8016	4.17975	169	A	G	0.147929	0.852071	120	48	1	2
log2_C3a	rs434473	ALOX12	BMI	0.0425698	1.3709	1	0	4.07955e-05	4.38939	0.134445	10.0015	0.53297	8.93108	0.241137	0.126549	0.0618342	2.04659	10.873	4.18852	143	G	A	0.468531	0.531469	42	68	33	28
log2_C3a	rs2425358	BPI	BMI	0.0427297	1.36927	1	0	1.19156e-06	5.92389	0.168337	9.94189	0.525692	8.76401	0.230252	0.23918	0.117017	2.04397	14.9783	4.17781	151	G	A	0.0794702	0.92053	127	24		20
log2_C3a	rs235329	ITGB2	BMI	0.0429849	1.36668	1	0	5.54017e-06	5.25648	0.138798	9.94962	0.545637	8.80292	0.233663	0.120982	0.0593081	2.0399	13.0545	4.16118	165	C	A	0.49697	0.50303	43	80	42	6
log2_C3a	rs11564445	CTNNB1	BMI	0.0429976	1.36656	1	0	5.12612e-06	5.29021	0.139623	9.9459	0.54313	8.85475	0.225057	0.259283	0.127114	2.03977	13.1448	4.16066	165	T	C	0.0636364	0.936364	144	21		6
log2_C3a	rs1788242	CD226	BMI	0.0430217	1.36631	1	0	9.71848e-06	5.0124	0.129094	9.94637	0.544456	8.89978	0.223611	0.169201	0.0829805	2.03905	12.3772	4.15771	170	A	G	0.132353	0.867647	130	35	5	1
log2_C3a	rs2074534	RAPGEF3	BMI	0.0430696	1.36583	1	0	8.0141e-06	5.09615	0.131838	9.94443	0.544246	8.80093	0.232975	0.126496	0.0620484	2.03867	12.6043	4.15617	169	T	C	0.464497	0.535503	45	91	33	2
log2_C3a	rs17740623	TLN2	BMI	0.0431643	1.36488	1	0	5.20307e-06	5.28374	0.136345	9.93866	0.539715	8.96762	0.221927	-0.139573	0.0684944	-2.03773	13.1031	4.15235	169	A	C	0.248521	0.751479	95	64	10	2
log2_C3a	rs2253427	SIRPB1	BMI	0.0432992	1.36352	1	0	1.30183e-05	4.88545	0.127466	9.94813	0.538276	8.8985	0.224094	0.156471	0.0768335	2.0365	12.0522	4.14731	168	T	C	0.214286	0.785714	100	64	4	3
log2_C3a	rs514921	MMP1	BMI	0.0434431	1.36208	1	0	6.09712e-06	5.21488	0.134693	9.94248	0.542916	9.02289	0.228486	-0.133176	0.0654432	-2.03498	12.9197	4.14116	169	G	A	0.292899	0.707101	84	71	14	2
log2_C3a	rs7532045	FCGR1C	BMI	0.0437172	1.35935	1	0	2.4052e-05	4.61885	0.119591	9.93983	0.542344	8.82139	0.239015	0.116738	0.0574442	2.03221	11.3423	4.12986	170	A	G	0.405882	0.594118	65	72	33	1
log2_C3a	rs16972216	TNFSF13B	BMI	0.0437482	1.35904	1	0	1.84048e-05	4.73507	0.123796	9.94494	0.546701	9.03512	0.226818	-0.173514	0.085387	-2.03209	11.6562	4.1294	168	A	G	0.16369	0.83631	115	51	2	3
log2_C3a	rs969273	NRAS	BMI	0.0438149	1.35838	1	0	6.38961e-06	5.19453	0.135725	9.93451	0.540258	9.02154	0.229679	-0.132052	0.0650012	-2.03154	12.8772	4.12714	167	C	T	0.332335	0.667665	72	79	16	4
log2_C3a	rs12220818	PRKCQ	BMI	0.0439149	1.35739	1	0	9.57722e-06	5.01876	0.128529	9.94586	0.543047	8.98418	0.221575	-0.177886	0.0876206	-2.03019	12.3888	4.12165	171	A	C	0.140351	0.859649	125	44	2	0
log2_C3a	rs7073236	IL2RA	BMI	0.0440185	1.35637	1	0	9.59634e-06	5.01789	0.128508	9.94586	0.543053	8.85835	0.226637	0.114181	0.0562697	2.02918	12.3865	4.11757	171	C	T	0.464912	0.535088	53	77	41	0
log2_C3a	rs1993977	MSR1	BMI	0.0440344	1.35621	1	0	2.77632e-06	5.55653	0.151284	9.95364	0.502042	8.85877	0.214571	0.162236	0.0799109	2.03021	13.9035	4.12174	159	C	T	0.154088	0.845912	113	43	3	12
log2_C3a	rs1046919	SIGLEC1	BMI	0.0440951	1.35561	1	0	9.61049e-06	5.01725	0.128493	9.94586	0.543058	8.86723	0.22573	0.154998	0.0764126	2.02844	12.3848	4.11455	171	C	T	0.195906	0.804094	109	57	5	0
log2_C3a	rs2338871	LCP2	BMI	0.0442124	1.35446	1	0	9.70488e-05	4.01301	0.113778	9.96159	0.551147	9.01841	0.240377	0.173892	0.0857118	2.0288	9.82152	4.11605	156	A	G	0.141026	0.858974	117	34	5	15
log2_C3a	rs3130922	MICB	BMI	0.0442682	1.35391	1	0	9.64241e-06	5.01581	0.128459	9.94586	0.543069	8.89371	0.223506	0.126741	0.0625337	2.02676	12.381	4.10775	171	A	G	0.318713	0.681287	80	73	18	0
log2_C3a	rs2122110	PRKCE	BMI	0.0443185	1.35341	1	0	6.10281e-06	5.21447	0.133933	9.94811	0.542271	8.99336	0.223962	-0.139108	0.0686488	-2.02637	12.9129	4.10616	170	T	C	0.238235	0.761765	99	61	10	1
log2_C3a	rs6778945	CD80	BMI	0.0444378	1.35225	1	0	9.67367e-06	5.01441	0.128425	9.94586	0.543079	9.00574	0.222456	-0.167411	0.0826671	-2.02512	12.3773	4.10112	171	T	C	0.119883	0.880117	136	29	6	0
log2_C3a	rs1003694	IL2RB	BMI	0.0444531	1.3521	1	0	1.00027e-05	4.99988	0.128793	9.94562	0.54458	8.95489	0.222093	0.139333	0.0688041	2.02507	12.3441	4.1009	170	A	G	0.217647	0.782353	107	52	11	1
log2_C3a	rs11047921	KRAS	BMI	0.0445421	1.35123	1	0	1.0051e-05	4.99779	0.130937	9.9477	0.546772	8.92785	0.224767	0.245418	0.121224	2.02449	12.3545	4.09857	167	A	C	0.0628743	0.937126	147	19	1	4
log2_C3a	rs975074	TNFSF18	BMI	0.044557	1.35108	1	0	9.69563e-06	5.01342	0.128402	9.94586	0.543086	8.99415	0.221931	-0.117009	0.0578113	-2.02398	12.3747	4.09648	171	G	T	0.453216	0.546784	54	79	38	0
log2_C3a	rs706349	MGST2	BMI	0.0447961	1.34876	1	0	2.47732e-05	4.60602	0.12489	9.94251	0.555436	8.83072	0.240373	0.135908	0.0671967	2.02255	11.3457	4.09069	162	A	G	0.324074	0.675926	73	73	16	9
log2_C3a	rs3218322	IL2RB	BMI	0.044838	1.34835	1	0	1.99437e-05	4.70019	0.133545	9.93875	0.530031	9.10819	0.241825	-0.131573	0.0650386	-2.023	11.6367	4.09252	154	A	G	0.311688	0.688312	74	64	16	17
log2_C3a	rs1947090	PDE4D	BMI	0.0449195	1.34757	1	0	7.46129e-06	5.12719	0.134853	9.95408	0.535182	9.00129	0.223892	-0.140699	0.0696196	-2.02097	12.7037	4.08432	166	G	A	0.225904	0.774096	100	57	9	5
log2_C3a	rs364528	PDE4D	BMI	0.0450166	1.34663	1	0	3.1093e-05	4.50734	0.120261	9.93482	0.550788	8.87683	0.234069	0.123207	0.0609892	2.02014	11.0728	4.08097	165	T	A	0.475758	0.524242	45	83	37	6
log2_C3a	rs17370527	FASLG	BMI	0.0450497	1.34631	1	0	1.15458e-05	4.93758	0.127295	9.94824	0.544265	9.018	0.22365	-0.173573	0.0859549	-2.01935	12.1795	4.07779	170	T	A	0.152941	0.847059	120	48	2	1
log2_C3a	rs12785741	NCAM1	BMI	0.0451706	1.34514	1	0	8.51075e-06	5.07003	0.130477	9.94368	0.5434	8.7912	0.234636	0.135696	0.0672361	2.0182	12.5297	4.07314	170	C	G	0.323529	0.676471	74	82	14	1
log2_C3a	rs643610	PRKCQ	BMI	0.0453276	1.34364	1	0	9.38171e-06	5.02772	0.130924	9.94271	0.542981	8.83141	0.23044	0.143345	0.071072	2.0169	12.4284	4.06788	168	T	C	0.21131	0.78869	106	53	9	3
log2_C3a	rs7677486	IRF2	BMI	0.0454784	1.3422	1	0	9.90519e-06	5.00414	0.129619	9.94653	0.544623	8.80332	0.234917	0.127814	0.0634192	2.01538	12.3606	4.06175	169	T	C	0.446746	0.553254	47	93	29	2
log2_C3a	rs17836364	LILRA4	BMI	0.0457828	1.3393	1	0	9.9207e-06	5.00346	0.128164	9.94586	0.543161	9.04853	0.225748	-0.163018	0.0810097	-2.01233	12.3483	4.04947	171	A	G	0.146199	0.853801	126	40	5	0
log2_C3a	rs2243147	IL12A	BMI	0.0459915	1.33732	1	0	1.67039e-05	4.77718	0.12772	9.95738	0.53066	9.07279	0.22195	-0.115691	0.0575284	-2.01103	11.7868	4.04423	164	G	A	0.371951	0.628049	69	68	27	7
log2_C3a	rs2149356	TLR4	BMI	0.0460281	1.33698	1	0	9.96558e-06	5.0015	0.128117	9.94586	0.543175	8.99566	0.222039	-0.124579	0.0619784	-2.01003	12.3432	4.04022	171	A	C	0.318713	0.681287	81	71	19	0
log2_C3a	rs3768757	PRKCE	BMI	0.0460298	1.33696	1	0	0.000133435	3.87473	0.10553	9.95935	0.526801	9.24634	0.230591	-0.121361	0.0603557	-2.01076	9.43842	4.04317	163	G	A	0.374233	0.625767	64	76	23	8
log2_C3a	rs3027012	DARC	BMI	0.0466128	1.33149	1	0	1.22853e-05	4.91061	0.126646	9.94793	0.544656	9.037	0.225723	-0.164942	0.0822783	-2.00468	12.1084	4.01875	170	T	C	0.167647	0.832353	116	51	3	1
log2_C3a	rs1871185	ITGA1	BMI	0.0467161	1.33053	1	0	2.78509e-06	5.55516	0.16277	9.93646	0.543575	8.90048	0.23988	-0.163147	0.0813244	-2.00612	13.9978	4.02452	147	T	C	0.170068	0.829932	103	38	6	24
log2_C3a	rs11957151	PDE4D	BMI	0.0467883	1.32986	1	0	1.05093e-05	4.97842	0.128278	9.94541	0.544721	8.99318	0.222767	-0.175657	0.0876945	-2.00306	12.2874	4.01225	170	T	C	0.117647	0.882353	134	32	4	1
log2_C3a	rs2755213	FOXO1A	BMI	0.046817	1.3296	1	0	2.54863e-05	4.59369	0.11898	9.93983	0.542532	8.95319	0.224185	0.258755	0.129197	2.0028	11.2765	4.0112	170	C	T	0.0588235	0.941176	150	20		1
log2_C3a	rs1052238	PTPRC	BMI	0.0469687	1.32819	1	0	2.0405e-05	4.69026	0.122008	9.94599	0.540061	8.86465	0.230963	0.118326	0.0591188	2.00149	11.5338	4.00596	169	T	C	0.476331	0.523669	46	85	38	2
log2_C3a	rs12993373	PRKCE	BMI	0.047124	1.32676	1	0	1.03349e-05	4.98569	0.131388	9.94071	0.544227	8.85414	0.228326	0.121478	0.0607288	2.00034	12.3278	4.00136	166	C	T	0.478916	0.521084	44	85	37	5
log2_C3a	rs3790340	PTPNS1	BMI	0.0472505	1.32559	1	0	8.84055e-06	5.05352	0.130081	9.94368	0.543524	8.86924	0.225117	0.154988	0.0775397	1.99882	12.486	3.99527	170	A	T	0.205882	0.794118	104	62	4	1
log2_C3a	rs7926975	ETS1	BMI	0.0472694	1.32542	1	0	1.94061e-05	4.71206	0.123233	9.94514	0.546973	8.94408	0.22601	0.175148	0.0876256	1.99882	11.5957	3.9953	168	A	G	0.122024	0.877976	131	33	4	3
log2_C3a	rs3746638	SIGLEC1	BMI	0.0474327	1.32392	1	0	6.95129e-06	5.15793	0.133325	9.9426	0.543984	8.98726	0.225797	-0.116111	0.0581359	-1.99724	12.7683	3.98898	169	G	A	0.473373	0.526627	49	80	40	2
log2_C3a	rs9924860	PRKCB1	BMI	0.0476345	1.32208	1	0	1.02583e-05	4.98892	0.127816	9.94586	0.543269	8.84816	0.228088	0.112404	0.0563365	1.99523	12.31	3.98094	171	A	C	0.497076	0.502924	47	78	46	0
log2_C3a	rs17551090	MEF2C	BMI	0.0476849	1.32162	1	0	5.30798e-06	5.27507	0.13538	9.94973	0.540442	8.90234	0.221264	0.189576	0.0950323	1.99486	13.0742	3.97947	170	A	T	0.105882	0.894118	136	32	2	1
log2_C3a	rs6876	YWHAB	BMI	0.0477875	1.32069	1	0	1.02861e-05	4.98775	0.127788	9.94586	0.543278	8.89175	0.223811	0.207474	0.104058	1.99384	12.3069	3.9754	171	C	T	0.0906433	0.909357	141	29	1	0
log2_C3a	rs304153	MEF2C	BMI	0.0478105	1.32048	1	0	7.2775e-06	5.13802	0.134352	9.92896	0.536134	8.85981	0.22345	0.125317	0.0628472	1.99399	12.7267	3.976	167	T	A	0.287425	0.712575	87	64	16	4
log2_C3a	rs17771145	PRKCA	BMI	0.0479832	1.31891	1	0	6.74293e-06	5.17115	0.136706	9.94628	0.539415	8.87143	0.225197	0.146796	0.0736702	1.99262	12.8267	3.97051	165	A	G	0.175758	0.824242	115	42	8	6
log2_C3a	rs4338693	TNFSF11	BMI	0.0480265	1.31852	1	0	1.16705e-05	4.93291	0.127898	9.94579	0.546416	9.01752	0.225935	-0.211104	0.105984	-1.99186	12.1723	3.9675	169	C	T	0.0887574	0.911243	140	28	1	2
log2_C3a	rs4816068	PLCB1	BMI	0.048448	1.31472	1	0	6.18515e-06	5.20865	0.134544	9.94779	0.540552	8.85689	0.225102	0.131136	0.0659614	1.98807	12.9032	3.95242	169	G	C	0.289941	0.710059	84	72	13	2
log2_C3a	rs13007813	PRKCE	BMI	0.0485516	1.3138	1	0	7.12397e-05	4.14728	0.124212	9.94089	0.550459	9.06073	0.246409	-0.13108	0.0658895	-1.9894	10.2117	3.9577	147	C	T	0.428571	0.571429	47	74	26	24
log2_C3a	rs2239193	OAS2	BMI	0.0485845	1.3135	1	0	6.79938e-05	4.16753	0.128965	9.8922	0.524995	8.88475	0.240954	0.203018	0.102034	1.98972	10.2901	3.95897	142	G	A	0.0985915	0.901408	116	24	2	29
log2_C3a	rs9267677	C2	BMI	0.0486034	1.31333	1	0	9.05343e-06	5.04319	0.129833	9.94368	0.543601	8.99381	0.223186	-0.187478	0.0943715	-1.98659	12.4586	3.94655	170	C	T	0.1	0.9	139	28	3	1
log2_C3a	rs7966455	DIABLO	BMI	0.0486619	1.31281	1	0	8.51487e-07	6.06982	0.164047	9.93221	0.526151	8.87082	0.228848	-0.166743	0.0839127	-1.9871	15.3067	3.94857	159	A	G	0.150943	0.849057	114	42	3	12
log2_C3a	rs11657645	MAP2K6	BMI	0.0486782	1.31267	1	0	1.04474e-05	4.98099	0.127626	9.94586	0.543328	8.99928	0.222281	-0.138995	0.0699932	-1.98584	12.289	3.94355	171	G	C	0.22807	0.77193	102	60	9	0
log2_C3a	rs646513	JAM3	BMI	0.0488531	1.31111	1	0	1.2869e-05	4.89045	0.127588	9.94963	0.543302	8.85768	0.229335	0.12171	0.061329	1.98454	12.0654	3.93842	168	G	C	0.354167	0.645833	71	75	22	3
log2_C3a	rs5746014	TNFRSF1B	BMI	0.048967	1.3101	1	0	1.101e-05	4.95821	0.127792	9.94506	0.544813	8.95331	0.22198	-0.179654	0.0905808	-1.98336	12.234	3.9337	170	C	T	0.117647	0.882353	133	34	3	1
log2_C3a	rs2284036	RAC2	BMI	0.0489773	1.31	1	0	8.9971e-05	4.0459	0.117545	9.94671	0.556545	9.16577	0.261214	-0.176004	0.0886659	-1.98503	9.92355	3.94033	152	G	A	0.1875	0.8125	98	51	3	19
log2_C3a	rs35283	PDE4D	BMI	0.0490108	1.30971	1	0	1.05075e-05	4.9785	0.127567	9.94586	0.543346	8.88963	0.224029	0.128398	0.0647532	1.98288	12.2825	3.93181	171	C	T	0.371345	0.628655	63	89	19	0
log2_C3a	rs187084	TLR9	BMI	0.0491623	1.30837	1	0	1.26478e-05	4.89799	0.126342	9.94049	0.541324	8.83916	0.229712	0.118686	0.0598934	1.98163	12.0751	3.92684	170	C	T	0.414706	0.585294	58	83	29	1
log2_C3a	rs7804098	CARD11	BMI	0.0493968	1.3063	1	0	1.05771e-05	4.97564	0.127498	9.94586	0.543368	9.1053	0.233457	-0.112707	0.0569378	-1.97947	12.2749	3.9183	171	T	C	0.482456	0.517544	49	79	43	0
log2_C3a	rs2663004	PLCB1	BMI	0.0495093	1.30531	1	0	3.9306e-06	5.40554	0.14004	9.93462	0.537622	8.87852	0.221986	0.120859	0.0610786	1.97874	13.4347	3.91542	168	C	A	0.401786	0.598214	60	81	27	3
log2_C3a	rs1644391	CAMK1D	BMI	0.049617	1.30437	1	0	1.06167e-05	4.97401	0.127459	9.94586	0.54338	8.90888	0.222755	0.116593	0.0589585	1.97753	12.2706	3.91064	171	C	A	0.321637	0.678363	84	64	23	0
log2_C3a	rs10914539	LCK	BMI	0.0496989	1.30365	1	0	1.0028e-05	4.99879	0.12949	9.93795	0.541077	8.90886	0.222003	0.147604	0.074661	1.97699	12.3464	3.90849	169	T	G	0.201183	0.798817	107	56	6	2
log2_C3a	rs16940970	PPP1CC	BMI	0.0497659	1.30307	1	0	9.78594e-06	5.0094	0.129022	9.94273	0.543157	9.02971	0.224994	-0.131961	0.0667713	-1.97632	12.3692	3.90583	170	T	C	0.232353	0.767647	103	55	12	1
log2_C3a	rs13292007	PAX5	BMI	0.0497834	1.30292	1	0	1.06467e-05	4.97279	0.12743	9.94586	0.543389	8.86557	0.226275	0.128889	0.0652246	1.97608	12.2674	3.90488	171	C	T	0.292398	0.707602	85	72	14	0
log2_C3a	rs10472110	PDE4D	BMI	0.0497953	1.30281	1	0	1.06488e-05	4.9727	0.127428	9.94586	0.54339	9.10138	0.232883	-0.119693	0.0605744	-1.97597	12.2671	3.90447	171	C	G	0.377193	0.622807	67	79	25	0
log2_C3a	rs344780	PLAUR	BMI	0.049799	1.30278	1	0	1.0668e-05	4.97192	0.128841	9.95217	0.54046	8.89885	0.223727	0.139942	0.0708167	1.97611	12.2754	3.90502	169	T	C	0.248521	0.751479	93	68	8	2
log2_C3a	rs10824792	MBL2	BMI	0.0499854	1.30116	1	0	4.50604e-06	5.34621	0.14019	9.95475	0.53933	8.97686	0.228555	-0.126027	0.063819	-1.97475	13.2884	3.89965	166	C	T	0.394578	0.605422	57	87	22	5
log2_C3a	rs7183104	RASGRP1	BMI	0.0499924	1.3011	1	0	1.06842e-05	4.97126	0.127394	9.94586	0.5434	8.92519	0.22199	0.130871	0.0662891	1.97425	12.2633	3.89767	171	G	C	0.28655	0.71345	86	72	13	0
log2_C3a	rs3181191	CASP6	BMI	0.049998	1.30105	1	0	9.88566e-06	5.00499	0.12964	9.93959	0.543077	8.89237	0.225275	0.127449	0.0645516	1.97438	12.3629	3.89816	169	C	T	0.289941	0.710059	86	68	15	2

## Sheet: S6 C5a Top Hits
Protein	RSID	Gene	Covariates	FvR_Model_P_Value	NegLog10_FvR_Model_P	Bonferroni_P	NegLog10_Bonferroni_P	Full_Model_P_Value	NegLog10_Full_Model_P	Full_Model_R_Squared	Mean_Y	Residual_SE	Y_Intercept	Intercept_SE	Predictor_Beta	Predictor_Beta_SE	t_value	F_Full_Model	F_Full_vs_Reduced_Model	Sample_Size	Minor_Allele	Major_Allele	Minor_Allele_Frequency	Major_Allele_Frequency	Genotype_Major_Count	Genotype_Het_Count	Genotype_Minor_Count	Missing_Genotype_Count
log2_C5a	rs17611	C5	BMI	1.60766e-27	26.7938	1.47149e-22	21.8322	9.72962e-31	30.0119	0.560746	4.24511	0.258174	4.05134	0.111317	-0.358297	0.0273127	-13.1183	107.233	172.09	171	A	G	0.453216	0.546784	54	79	38	0
log2_C5a	rs7037673	C5	BMI	1.38454e-21	20.8587	1.26727e-16	15.8971	1.5017e-24	23.8234	0.509538	4.2545	0.278312	3.98857	0.124472	-0.341509	0.0305812	-11.1673	79.995	124.708	157	T	C	0.369427	0.630573	68	62	27	14
log2_C5a	rs1468673	C5	BMI	7.13514e-17	16.1466	6.53079e-12	11.185	3.95585e-20	19.4028	0.418145	4.24587	0.299599	3.3452	0.1248	0.295246	0.0316636	9.32445	59.2878	86.9455	168	C	T	0.440476	0.559524	56	76	36	3
log2_C5a	rs992670	C5	BMI	2.10633e-16	15.6765	1.92792e-11	10.7149	1.18775e-19	18.9253	0.406597	4.2437	0.300629	3.38397	0.124256	0.304885	0.0333701	9.13647	57.2137	83.4751	170	G	A	0.455882	0.544118	49	87	34	1
log2_C5a	rs7040319	C5	BMI	2.6156e-15	14.5824	2.39406e-10	9.62086	5.49329e-17	16.2602	0.401233	4.2445	0.296715	3.99097	0.136139	-0.288786	0.0326186	-8.85342	48.9172	78.3831	149	A	G	0.483221	0.516779	44	66	39	22
log2_C5a	rs4837805	C5	BMI	3.65693e-12	11.4369	3.34719e-07	6.47532	1.3667e-15	14.8643	0.336281	4.24247	0.317032	3.41669	0.130743	0.261963	0.0349442	7.49659	42.3063	56.1989	170	G	A	0.358824	0.641176	72	74	24	1
log2_C5a	rs1014530	TRAF1	BMI	1.9456e-11	10.7109	1.78081e-06	5.74938	3.51229e-15	14.4544	0.330346	4.24017	0.318322	3.41318	0.132051	0.245688	0.0341047	7.20393	40.9446	51.8966	169	T	C	0.467456	0.532544	50	80	39	2
log2_C5a	rs876445	TRAF1	BMI	6.56202e-10	9.18296	6.00622e-05	4.2214	2.56052e-13	12.5917	0.291893	4.24511	0.327797	3.41359	0.135716	0.226965	0.034626	6.55476	34.6261	42.9649	171	A	T	0.365497	0.634503	74	69	28	0
log2_C5a	rs17220750	C5	BMI	1.38301e-05	4.85917	1	0	5.28021e-09	8.27735	0.205172	4.24584	0.347374	3.56908	0.141714	0.291975	0.0651691	4.48026	21.4252	20.0727	169	A	G	0.0976331	0.902367	137	31	1	2
log2_C5a	rs11066323	PTPN11	BMI	1.89307e-05	4.72283	1	0	6.83099e-07	6.16552	0.189675	4.24742	0.351949	3.62323	0.171503	0.377495	0.0851193	4.43489	15.8	19.6683	138	A	G	0.0724638	0.927536	118	20		33
log2_C5a	rs2416810	C5	BMI	2.48249e-05	4.60511	1	0	6.60569e-09	8.18008	0.203025	4.24299	0.348394	3.52982	0.142526	0.208641	0.0480887	4.33866	21.1438	18.824	169	A	G	0.204142	0.795858	106	57	6	2
log2_C5a	rs3775568	IRF2	BMI	0.000348614	3.45766	1	0	8.52359e-08	7.06938	0.176164	4.24511	0.35357	3.55805	0.144082	0.276064	0.075614	3.65096	17.962	13.3295	171	T	C	0.0672515	0.932749	149	21	1	0
log2_C5a	rs2300939	C5	BMI	0.000379205	3.42113	1	0	9.22315e-08	7.03512	0.17539	4.24511	0.353736	3.53669	0.144435	0.237363	0.0654329	3.62758	17.8663	13.1593	171	T	C	0.0994152	0.900585	138	32	1	0
log2_C5a	rs7026551	C5	BMI	0.000705688	3.15139	1	0	2.13723e-07	6.67015	0.178731	4.24293	0.354805	3.57833	0.150983	0.168165	0.0486543	3.45632	16.975	11.9461	159	C	A	0.232704	0.767296	93	58	8	12
log2_C5a	rs3746882	ETS2	BMI	0.00076258	3.11771	1	0	1.77172e-07	6.75161	0.168957	4.24511	0.355114	3.65332	0.146555	-0.204733	0.0597092	-3.42883	17.0777	11.7569	171	C	T	0.111111	0.888889	136	32	3	0
log2_C5a	rs3756242	CD38	BMI	0.00106913	2.97097	1	0	2.98111e-07	6.52562	0.164688	4.24355	0.356591	3.54864	0.14569	0.197034	0.0591708	3.32992	16.4626	11.0884	170	T	G	0.141176	0.858824	123	46	1	1
log2_C5a	rs3741378	SIPA1	BMI	0.00113726	2.94414	1	0	1.47774e-06	5.8304	0.15538	4.26447	0.350348	3.70213	0.147337	-0.194146	0.0585756	-3.31446	14.6251	10.9856	162	A	G	0.148148	0.851852	115	46	1	9
log2_C5a	rs4781016	CIITA	BMI	0.00133698	2.87387	1	0	3.59508e-07	6.44429	0.163708	4.25291	0.351437	3.51993	0.145224	0.145771	0.0446696	3.26332	16.2476	10.6493	169	A	C	0.227811	0.772189	102	57	10	2
log2_C5a	rs7523351	CD3Z	BMI	0.00139052	2.85682	1	0	3.09413e-07	6.50946	0.163422	4.24511	0.356294	3.53718	0.145546	0.188927	0.0581171	3.2508	16.4091	10.5677	171	C	G	0.134503	0.865497	127	42	2	0
log2_C5a	rs2204204	PRKCE	BMI	0.00163594	2.78623	1	0	1.92238e-07	6.71616	0.169992	4.25171	0.35069	3.61205	0.143525	-0.145464	0.045429	-3.202	16.999	10.2528	169	G	A	0.221893	0.778107	103	57	9	2
log2_C5a	rs9975977	JAM2	BMI	0.00176064	2.75433	1	0	3.84762e-07	6.41481	0.161249	4.24511	0.356757	3.63882	0.146807	-0.134865	0.042426	-3.17883	16.1489	10.105	171	A	G	0.25731	0.74269	97	60	14	0
log2_C5a	rs13428968	NR4A2	BMI	0.00189432	2.72255	1	0	1.17352e-06	5.93051	0.152548	4.2461	0.356259	3.62454	0.146477	-0.16942	0.0536616	-3.15719	14.8507	9.96784	168	C	T	0.142857	0.857143	125	38	5	3
log2_C5a	rs7962814	MAPKAPK5	BMI	0.00200519	2.69785	1	0	4.53174e-07	6.34373	0.160488	4.24528	0.35798	3.56804	0.145836	0.25252	0.0804474	3.13895	15.9625	9.85298	170	C	T	0.0676471	0.932353	147	23		1
log2_C5a	rs10794306	NALP6	BMI	0.00210123	2.67753	1	0	5.3054e-07	6.27528	0.158901	4.24655	0.357899	3.50279	0.147987	0.126896	0.0406146	3.12439	15.7749	9.76182	170	G	T	0.405882	0.594118	58	86	26	1
log2_C5a	rs3136620	IL15RA	BMI	0.00210857	2.67601	1	0	1.3417e-05	4.87234	0.138936	4.27757	0.342054	3.82233	0.153208	-0.140722	0.0449745	-3.12892	12.1015	9.79017	153	T	C	0.267974	0.732026	81	62	10	18
log2_C5a	rs6538455	CRADD	BMI	0.00231472	2.6355	1	0	4.94943e-07	6.30544	0.15873	4.24511	0.357292	3.67992	0.149614	-0.130136	0.042063	-3.09384	15.8491	9.57185	171	A	G	0.374269	0.625731	63	88	20	0
log2_C5a	rs1385520	CD80	BMI	0.00254779	2.59384	1	0	5.13981e-06	5.28905	0.143705	4.23651	0.360536	3.76611	0.156804	-0.166663	0.0543426	-3.06689	13.174	9.40584	160	C	T	0.184375	0.815625	105	51	4	11
log2_C5a	rs7601378	PRKCE	BMI	0.00295947	2.52879	1	0	1.20389e-06	5.91941	0.154875	4.24685	0.358038	3.72407	0.154934	-0.134862	0.0446912	-3.01765	14.8438	9.1062	165	C	A	0.306061	0.693939	77	75	13	6
log2_C5a	rs10110519	IL7	BMI	0.00299945	2.52296	1	0	5.11235e-07	6.29138	0.163764	4.23955	0.358783	3.65582	0.152867	-0.19065	0.0632686	-3.01335	15.8627	9.08026	165	T	G	0.124242	0.875758	125	39	1	6
log2_C5a	rs17759529	DPP4	BMI	0.00330141	2.4813	1	0	6.85206e-07	6.16418	0.155466	4.24511	0.357984	3.53313	0.146427	0.135107	0.0453249	2.98087	15.4632	8.88556	171	G	C	0.233918	0.766082	101	60	10	0
log2_C5a	rs11257913	CAMK1D	BMI	0.00353342	2.4518	1	0	3.88607e-06	5.41049	0.167405	4.27427	0.355325	3.64008	0.163651	-0.130627	0.0439987	-2.96889	13.6723	8.8143	139	G	A	0.47482	0.52518	37	72	30	32
log2_C5a	rs17293607	MMP10	BMI	0.00361849	2.44147	1	0	1.49449e-06	5.82551	0.149228	4.25057	0.357009	3.60156	0.146335	-0.173958	0.0589356	-2.95167	14.5585	8.71235	169	T	C	0.121302	0.878698	131	35	3	2
log2_C5a	rs6964801	TRGV9	BMI	0.00364953	2.43776	1	0	6.49972e-07	6.18711	0.156854	4.24845	0.356476	3.6485	0.147401	-0.119272	0.0404498	-2.94864	15.5338	8.69445	170	A	T	0.35	0.65	72	77	21	1
log2_C5a	rs1040716	PDE4B	BMI	0.00365902	2.43664	1	0	7.52646e-07	6.12341	0.154522	4.24511	0.358184	3.69914	0.152084	-0.116483	0.0395189	-2.94754	15.3521	8.68798	171	A	T	0.438596	0.561404	53	86	32	0
log2_C5a	rs13410628	EIF2AK2	BMI	0.00374657	2.42637	1	0	1.52824e-05	4.81581	0.138296	4.24571	0.363286	3.5722	0.161589	0.230651	0.0783154	2.94515	11.9566	8.67393	152	A	C	0.0855263	0.914474	126	26		19
log2_C5a	rs8074757	MYH10	BMI	0.00392943	2.40567	1	0	7.98987e-07	6.09746	0.167672	4.2314	0.359471	3.38007	0.163369	0.14525	0.0496023	2.9283	15.4109	8.57491	156	C	G	0.259615	0.740385	82	67	7	15
log2_C5a	rs11089788	MYH9	BMI	0.00396255	2.40203	1	0	6.92827e-07	6.15938	0.156209	4.24397	0.358629	3.43716	0.152735	0.115929	0.0396776	2.92177	15.4581	8.53671	170	C	A	0.482353	0.517647	44	88	38	1
log2_C5a	rs2392545	TRGV9	BMI	0.00401054	2.3968	1	0	4.94358e-07	6.30596	0.170851	4.23869	0.347765	3.58215	0.149313	-0.145234	0.0497206	-2.921	15.9693	8.53222	158	A	G	0.221519	0.778481	93	60	5	13
log2_C5a	rs3761081	MEF2B	BMI	0.0040326	2.39441	1	0	8.10861e-07	6.09105	0.154618	4.24528	0.359229	3.62271	0.147663	-0.147929	0.0507299	-2.91602	15.2719	8.50317	170	T	C	0.191176	0.808824	110	55	5	1
log2_C5a	rs2399046	ALCAM	BMI	0.00417212	2.37964	1	0	6.91881e-06	5.15997	0.146506	4.25883	0.352964	3.57707	0.153162	0.140989	0.0484591	2.90944	12.8741	8.46484	153	C	T	0.205882	0.794118	98	47	8	18
log2_C5a	rs2284860	IGSF3	BMI	0.00428591	2.36796	1	0	8.6924e-07	6.06086	0.153071	4.24511	0.358492	3.66572	0.149525	-0.129404	0.0446877	-2.89574	15.1819	8.3853	171	C	T	0.266082	0.733918	91	69	11	0
log2_C5a	rs2301582	NALP1	BMI	0.00444286	2.35234	1	0	2.45192e-06	5.61049	0.152635	4.24129	0.352329	3.49695	0.151622	0.122566	0.0424559	2.8869	14.05	8.33419	159	A	G	0.367925	0.632075	61	79	19	12
log2_C5a	rs4781024	CIITA	BMI	0.00458847	2.33833	1	0	1.16094e-06	5.93519	0.151813	4.24385	0.359079	3.43695	0.154612	0.113167	0.0393808	2.87365	14.8558	8.25787	169	A	G	0.393491	0.606509	64	77	28	2
log2_C5a	rs7522705	PRDX1	BMI	0.00461971	2.33538	1	0	2.0064e-06	5.69758	0.148684	4.24785	0.361346	3.46302	0.156041	0.126143	0.0439196	2.87212	14.2341	8.2491	166	C	G	0.319277	0.680723	75	76	15	5
log2_C5a	rs4953245	PRKCE	BMI	0.00473737	2.32446	1	0	3.0323e-06	5.51823	0.146856	4.24414	0.364223	3.71738	0.157815	-0.120415	0.0420367	-2.86451	13.7708	8.2054	163	A	G	0.447853	0.552147	47	86	30	8
log2_C5a	rs2715819	MAP2K6	BMI	0.00479157	2.31952	1	0	9.61935e-07	6.01685	0.152049	4.24511	0.358708	3.46251	0.151115	0.105944	0.037059	2.85879	15.0623	8.17266	171	T	C	0.406433	0.593567	66	71	34	0
log2_C5a	rs518604	CASP5	BMI	0.0047943	2.31927	1	0	7.18414e-07	6.14363	0.158454	4.25532	0.344617	3.67455	0.143321	-0.105298	0.0368234	-2.85954	15.4397	8.17695	167	G	A	0.494012	0.505988	45	79	43	4
log2_C5a	rs2069861	IL6	BMI	0.00479647	2.31908	1	0	9.62828e-07	6.01645	0.15204	4.24511	0.35871	3.58674	0.146203	0.167446	0.0585794	2.85845	15.0612	8.17071	171	T	C	0.114035	0.885965	136	31	4	0
log2_C5a	rs1557537	MYH9	BMI	0.00488687	2.31097	1	0	1.93911e-07	6.7124	0.175682	4.24984	0.349839	3.4724	0.146444	0.121273	0.0424903	2.85414	17.0499	8.14612	163	G	C	0.285276	0.714724	84	65	14	8
log2_C5a	rs1003199	IL12B	BMI	0.00502622	2.29876	1	0	7.50519e-07	6.12464	0.163487	4.24136	0.359867	3.42746	0.154758	0.120461	0.0423378	2.84524	15.4396	8.09539	161	T	C	0.465839	0.534161	42	88	31	10
log2_C5a	rs10906179	CAMK1D	BMI	0.00536237	2.27064	1	0	7.58737e-07	6.11991	0.15529	4.24294	0.358123	3.43747	0.152386	0.114847	0.0407063	2.82135	15.3505	7.96003	170	A	C	0.397059	0.602941	60	85	25	1
log2_C5a	rs9900356	NALP1	BMI	0.00541365	2.26651	1	0	1.07554e-06	5.96837	0.151753	4.24333	0.359189	3.64311	0.148613	-0.133248	0.0472822	-2.81815	14.9383	7.94197	170	C	T	0.217647	0.782353	104	58	8	1
log2_C5a	rs9861817	KCNH8	BMI	0.00546677	2.26227	1	0	1.08404e-06	5.96496	0.150842	4.24511	0.358963	3.7103	0.154182	-0.109009	0.0387292	-2.81464	14.9215	7.92221	171	T	A	0.473684	0.526316	48	84	39	0
log2_C5a	rs5743899	TOLLIP	BMI	0.00558238	2.25318	1	0	5.77224e-06	5.23866	0.156245	4.22845	0.350509	3.60735	0.160163	-0.157845	0.0560865	-2.81432	13.1477	7.92037	145	G	A	0.175862	0.824138	97	45	3	26
log2_C5a	rs12466129	ICOS	BMI	0.00568502	2.24527	1	0	1.12313e-06	5.94957	0.150484	4.24511	0.359039	3.57291	0.146254	0.132955	0.0474596	2.80143	14.8798	7.84803	171	A	T	0.239766	0.760234	97	66	8	0
log2_C5a	rs17110948	PDGFRB	BMI	0.00573595	2.24139	1	0	2.92093e-06	5.53448	0.157225	4.25941	0.355812	3.67772	0.157086	-0.223838	0.0798548	-2.80306	13.8984	7.85714	152	T	C	0.0789474	0.921053	128	24		19
log2_C5a	rs3739342	PAG1	BMI	0.00601505	2.22076	1	0	2.04633e-05	4.68902	0.132434	4.2645	0.34924	3.66427	0.147315	0.216749	0.077797	2.78608	11.6014	7.76225	155	G	A	0.0677419	0.932258	135	19	1	16
log2_C5a	rs2436384	ITK	BMI	0.00602476	2.22006	1	0	4.584e-07	6.33876	0.161256	4.24641	0.356316	3.47849	0.147626	0.106309	0.0382103	2.78219	15.9575	7.7406	169	T	C	0.482249	0.517751	47	81	41	2
log2_C5a	rs3753242	PRKCZ	BMI	0.00620652	2.20715	1	0	1.23984e-06	5.90663	0.151141	4.24027	0.358245	3.57343	0.146005	0.232349	0.0838176	2.77208	14.7783	7.68441	169	T	C	0.0621302	0.93787	148	21		2
log2_C5a	rs7843858	LY96	BMI	0.00630365	2.20041	1	0	9.17925e-07	6.03719	0.15421	4.24616	0.360222	3.50277	0.148833	0.163411	0.0590618	2.76678	15.1331	7.65507	169	A	G	0.147929	0.852071	120	48	1	2
log2_C5a	rs1772415	IFI16	BMI	0.00637603	2.19545	1	0	1.24579e-06	5.90455	0.149435	4.24511	0.35926	3.63047	0.147833	-0.150771	0.0545787	-2.76246	14.7578	7.63117	171	T	C	0.146199	0.853801	125	42	4	0
log2_C5a	rs12150220	NALP1	BMI	0.00638937	2.19454	1	0	1.24815e-06	5.90373	0.149416	4.24511	0.359264	3.47499	0.15056	0.108478	0.0392788	2.76174	14.7556	7.62723	171	T	A	0.44152	0.55848	53	85	33	0
log2_C5a	rs7193473	CKLF	BMI	0.00646977	2.18911	1	0	1.42427e-06	5.84641	0.149721	4.24537	0.361282	3.67615	0.152682	-0.160472	0.0581864	-2.75789	14.615	7.60596	169	A	G	0.136095	0.863905	126	40	3	2
log2_C5a	rs2041765	CFLAR	BMI	0.00655853	2.18319	1	0	1.27792e-06	5.8935	0.149177	4.24511	0.359315	3.49217	0.149259	0.10329	0.0375216	2.75281	14.7279	7.57794	171	T	C	0.494152	0.505848	47	79	45	0
log2_C5a	rs11807524	CD53	BMI	0.00666299	2.17633	1	0	1.12565e-06	5.9486	0.170022	4.26128	0.363451	3.63783	0.163919	-0.169045	0.0614189	-2.75234	15.0565	7.57535	150	T	C	0.17	0.83	100	49	1	21
log2_C5a	rs13379306	SOS2	BMI	0.0069272	2.15944	1	0	1.3425e-06	5.87208	0.148677	4.24511	0.35942	3.61745	0.147323	-0.145427	0.0531915	-2.73403	14.67	7.47492	171	A	C	0.163743	0.836257	119	48	4	0
log2_C5a	rs9604787	BID	BMI	0.00695173	2.15791	1	0	1.34678e-06	5.8707	0.148645	4.24511	0.359427	3.61924	0.147401	-0.158973	0.0581719	-2.73281	14.6662	7.46827	171	A	G	0.125731	0.874269	131	37	3	0
log2_C5a	rs17598747	FOXO3A	BMI	0.00705054	2.15178	1	0	1.45989e-06	5.83568	0.149468	4.24616	0.361246	3.59689	0.147741	0.142024	0.0520549	2.72836	14.586	7.44394	169	G	A	0.150888	0.849112	125	37	7	2
log2_C5a	rs3858604	CRADD	BMI	0.00710926	2.14818	1	0	2.20998e-06	5.65561	0.146021	4.2451	0.361706	3.65263	0.150214	-0.118163	0.0433515	-2.7257	14.1066	7.42947	168	T	G	0.309524	0.690476	79	74	15	3
log2_C5a	rs568408	IL12A	BMI	0.00712262	2.14736	1	0	1.37657e-06	5.8612	0.148423	4.24511	0.359474	3.47073	0.151137	0.141033	0.0517657	2.72444	14.6406	7.42259	171	A	G	0.146199	0.853801	128	36	7	0
log2_C5a	rs645565	PRKCE	BMI	0.00715397	2.14545	1	0	1.38202e-06	5.85949	0.148383	4.24511	0.359482	3.55536	0.146573	-0.19089	0.0701046	-2.72293	14.6359	7.41433	171	T	C	0.0877193	0.912281	142	28	1	0
log2_C5a	rs1040715	PDE4B	BMI	0.00720964	2.14209	1	0	5.04122e-06	5.29746	0.136673	4.2412	0.356067	3.54845	0.149209	0.109081	0.0400937	2.72065	13.1397	7.40196	169	C	A	0.378698	0.621302	65	80	24	2
log2_C5a	rs12924316	IRF8	BMI	0.00725307	2.13948	1	0	2.37477e-06	5.62438	0.144468	4.24907	0.356115	3.56436	0.146114	0.137051	0.0504126	2.71858	14.0156	7.39067	169	T	C	0.192308	0.807692	109	55	5	2
log2_C5a	rs1937956	VTCN1	BMI	0.00729049	2.13724	1	0	1.33384e-06	5.8749	0.15208	4.2489	0.362095	3.58303	0.149623	-0.112191	0.041289	-2.71721	14.7072	7.38324	167	T	A	0.266467	0.733533	96	53	18	4
log2_C5a	rs16910280	C5	BMI	0.00748878	2.12559	1	0	1.44009e-06	5.84161	0.147966	4.24511	0.35957	3.5643	0.146503	0.158028	0.0583753	2.7071	14.5876	7.3284	171	T	C	0.125731	0.874269	131	37	3	0
log2_C5a	rs1780617	LBP	BMI	0.00751369	2.12415	1	0	4.08709e-07	6.38859	0.177032	4.24486	0.356868	3.5789	0.153992	-0.161047	0.0594337	-2.70969	16.2411	7.3424	154	G	A	0.149351	0.850649	110	42	2	17
log2_C5a	rs2010008	MAP2K4	BMI	0.00754167	2.12253	1	0	1.34296e-06	5.87194	0.158221	4.24178	0.363534	3.45174	0.155667	0.129971	0.0480133	2.70698	14.7548	7.32775	160	C	T	0.28125	0.71875	79	72	9	11
log2_C5a	rs2071420	SPN	BMI	0.00761484	2.11834	1	0	1.17777e-06	5.92894	0.155988	4.2308	0.355808	3.55757	0.146942	-0.246544	0.09122	-2.70274	14.8778	7.30483	164	G	A	0.0518293	0.948171	147	17		7
log2_C5a	rs5741812	LBP	BMI	0.00793751	2.10032	1	0	3.55744e-06	5.44886	0.140292	4.25169	0.358197	3.63853	0.147641	-0.142595	0.0530632	-2.68726	13.5444	7.22136	169	T	A	0.150888	0.849112	123	41	5	2
log2_C5a	rs919766	IL12B	BMI	0.00796298	2.09892	1	0	1.52179e-06	5.81764	0.147406	4.24511	0.359689	3.61779	0.147479	-0.151752	0.0565025	-2.68575	14.5228	7.21326	171	C	A	0.140351	0.859649	126	42	3	0
log2_C5a	rs4659159	VTCN1	BMI	0.00804488	2.09448	1	0	2.75376e-06	5.56007	0.14294	4.24525	0.361269	3.61428	0.149386	-0.10114	0.0377027	-2.68257	13.8427	7.19618	169	T	A	0.35503	0.64497	78	62	29	2
log2_C5a	rs7757956	ESR1	BMI	0.00821264	2.08552	1	0	1.56457e-06	5.80561	0.147124	4.24511	0.359748	3.54259	0.146974	0.144986	0.0542011	2.67497	14.4903	7.15545	171	A	T	0.137427	0.862573	129	37	5	0
log2_C5a	rs12237401	NFX1	BMI	0.00821651	2.08531	1	0	2.58214e-06	5.58802	0.146044	4.24284	0.363925	3.67243	0.1546	-0.112945	0.04221	-2.67579	13.9382	7.15984	166	T	C	0.35241	0.64759	69	77	20	5
log2_C5a	rs6140546	PLCB1	BMI	0.0082167	2.0853	1	0	1.98556e-06	5.70212	0.145502	4.2426	0.359863	3.4724	0.151912	0.10831	0.0404899	2.67499	14.2182	7.15555	170	G	A	0.497059	0.502941	40	91	39	1
log2_C5a	rs7041684	SYK	BMI	0.00823507	2.08433	1	0	6.56733e-07	6.18261	0.157615	4.2508	0.356343	3.64723	0.150365	-0.103937	0.0388638	-2.6744	15.5297	7.15241	169	T	A	0.357988	0.642012	73	71	25	2
log2_C5a	rs2987766	PGLYRP4	BMI	0.0084634	2.07245	1	0	9.97375e-07	6.00114	0.153363	4.24049	0.358307	3.68348	0.155309	-0.104997	0.0394014	-2.66481	15.035	7.10123	169	C	A	0.470414	0.529586	47	85	37	2
log2_C5a	rs2987763	PGLYRP3	BMI	0.00863267	2.06385	1	0	2.66431e-06	5.57441	0.144084	4.24371	0.360807	3.69662	0.153767	-0.109179	0.0410748	-2.65805	13.8879	7.06523	168	A	T	0.449405	0.550595	48	89	31	3
log2_C5a	rs1320	VPREB1	BMI	0.00865959	2.0625	1	0	9.60238e-05	4.01762	0.116773	4.22334	0.354357	3.64948	0.159188	0.226297	0.085061	2.66041	9.8498	7.07776	152	A	G	0.0657895	0.934211	132	20		19
log2_C5a	rs11576175	CTSS	BMI	0.00871197	2.05988	1	0	1.7418e-06	5.759	0.147657	4.2466	0.358792	3.62431	0.147328	0.172969	0.0651574	2.65464	14.3786	7.04711	169	A	G	0.10355	0.89645	136	31	2	2
log2_C5a	rs12808148	MMP12	BMI	0.0088608	2.05253	1	0	1.67486e-06	5.77602	0.146433	4.24511	0.359894	3.65485	0.14985	-0.145488	0.0549366	-2.64829	14.4105	7.01346	171	C	T	0.146199	0.853801	125	42	4	0
log2_C5a	rs8106270	CPAMD8	BMI	0.00899294	2.0461	1	0	1.69721e-06	5.77026	0.146298	4.24511	0.359922	3.47938	0.150803	0.104069	0.0393744	2.64307	14.395	6.98584	171	C	T	0.377193	0.622807	68	77	26	0
log2_C5a	rs3755459	TACR1	BMI	0.00904533	2.04358	1	0	1.78255e-06	5.74896	0.146605	4.24528	0.360928	3.446	0.154624	0.115961	0.0439046	2.64121	14.3445	6.97598	170	A	G	0.358824	0.641176	65	88	17	1
log2_C5a	rs4428852	PTPRU	BMI	0.0090703	2.04238	1	0	5.01443e-06	5.29978	0.141475	4.2524	0.361442	3.71271	0.156496	-0.104126	0.0394177	-2.6416	13.1831	6.97805	163	A	G	0.407975	0.592025	60	73	30	8
log2_C5a	rs10516474	PPP3CA	BMI	0.00910923	2.04052	1	0	1.34908e-06	5.86996	0.15282	4.24513	0.358332	3.57519	0.15093	-0.171436	0.0649505	-2.63949	14.7015	6.96688	166	A	G	0.0993976	0.900602	135	29	2	5
log2_C5a	rs4953309	PRKCE	BMI	0.00915645	2.03827	1	0	1.72482e-06	5.76326	0.146134	4.24511	0.359957	3.68851	0.153068	-0.119944	0.0454899	-2.63671	14.3761	6.95223	171	C	G	0.292398	0.707602	82	78	11	0
log2_C5a	rs11600510	MMP1	BMI	0.00916238	2.03799	1	0	2.16406e-06	5.66473	0.145425	4.24937	0.356508	3.58036	0.145543	-0.168945	0.0640707	-2.63685	14.1243	6.95299	169	A	G	0.112426	0.887574	132	36	1	2
log2_C5a	rs6940	IFI16	BMI	0.009225	2.03503	1	0	1.73637e-06	5.76036	0.146066	4.24511	0.359971	3.60556	0.147164	-0.188213	0.0714534	-2.63407	14.3683	6.93833	171	T	A	0.0906433	0.909357	140	31		0
log2_C5a	rs2741919	MEFV	BMI	0.00974849	2.01106	1	0	2.24223e-06	5.64932	0.144257	4.24355	0.360925	3.45402	0.154435	0.10776	0.0412138	2.61467	14.076	6.83648	170	C	T	0.485294	0.514706	41	93	36	1
log2_C5a	rs7583529	CFLAR	BMI	0.00979388	2.00905	1	0	1.95009e-06	5.70995	0.150685	4.24645	0.364121	3.52022	0.152385	0.131832	0.0504301	2.61414	14.2822	6.83374	164	A	G	0.219512	0.780488	98	60	6	7
log2_C5a	rs1723015	CD3Z	BMI	0.0100406	1.99824	1	0	1.94883e-06	5.71023	0.146503	4.247	0.360571	3.44953	0.154714	0.103751	0.039838	2.60432	14.2469	6.7825	169	T	C	0.420118	0.579882	57	82	30	2
log2_C5a	rs334792	IL5RA	BMI	0.0102486	1.98934	1	0	5.6769e-06	5.24589	0.145186	4.24873	0.366594	3.48142	0.158906	0.105888	0.0407366	2.59934	13.0781	6.75655	157	T	C	0.496815	0.503185	41	76	40	14
log2_C5a	rs3785087	CKLF	BMI	0.0104376	1.9814	1	0	1.93901e-06	5.71242	0.144943	4.24511	0.360208	3.52198	0.14803	0.105687	0.0408042	2.5901	14.2391	6.7086	171	A	G	0.283626	0.716374	92	61	18	0
log2_C5a	rs2071335	TNFRSF17	BMI	0.0104851	1.97943	1	0	2.88136e-06	5.5404	0.142472	4.2477	0.362202	3.65031	0.151872	-0.108301	0.0418341	-2.58882	13.7899	6.70201	169	C	G	0.292899	0.707101	87	65	17	2
log2_C5a	rs1530878	SIGLEC5	BMI	0.0105511	1.9767	1	0	1.9578e-06	5.70823	0.144845	4.24511	0.360228	3.52004	0.148143	0.127555	0.0493209	2.58622	14.2278	6.68854	171	C	G	0.204678	0.795322	107	58	6	0
log2_C5a	rs7271421	PLCB1	BMI	0.0105841	1.97535	1	0	1.96327e-06	5.70702	0.144817	4.24511	0.360234	3.64859	0.149651	-0.105617	0.0408561	-2.5851	14.2245	6.68274	171	A	T	0.315789	0.684211	82	70	19	0
log2_C5a	rs3757016	HDAC2	BMI	0.0105923	1.97501	1	0	2.97476e-06	5.52655	0.143745	4.24518	0.359619	3.47693	0.153602	0.108317	0.0418936	2.58554	13.7659	6.68501	167	T	C	0.383234	0.616766	61	84	22	4
log2_C5a	rs2251862	MAP2K6	BMI	0.0107404	1.96898	1	0	1.98911e-06	5.70134	0.144683	4.24511	0.360262	3.48504	0.150632	0.0945184	0.0366374	2.57984	14.2093	6.65556	171	A	C	0.421053	0.578947	64	70	37	0
log2_C5a	rs1333633	SYK	BMI	0.010869	1.96381	1	0	7.13918e-07	6.14635	0.158519	4.244	0.358041	3.65429	0.155969	-0.0989993	0.0384275	-2.57626	15.4472	6.63714	167	C	T	0.422156	0.577844	59	75	33	4
log2_C5a	rs8083511	TNFRSF11A	BMI	0.0109487	1.96064	1	0	2.02346e-06	5.69391	0.144509	4.24511	0.360299	3.52972	0.147714	0.131745	0.0512044	2.57293	14.1892	6.61996	171	C	A	0.181287	0.818713	114	52	5	0
log2_C5a	rs11045271	PDE3A	BMI	0.0110478	1.95672	1	0	2.03977e-06	5.69042	0.144427	4.24511	0.360316	3.59246	0.146977	-0.175659	0.0683583	-2.56968	14.1798	6.60327	171	T	C	0.102339	0.897661	136	35		0
log2_C5a	rs2267575	CD22	BMI	0.0112193	1.95004	1	0	2.06795e-06	5.68446	0.144288	4.24511	0.360346	3.58979	0.146938	-0.136317	0.0531633	-2.56413	14.1638	6.57475	171	T	A	0.137427	0.862573	130	35	6	0
log2_C5a	rs3845625	FCER1A	BMI	0.0113347	1.94559	1	0	1.77782e-06	5.75011	0.147447	4.24239	0.360392	3.63253	0.150168	-0.138353	0.0540279	-2.56077	14.3546	6.55757	169	T	C	0.159763	0.840237	119	46	4	2
log2_C5a	rs8057585	IL4R	BMI	0.0113623	1.94454	1	0	2.09141e-06	5.67956	0.144173	4.24511	0.36037	3.66603	0.15126	-0.104251	0.0407302	-2.55955	14.1506	6.55131	171	C	G	0.467836	0.532164	45	92	34	0
log2_C5a	rs17653687	TCF7	BMI	0.0114925	1.93958	1	0	1.01258e-06	5.99457	0.162188	4.25679	0.350921	3.57356	0.147633	-0.124372	0.0486282	-2.55761	15.0997	6.54139	159	G	A	0.176101	0.823899	111	40	8	12
log2_C5a	rs9394047	HLA-C	BMI	0.0117504	1.92995	1	0	2.15489e-06	5.66658	0.143868	4.24511	0.360434	3.55122	0.147064	0.173304	0.0680322	2.54739	14.1157	6.48919	171	C	A	0.0847953	0.915205	144	25	2	0
log2_C5a	rs603939	PRKACB	BMI	0.0120728	1.91819	1	0	2.39981e-06	5.61982	0.14356	4.24769	0.360207	3.53116	0.147983	0.125576	0.0494837	2.53773	13.9967	6.44006	170	T	C	0.202941	0.797059	107	57	6	1
log2_C5a	rs1050813	SERPINE1	BMI	0.0122426	1.91213	1	0	3.24354e-06	5.48898	0.141248	4.24352	0.36167	3.52397	0.149632	0.126266	0.0498523	2.53281	13.6519	6.41511	169	A	G	0.201183	0.798817	107	56	6	2
log2_C5a	rs2829879	JAM2	BMI	0.0123835	1.90716	1	0	2.25779e-06	5.64632	0.143392	4.24511	0.360534	3.56485	0.146896	0.130377	0.0515668	2.5283	14.0612	6.39232	171	C	T	0.160819	0.839181	122	43	6	0
log2_C5a	rs13170330	ADCY2	BMI	0.0123877	1.90701	1	0	2.74128e-06	5.56205	0.142987	4.24637	0.362496	3.48976	0.152994	0.114727	0.0453734	2.52851	13.848	6.39337	169	A	C	0.272189	0.727811	88	70	11	2
log2_C5a	rs16889853	PDE4D	BMI	0.0124491	1.90486	1	0	2.70518e-06	5.5678	0.147224	4.25389	0.353569	3.59809	0.146297	-0.154342	0.0610634	-2.52757	13.8976	6.38862	164	C	T	0.118902	0.881098	127	35	2	7
log2_C5a	rs3848606	LILRB2	BMI	0.0124813	1.90374	1	0	6.03068e-06	5.21963	0.13711	4.24425	0.361804	3.64411	0.149852	-0.116733	0.0462076	-2.52628	12.9501	6.38207	166	G	A	0.23494	0.76506	98	58	10	5
log2_C5a	rs6000262	MYH9	BMI	0.0125153	1.90256	1	0	3.59241e-06	5.44461	0.140191	4.2448	0.362171	3.54214	0.14948	0.102377	0.0405492	2.52477	13.533	6.37447	169	A	G	0.343195	0.656805	75	72	22	2
log2_C5a	rs3745333	CPAMD8	BMI	0.0126208	1.89891	1	0	2.27078e-06	5.64382	0.144929	4.24348	0.361711	3.60333	0.148269	-0.194494	0.0771283	-2.5217	14.068	6.35898	169	A	C	0.0769231	0.923077	143	26		2
log2_C5a	rs7518159	PTPRU	BMI	0.0126377	1.89833	1	0	4.43257e-06	5.35334	0.13957	4.24956	0.359664	3.62907	0.14755	-0.135212	0.0536227	-2.52155	13.3012	6.35822	167	T	C	0.149701	0.850299	122	40	5	4
log2_C5a	rs238135	TGIF	BMI	0.0126841	1.89674	1	0	2.30639e-06	5.63707	0.143175	4.24511	0.36058	3.65027	0.150076	-0.109791	0.0435756	-2.51955	14.0364	6.34811	171	C	T	0.307018	0.692982	80	77	14	0
log2_C5a	rs8069926	PRKCA	BMI	0.0129303	1.88839	1	0	1.41859e-05	4.84814	0.134149	4.23887	0.365364	3.66474	0.156527	-0.109278	0.0434541	-2.51478	12.0073	6.32413	158	A	G	0.316456	0.683544	75	66	17	13
log2_C5a	rs1168975	DUSP2	BMI	0.0129627	1.8873	1	0	2.3513e-06	5.62869	0.142978	4.24511	0.360621	3.61034	0.147662	-0.107705	0.0428832	-2.51159	14.0139	6.30808	171	T	C	0.365497	0.634503	65	87	19	0
log2_C5a	rs3731612	MARCO	BMI	0.0130967	1.88284	1	0	4.77736e-06	5.32081	0.137232	4.25227	0.358264	3.62973	0.14717	-0.127675	0.0509044	-2.50814	13.202	6.29078	169	A	G	0.150888	0.849112	125	37	7	2
log2_C5a	rs6543105	IL1R2	BMI	0.0132208	1.87874	1	0	2.39278e-06	5.6211	0.1428	4.24511	0.360659	3.50924	0.149082	0.100401	0.0400905	2.50436	13.9935	6.2718	171	A	G	0.342105	0.657895	76	73	22	0
log2_C5a	rs8065684	MYH10	BMI	0.0133601	1.87419	1	0	2.41513e-06	5.61706	0.142705	4.24511	0.360679	3.47745	0.151777	0.111469	0.0445785	2.5005	13.9826	6.25251	171	C	G	0.283626	0.716374	86	73	12	0
log2_C5a	rs5862	NALP1	BMI	0.0134389	1.87164	1	0	5.38012e-06	5.26921	0.13991	4.24272	0.365449	3.65699	0.155679	-0.0993132	0.0397332	-2.4995	13.0948	6.24752	164	G	A	0.478659	0.521341	46	79	39	7
log2_C5a	rs2120002	NCOA1	BMI	0.013551	1.86803	1	0	3.79178e-05	4.42116	0.121626	4.24169	0.364777	3.76405	0.163067	-0.0991487	0.0397048	-2.49715	10.8697	6.23575	160	A	G	0.484375	0.515625	45	75	40	11
log2_C5a	rs6703791	IGSF3	BMI	0.0136367	1.86529	1	0	2.45937e-06	5.60918	0.14252	4.24511	0.360718	3.62885	0.148656	-0.116271	0.0466398	-2.49296	13.9614	6.21486	171	C	T	0.21345	0.78655	107	55	9	0
log2_C5a	rs4359077	PTPN7	BMI	0.0136514	1.86482	1	0	9.64787e-06	5.01557	0.140975	4.25884	0.354527	3.58941	0.151086	0.145255	0.05821	2.49536	12.4724	6.22681	155	A	G	0.112903	0.887097	125	25	5	16
log2_C5a	rs4724425	ADCY1	BMI	0.0138351	1.85902	1	0	3.29474e-06	5.48218	0.144305	4.25005	0.361634	3.64249	0.152565	-0.10492	0.04216	-2.48861	13.6599	6.19319	165	T	C	0.3	0.7	83	65	17	6
log2_C5a	rs10515860	HMMR	BMI	0.013902	1.85692	1	0	2.50171e-06	5.60176	0.142346	4.24511	0.360754	3.66781	0.151855	-0.133842	0.0538413	-2.48585	13.9415	6.17946	171	A	G	0.137427	0.862573	130	35	6	0
log2_C5a	rs4987310	SELL	BMI	0.0139269	1.85615	1	0	2.50568e-06	5.60108	0.142329	4.24511	0.360758	3.49738	0.150045	0.132684	0.0533899	2.48519	13.9397	6.17618	171	T	C	0.166667	0.833333	118	49	4	0
log2_C5a	rs16838061	PTPRU	BMI	0.0143169	1.84415	1	0	2.56769e-06	5.59046	0.14208	4.24511	0.36081	3.65188	0.15042	-0.0966243	0.0390405	-2.47497	13.9112	6.1255	171	C	G	0.418129	0.581871	59	81	31	0
log2_C5a	rs17186575	C4BPA	BMI	0.0143789	1.84228	1	0	2.57751e-06	5.5888	0.142041	4.24511	0.360819	3.60545	0.147575	-0.197544	0.0798681	-2.47337	13.9067	6.11758	171	A	G	0.0614035	0.938596	151	19	1	0
log2_C5a	rs2274606	DAPK1	BMI	0.0144511	1.8401	1	0	4.42786e-06	5.35381	0.139582	4.24645	0.359369	3.61893	0.147882	-0.13501	0.0546126	-2.47215	13.3025	6.11151	167	T	C	0.137725	0.862275	126	36	5	4
log2_C5a	rs5030956	PRSS16	BMI	0.0145334	1.83763	1	0	2.602e-06	5.58469	0.141944	4.24511	0.360839	3.62386	0.148442	-0.109445	0.0443205	-2.46941	13.8957	6.09798	171	C	G	0.274854	0.725146	89	70	12	0
log2_C5a	rs2271657	MGST3	BMI	0.0145624	1.83677	1	0	2.60658e-06	5.58393	0.141926	4.24511	0.360843	3.54733	0.147347	0.121099	0.0490545	2.46867	13.8937	6.09433	171	C	G	0.190058	0.809942	113	51	7	0
log2_C5a	rs6052131	KIAA1271	BMI	0.014576	1.83636	1	0	2.60874e-06	5.58357	0.141918	4.24511	0.360844	3.56646	0.147011	0.184655	0.0748101	2.46832	13.8927	6.09261	171	T	C	0.0730994	0.926901	147	23	1	0
log2_C5a	rs7532207	IFI16	BMI	0.0146886	1.83302	1	0	2.29377e-06	5.63945	0.146455	4.24436	0.363501	3.5881	0.149581	-0.178414	0.0723468	-2.46609	14.07	6.08161	167	T	A	0.0928144	0.907186	136	31		4
log2_C5a	rs1871185	ITGA1	BMI	0.0147207	1.83207	1	0	3.04926e-06	5.51581	0.161715	4.25402	0.354137	3.62931	0.156281	-0.130811	0.0529825	-2.46895	13.8897	6.0957	147	T	C	0.170068	0.829932	103	38	6	24
log2_C5a	rs12685344	C5	BMI	0.0148639	1.82787	1	0	9.01625e-07	6.04497	0.155251	4.23936	0.356529	3.5215	0.147371	0.170465	0.0692519	2.46152	15.1622	6.05908	168	A	G	0.0892857	0.910714	139	28	1	3
log2_C5a	rs4837404	PTGES	BMI	0.0150013	1.82387	1	0	1.20521e-06	5.91894	0.176917	4.25585	0.350594	3.55867	0.16153	-0.104832	0.0425671	-2.46274	15.0461	6.06511	143	G	A	0.307692	0.692308	72	54	17	28
log2_C5a	rs1372553	KCNH8	BMI	0.0150245	1.8232	1	0	4.50767e-06	5.34605	0.137836	4.24346	0.362014	3.63744	0.149993	-0.153704	0.0625484	-2.45736	13.2694	6.03862	169	A	G	0.12426	0.87574	128	40	1	2
log2_C5a	rs16851279	ALCAM	BMI	0.0150604	1.82216	1	0	2.68521e-06	5.57102	0.141623	4.24511	0.360906	3.54969	0.147312	0.166373	0.0677368	2.45616	13.859	6.03274	171	C	T	0.105263	0.894737	135	36		0
log2_C5a	rs2729761	PAK1	BMI	0.0151384	1.81992	1	0	1.48857e-06	5.82723	0.149269	4.24156	0.357264	3.59845	0.147082	-0.121885	0.0496569	-2.45455	14.5631	6.0248	169	G	A	0.189349	0.810651	111	52	6	2
[truncated: 303 more rows]

## Sheet: S7 CRP Top Hits
Protein	RSID	Gene	Covariates	FvR_Model_P_Value	NegLog10_FvR_Model_P	Bonferroni_P	NegLog10_Bonferroni_P	Full_Model_P_Value	NegLog10_Full_Model_P	Full_Model_R_Squared	Mean_Y	Residual_SE	Y_Intercept	Intercept_SE	Predictor_Beta	Predictor_Beta_SE	t_value	F_Full_Model	F_Full_vs_Reduced_Model	Sample_Size	Minor_Allele	Major_Allele	Minor_Allele_Frequency	Major_Allele_Frequency	Genotype_Major_Count	Genotype_Het_Count	Genotype_Minor_Count	Missing_Genotype_Count
[truncated: 493 more rows]

[truncated: 6 more sheets: S8 Factor B Top Hits, S9 Factor D Top Hits, S10 Factor H Top Hits, S11 SC5b9 Top Hits, S12_Functional_Groups, S13_SNPs_OR_Beta]
